# Supplementary material for: Single-cell analysis of CD14+CD16+ monocytes identifies a subpopulation with an enhanced migratory and inflammatory phenotype
Source: Front Immunol. 2025 Feb 20;16:1475480. doi: 10.3389/fimmu.2025.1475480 (PMC11883828; doi:10.3389/fimmu.2025.1475480)
Supplement: Supplementary file 1 [file Table1.xlsx]

## Sheet: Cluster 0
	p_val	avg_diff	pct.1	pct.2	p_val_adj
TGFBI	0	3.43164	0.905	0.773	0
BCL2A1	0	-0.883578	0.205	0.364	0
MT1E	0	-1.73357	0.058	0.228	0
LIPA	0	-4.59357	0.519	0.605	0
CHI3L1	0	-5.8771	0.168	0.363	0
SERF2	0	-6.15975	1	1	0
CD52	0	-8.52698	0.989	0.99	0
CD63	0	-9.44457	1	1	0
CXCL5	0	-10.1047	0.538	0.594	0
LGALS3	0	-10.4615	0.999	1	0
MT1H	0	-10.8912	0.158	0.283	0
FABP5	0	-12.9929	0.642	0.736	0
MT1G	0	-13.0642	0.377	0.497	0
CSTB	0	-22.098	1	1	0
MT1X	0	-30.7887	0.46	0.637	0
MT2A	0	-47.6133	0.651	0.792	0
SPP1	0	-89.7727	0.986	0.994	0
ANXA2	2.28372e-301	-2.43356	0.967	0.982	8.59593e-298
CLEC7A	1.38541e-290	1.13384	0.843	0.67	5.21468e-287
IFI6	1.0105e-285	-1.33777	0.317	0.471	3.80351e-282
RGCC	2.57515e-284	-2.62791	0.715	0.819	9.69285e-281
BCAP31	2.23565e-277	-1.1844	0.836	0.89	8.415e-274
CPVL	3.67861e-273	1.18405	0.866	0.729	1.38463e-269
CD74	3.06897e-272	3.22277	0.949	0.91	1.15516e-268
CST3	3.5545e-272	3.34269	0.993	0.991	1.33791e-268
SH3BGRL3	4.02408e-272	-6.20961	0.996	0.995	1.51467e-268
C10orf54	1.72531e-269	0.953119	0.904	0.791	6.49407e-266
S100A11	3.03279e-269	-7.85822	1	1	1.14154e-265
LPL	3.32821e-267	-0.671947	0.039	0.196	1.25274e-263
HILPDA	4.48126e-257	-1.77163	0.494	0.586	1.68675e-253
FABP4	5.27667e-252	-7.73984	0.161	0.271	1.98614e-248
SDC2	8.45053e-248	-1.98462	0.866	0.925	3.18078e-244
FCN1	4.24205e-244	2.56644	0.878	0.729	1.59671e-240
C3	5.46326e-242	-0.590761	0.236	0.353	2.05637e-238
G6PD	9.55641e-242	-0.715938	0.255	0.361	3.59703e-238
LDHA	3.96084e-238	-2.66819	0.988	0.991	1.49086e-234
ASPHD1	7.30132e-237	-0.219915	0.031	0.155	2.74822e-233
MYL6	6.747e-236	-2.58082	0.998	0.999	2.53957e-232
MFSD12	9.74886e-236	-1.73165	0.595	0.665	3.66947e-232
IL1RN	1.1811e-234	-2.21874	0.548	0.691	4.44568e-231
HLA-DRA	1.09073e-233	5.60563	0.957	0.894	4.10552e-230
RP11-20G13.3	2.26577e-225	-0.873165	0.072	0.2	8.52835e-222
FPR1	3.34663e-225	0.385291	0.373	0.18	1.25967e-221
C9orf16	2.34222e-224	-0.957495	0.593	0.662	8.81612e-221
MMP9	6.34721e-222	-10.578	0.945	0.965	2.38909e-218
ITGB7	1.34081e-215	-0.310377	0.129	0.256	5.0468e-212
TUBA1B	4.06043e-214	-1.88039	0.809	0.863	1.52835e-210
ERO1L	3.83719e-212	-1.13756	0.931	0.965	1.44432e-208
FLNA	5.25946e-211	-1.37368	0.813	0.868	1.97966e-207
EPB41L3	1.51857e-210	1.19767	0.941	0.811	5.71589e-207
CEBPD	5.63225e-210	2.80346	0.986	0.922	2.11998e-206
ALCAM	4.71292e-206	-0.574312	0.24	0.346	1.77394e-202
SLAMF9	1.45756e-205	-0.857392	0.643	0.756	5.48624e-202
STAB1	1.0356e-204	1.02349	0.536	0.414	3.89801e-201
HMG20B	1.62404e-203	-0.813648	0.599	0.692	6.1129e-200
ANXA5	8.43188e-201	-1.45842	0.937	0.954	3.17376e-197
MGLL	5.46053e-200	-0.727967	0.285	0.367	2.05534e-196
APOC1	4.02596e-199	-6.79688	0.809	0.856	1.51537e-195
PLSCR1	3.21256e-198	0.520465	0.679	0.48	1.20921e-194
CALR	2.88817e-194	-1.54167	0.911	0.942	1.08711e-190
HLA-DRB1	1.08312e-190	3.12917	0.875	0.815	4.07685e-187
CALM3	1.26589e-190	-0.932562	0.688	0.745	4.7648e-187
MPEG1	1.18836e-185	0.395899	0.362	0.176	4.47297e-182
FOS	1.56926e-185	8.28313	0.996	0.975	5.9067e-182
FDX1	1.84507e-184	-0.530825	0.438	0.513	6.94485e-181
FCGR2A	2.49321e-184	1.06528	0.943	0.838	9.38446e-181
DBI	1.513e-180	-1.05659	0.856	0.874	5.69494e-177
BHLHE40	1.49726e-178	-0.635966	0.325	0.389	5.63567e-175
FUCA1	2.16052e-178	1.4961	0.802	0.704	8.13221e-175
LYZ	1.07117e-177	24.7727	1	0.998	4.03189e-174
CD59	3.89968e-177	-0.392864	0.288	0.384	1.46784e-173
S100A10	2.30469e-174	-3.21735	1	1	8.67484e-171
TREM2	2.44246e-173	-0.854654	0.392	0.473	9.19341e-170
ENO1	8.56607e-173	-1.58448	0.993	0.996	3.22427e-169
GUSB	1.69745e-172	-0.752972	0.665	0.714	6.38919e-169
TM4SF19.1	7.02784e-171	-0.454503	0.048	0.15	2.64528e-167
MYOF	5.88868e-168	-0.29862	0.215	0.318	2.2165e-164
THBS1	6.64343e-168	2.01012	0.484	0.318	2.50059e-164
MT1F	2.73031e-167	-0.658128	0.376	0.422	1.02769e-163
ALOX5AP	1.70542e-166	0.673358	0.715	0.555	6.41919e-163
CD14	1.32011e-165	2.69088	0.915	0.767	4.96888e-162
HLA-DPB1	6.16971e-165	1.29344	0.706	0.608	2.32228e-161
FAH	3.66332e-164	-0.511896	0.413	0.483	1.37887e-160
PDIA6	9.38857e-164	-0.580628	0.546	0.629	3.53386e-160
LSP1	3.4464e-162	-1.0332	0.853	0.88	1.29723e-158
RHOC	5.09241e-162	-0.367166	0.265	0.349	1.91678e-158
EEF1A1	5.43555e-162	12.0131	1	1	2.04594e-158
PPP1R14B	2.91016e-161	-0.702884	0.692	0.763	1.09538e-157
VCAN	6.48945e-161	3.17059	0.904	0.747	2.44263e-157
CYSTM1	1.72465e-160	-0.478602	0.482	0.543	6.49157e-157
CDH23	2.34841e-160	-0.139368	0.04	0.131	8.8394e-157
HLA-DPA1	5.5477e-160	1.5908	0.765	0.689	2.08815e-156
BZW1	6.56038e-157	-0.891741	0.837	0.887	2.46933e-153
MS4A7	9.22615e-157	0.940652	0.816	0.728	3.47272e-153
RAC2	3.22651e-155	-0.611634	0.724	0.799	1.21446e-151
NUP214	3.71192e-155	1.21664	0.979	0.925	1.39717e-151
HLA-DMB	5.07231e-155	0.542272	0.603	0.45	1.90922e-151
ST8SIA4	6.76407e-155	0.477405	0.665	0.477	2.546e-151
MATK	2.14499e-154	-0.431011	0.289	0.351	8.07376e-151
CAPG	1.76148e-153	-1.37907	0.867	0.881	6.6302e-150
CRABP2	8.64254e-151	-0.453047	0.01	0.094	3.25305e-147
MMP7	1.50863e-150	-2.28222	0.028	0.095	5.67848e-147
CTSL	1.6492e-150	-2.09651	0.729	0.749	6.20758e-147
ZCCHC2	1.93461e-150	-0.4862	0.592	0.703	7.28186e-147
HIF1A	1.21281e-149	0.541521	0.72	0.598	4.56501e-146
B2M	2.10376e-149	-14.1831	1	1	7.91853e-146
FNIP2	3.64588e-148	-0.375478	0.413	0.503	1.37231e-144
ITGB1BP1	6.57829e-148	-0.326783	0.279	0.345	2.47607e-144
GCLC	3.87107e-146	-0.38158	0.139	0.232	1.45707e-142
NCS1	2.69552e-145	-0.145397	0.051	0.142	1.01459e-141
AIF1	3.52794e-143	1.38263	0.95	0.925	1.32792e-139
RP11-680A11.5	3.87651e-143	-0.190188	0.146	0.235	1.45912e-139
EGR1	2.03806e-141	2.34028	0.807	0.646	7.67126e-138
YWHAQ	8.27251e-141	-0.390554	0.522	0.593	3.11377e-137
EMP1	1.12054e-140	-0.374189	0.327	0.408	4.21773e-137
P4HB	1.72231e-140	-0.948714	0.942	0.956	6.48277e-137
SORL1	3.49943e-140	0.767314	0.774	0.599	1.31718e-136
HCST	9.21385e-140	-3.37261	0.97	0.969	3.46809e-136
FLT1	2.73027e-139	-0.119738	0.01	0.089	1.02767e-135
FBP1	2.06594e-138	-1.72117	0.8	0.811	7.77621e-135
GPC4	2.77933e-138	-0.174126	0.035	0.125	1.04614e-134
MYO1E	5.29317e-138	-0.232441	0.181	0.27	1.99235e-134
FNDC3A	1.97142e-136	0.623347	0.81	0.666	7.42042e-133
LILRB2	3.96255e-134	0.2831	0.359	0.211	1.4915e-130
HBEGF	1.94876e-133	0.495033	0.359	0.182	7.33514e-130
CFD	7.05897e-133	1.81244	0.934	0.845	2.657e-129
HLA-DQB1	6.71049e-131	0.541866	0.375	0.237	2.52583e-127
MTHFS	7.4545e-131	-0.158945	0.133	0.223	2.80587e-127
CD4	8.58377e-131	0.507581	0.71	0.607	3.23093e-127
ALDOA	1.2792e-130	-3.04016	1	1	4.8149e-127
ATP6AP2	2.61454e-128	-1.18169	0.945	0.957	9.84112e-125
TIMP3	8.27698e-128	-0.672196	0.008	0.07	3.11545e-124
CTSC	8.44084e-128	0.635352	0.681	0.566	3.17713e-124
HM13	1.32468e-124	-0.489226	0.475	0.53	4.9861e-121
MT-CYB	2.8979e-123	-4.84164	0.97	0.969	1.09077e-119
MCL1	4.76335e-123	0.913843	0.894	0.812	1.79292e-119
HLA-DMA	1.22009e-121	0.808483	0.877	0.809	4.59242e-118
DHRS11	3.82879e-120	-0.108108	0.023	0.096	1.44116e-116
MS4A6A	8.99187e-120	0.251696	0.293	0.167	3.38454e-116
SIPA1L1	1.18455e-119	0.232023	0.344	0.194	4.45864e-116
CSF1R	1.35081e-119	0.587301	0.776	0.7	5.08446e-116
ATF3	1.63255e-119	-0.781981	0.615	0.676	6.14493e-116
SCG5	3.78587e-118	-0.261146	0.012	0.083	1.425e-114
ATP1B1	4.13483e-118	-0.164874	0.044	0.122	1.55635e-114
ADAM28	9.77113e-118	0.508791	0.709	0.543	3.67785e-114
TNFSF14	2.03789e-117	-0.248056	0.202	0.273	7.67062e-114
CD109	5.11779e-117	-0.451631	0.608	0.701	1.92634e-113
FAM20C	8.52109e-117	-0.459203	0.434	0.501	3.20734e-113
SRD5A3	1.81658e-116	-0.212914	0.203	0.281	6.83763e-113
GSN	1.64641e-115	-1.29115	0.797	0.833	6.1971e-112
IL13RA1	2.6218e-115	0.360418	0.587	0.452	9.86845e-112
CD83	4.12587e-113	-0.401851	0.38	0.467	1.55298e-109
FGR	6.88435e-113	-0.386596	0.539	0.605	2.59127e-109
RAMP1	1.90899e-112	-0.301936	0.101	0.182	7.18542e-109
TGFB1	2.30243e-112	-0.493849	0.697	0.758	8.66633e-109
CCND1	2.8588e-112	-0.239668	0.007	0.068	1.07605e-108
RPL26	3.51479e-112	4.33518	1	1	1.32297e-108
GAL	2.95929e-109	-0.793665	0.012	0.068	1.11388e-105
TPT1	3.04832e-109	7.86682	1	1	1.14739e-105
UCP2	3.39508e-109	-0.428337	0.31	0.36	1.27791e-105
PLIN2	9.25969e-109	-4.51682	0.998	0.996	3.48535e-105
ST20	2.40452e-108	-0.165627	0.121	0.197	9.0506e-105
CYP27B1	4.67174e-108	-0.119926	0.023	0.097	1.75844e-104
HK3	1.13962e-107	-0.186699	0.132	0.215	4.28953e-104
DOK2	1.14313e-107	0.272831	0.469	0.331	4.30273e-104
PLTP	1.36861e-107	-0.379294	0.273	0.338	5.15145e-104
OAS1	2.13367e-107	-0.192302	0.172	0.226	8.03114e-104
PTGR1	2.29466e-107	-0.407057	0.318	0.364	8.63712e-104
SCD	7.7011e-107	-0.257576	0.231	0.318	2.89869e-103
ADM	3.03929e-106	-0.986877	0.498	0.542	1.14399e-102
IRF2BP2	5.24746e-106	0.430023	0.692	0.585	1.97514e-102
FKBP1A	1.10685e-105	-0.505479	0.462	0.5	4.16618e-102
TXNRD1	1.1196e-105	-0.96271	0.56	0.61	4.21417e-102
HSD3B7	1.2757e-105	-0.243433	0.298	0.359	4.80173e-102
CFL1	7.84424e-105	-1.54116	0.91	0.907	2.95257e-101
HSP90B1	3.97107e-104	-0.82511	0.812	0.853	1.49471e-100
PIM1	1.22707e-103	-0.28932	0.321	0.384	4.61869e-100
ATP6V1D	2.68438e-103	-0.306087	0.412	0.457	1.0104e-99
CYBB	4.66357e-103	0.382145	0.568	0.433	1.75537e-99
NAMPT	7.9211e-103	0.937607	0.846	0.709	2.9815e-99
COX5B	4.27034e-101	-0.874661	0.973	0.975	1.60736e-97
EMILIN1	5.49716e-101	-0.200756	0.079	0.148	2.06913e-97
AMICA1	8.077e-101	0.40772	0.677	0.533	3.04018e-97
ARL4C	1.09693e-100	1.5704	0.949	0.847	4.12885e-97
CLEC4E	4.57205e-100	0.357564	0.565	0.403	1.72092e-96
NRIP3	1.38288e-99	-0.191838	0.247	0.33	5.20518e-96
GPR183	2.91694e-99	0.755132	0.826	0.697	1.09794e-95
GTF3A	2.97285e-99	-0.294996	0.425	0.5	1.11898e-95
SCARB2	7.44239e-99	-0.499529	0.686	0.729	2.80132e-95
SLC2A1	8.33159e-99	-0.25714	0.29	0.324	3.13601e-95
CD276	8.4622e-99	-0.148214	0.082	0.152	3.18517e-95
NAIP	2.4683e-98	0.190688	0.316	0.189	9.29069e-95
RP11-1143G9.4	3.74834e-98	1.69114	0.955	0.896	1.41088e-94
ZFP36L2	8.38172e-98	1.88006	0.969	0.917	3.15488e-94
GADD45B	1.57173e-97	-0.626396	0.345	0.389	5.91598e-94
GLA	2.93546e-97	-0.339803	0.447	0.516	1.10491e-93
FABP3	8.63886e-97	-0.12212	0.049	0.118	3.25167e-93
LILRA5	2.50529e-96	0.15085	0.175	0.078	9.42992e-93
RALA	1.17873e-95	-1.1094	0.954	0.963	4.43676e-92
EVL	1.82133e-95	-0.532717	0.621	0.688	6.8555e-92
RNASET2	2.89436e-95	-1.2632	0.992	0.992	1.08944e-91
BOLA3	9.3774e-95	-0.161403	0.085	0.159	3.52965e-91
TPI1	1.44509e-94	-0.952309	0.989	0.991	5.43933e-91
ANXA1	2.26789e-94	-1.78027	0.991	0.994	8.53635e-91
ENG	1.09444e-93	0.278909	0.617	0.527	4.11947e-90
SAMHD1	2.15351e-93	0.308117	0.665	0.593	8.10581e-90
PDIA3	2.65801e-93	-0.487847	0.568	0.637	1.00048e-89
ALDH2	2.94802e-93	0.564043	0.865	0.785	1.10964e-89
LAMP1	6.4761e-93	-1.0639	0.865	0.881	2.4376e-89
PSAP	9.69737e-93	2.1253	0.999	0.999	3.65009e-89
CYCS	1.12869e-92	-0.325125	0.276	0.316	4.24837e-89
MSC	1.13758e-92	-0.144823	0.103	0.177	4.28186e-89
LPAR6	2.12496e-92	0.394287	0.568	0.442	7.99833e-89
LIMS1	2.39927e-92	-0.616489	0.799	0.837	9.03087e-89
TCEB1	4.50462e-92	-0.378908	0.676	0.737	1.69554e-88
ANXA11	7.29593e-92	-0.465253	0.707	0.742	2.74619e-88
ASGR1	9.52061e-92	0.279084	0.462	0.303	3.58356e-88
REV3L	3.625e-91	0.280686	0.487	0.326	1.36445e-87
KCTD12	3.65945e-91	0.279718	0.442	0.338	1.37742e-87
TMEM170B	7.01329e-91	0.234072	0.463	0.331	2.6398e-87
CECR1	8.79965e-91	0.427993	0.706	0.641	3.31219e-87
RPN2	3.57125e-90	-0.342751	0.391	0.453	1.34422e-86
RGS2	4.47196e-90	0.435433	0.529	0.398	1.68325e-86
ATP5G3	1.25913e-89	-0.677032	0.88	0.891	4.73936e-86
TUBA1A	2.51933e-89	-0.346519	0.313	0.377	9.48274e-86
NME1	6.25838e-89	-0.136987	0.04	0.104	2.35565e-85
ANPEP	8.59292e-89	0.455536	0.782	0.731	3.23438e-85
VNN2	6.78957e-88	0.328957	0.493	0.345	2.5556e-84
LY6E	1.57338e-87	-0.170272	0.138	0.208	5.92221e-84
DOT1L	1.87877e-87	-0.137055	0.117	0.192	7.07169e-84
RNASE1	2.45157e-87	5.5333	0.783	0.734	9.2277e-84
UBC	4.72175e-86	-1.8851	1	1	1.77727e-82
SRM	5.08586e-86	-0.124977	0.059	0.127	1.91432e-82
COX6C	9.86286e-86	-0.663031	0.857	0.858	3.71238e-82
ACTR3	2.56743e-85	-0.455517	0.731	0.797	9.66381e-82
COL23A1	3.32425e-85	0.225937	0.425	0.292	1.25125e-81
METTL1	3.46695e-85	-0.103379	0.034	0.101	1.30496e-81
FERMT3	5.89479e-85	-0.461763	0.669	0.705	2.2188e-81
PLEK	7.53848e-85	-0.631383	0.707	0.758	2.83748e-81
RPL7A	1.16709e-84	3.88797	1	1	4.39292e-81
DUSP2	7.04222e-84	1.57822	0.64	0.525	2.65069e-80
ID3	1.28554e-83	0.331214	0.296	0.169	4.83877e-80
C15orf48	1.76839e-83	-0.891142	0.849	0.894	6.65623e-80
CXCR4	1.77877e-83	-1.27763	0.843	0.801	6.69528e-80
LAT	1.33538e-82	-0.199264	0.32	0.392	5.02636e-79
SNAPC1	1.39212e-82	-0.371036	0.367	0.369	5.23994e-79
IGFBP6	1.69367e-82	-0.311357	0.036	0.102	6.37496e-79
CSF3R	2.01716e-82	0.429466	0.722	0.604	7.59258e-79
GEM	4.18521e-82	-0.157137	0.07	0.123	1.57531e-78
SLA	5.3815e-82	0.16803	0.276	0.162	2.0256e-78
ZFP36	6.34929e-82	1.13918	0.92	0.827	2.38987e-78
CTA-29F11.1	7.37836e-82	-0.156272	0.12	0.168	2.77721e-78
GLTSCR2	1.75624e-81	0.762002	0.978	0.897	6.61048e-78
HK2	3.46323e-81	-0.321349	0.632	0.666	1.30356e-77
GRN	3.68923e-81	1.63606	0.993	0.988	1.38862e-77
ARHGAP26	2.09616e-80	0.196696	0.382	0.255	7.88994e-77
C1orf162	1.16216e-79	0.325542	0.657	0.58	4.37436e-76
CD101	3.11636e-79	0.156865	0.266	0.155	1.173e-75
SLC1A4	3.14432e-79	-0.0922326	0.027	0.087	1.18352e-75
MRAS	3.64068e-79	-0.175625	0.198	0.261	1.37035e-75
LGALS9	1.73967e-78	-0.260052	0.366	0.424	6.54812e-75
DUSP6	2.21507e-78	0.855637	0.722	0.645	8.33751e-75
TXN	3.07011e-78	-1.40313	0.973	0.972	1.15559e-74
MT-ND1	5.11216e-78	-1.50314	0.99	0.988	1.92422e-74
RPS14	5.95397e-78	4.02558	1	1	2.24107e-74
CCND2	8.35584e-78	-0.11192	0.051	0.115	3.14514e-74
CYP19A1	1.0379e-77	-0.107094	0.005	0.051	3.90666e-74
BTG2	1.21814e-77	1.26436	0.783	0.661	4.58506e-74
EVI2B	2.26388e-77	0.963683	0.982	0.918	8.52123e-74
GAPDH	4.12946e-77	-4.37771	1	1	1.55433e-73
FAM210A	7.21918e-77	-0.130936	0.261	0.301	2.7173e-73
SLC1A3	1.34613e-76	-0.17769	0.212	0.288	5.06685e-73
NQO1	2.25487e-76	-0.157979	0.081	0.158	8.48734e-73
INSIG1	2.38899e-76	-0.352108	0.374	0.447	8.99214e-73
GLRX	4.65796e-76	0.429705	0.781	0.724	1.75325e-72
TUBA4A	4.85902e-76	-0.226163	0.384	0.437	1.82894e-72
CTSB	5.19737e-76	-5.45048	0.996	0.996	1.95629e-72
SLCO4A1	1.33094e-75	-0.0686735	0.024	0.076	5.00965e-72
MDH1	2.06229e-75	-0.278717	0.44	0.485	7.76246e-72
LRRK2	2.87922e-75	0.167869	0.287	0.167	1.08374e-71
TNFSF13B	5.69494e-75	0.558662	0.691	0.598	2.14357e-71
RPS3A	8.66854e-75	3.90942	1	1	3.26284e-71
FAIM3	3.42764e-74	-0.0675791	0.018	0.064	1.29016e-70
RARRES1	6.73453e-74	-0.113223	0.05	0.1	2.53488e-70
SLAMF7	1.66273e-73	-0.117123	0.067	0.142	6.25851e-70
RHEB	2.6181e-73	-0.370545	0.735	0.778	9.85453e-70
SPOCD1	3.12263e-73	-0.115168	0.084	0.143	1.17536e-69
FAIM	8.24883e-73	-0.102799	0.085	0.152	3.10486e-69
SAMSN1	1.20752e-72	0.301254	0.621	0.515	4.54511e-69
SLC2A3	1.6175e-72	-0.88163	0.784	0.769	6.08826e-69
EGLN3	1.90361e-72	-0.268867	0.498	0.532	7.16517e-69
PCNX	3.27276e-72	0.227635	0.492	0.366	1.23187e-68
TNS3	5.54395e-72	-0.186308	0.343	0.39	2.08674e-68
EVI2A	1.1498e-71	0.552112	0.859	0.748	4.32787e-68
FGL2	1.23005e-71	0.192371	0.275	0.175	4.62992e-68
ALOX5	1.6759e-71	0.266372	0.447	0.29	6.3081e-68
TBL1X	6.39937e-71	0.220415	0.447	0.314	2.40872e-67
RPL18A	7.14827e-71	3.39165	1	1	2.69061e-67
LAT2	8.71178e-71	0.135928	0.278	0.181	3.27911e-67
CELF2	8.90294e-71	0.323113	0.659	0.541	3.35106e-67
CTSD	9.75299e-71	-3.79862	1	1	3.67103e-67
PTPN6	1.8458e-70	-0.393878	0.579	0.625	6.94759e-67
PRDX1	1.92519e-70	-1.19682	0.968	0.968	7.24642e-67
SLC28A3	2.15698e-70	-0.0800184	0.021	0.073	8.11888e-67
H2AFY	2.86334e-70	-0.706253	0.954	0.961	1.07776e-66
RPS24	3.16749e-70	3.43204	1	1	1.19224e-66
UCHL1	5.31907e-70	-0.0585571	0.007	0.047	2.0021e-66
ATP6V0D2	5.44153e-70	-0.188649	0.34	0.416	2.04819e-66
RPS23	1.01589e-69	3.61855	1	1	3.8238e-66
HIF1A-AS2	2.43416e-69	-0.163073	0.193	0.213	9.16218e-66
MSMO1	2.28896e-68	-0.138023	0.097	0.16	8.61565e-65
C5AR1	3.02717e-68	0.619611	0.86	0.827	1.13943e-64
MT-CO2	3.19609e-68	-14.4223	0.99	0.988	1.20301e-64
KCNN4	5.81519e-68	-0.140582	0.173	0.233	2.18884e-64
MYL9	6.69171e-68	-0.0633719	0.004	0.042	2.51876e-64
CLEC4A	7.27742e-68	0.146434	0.299	0.203	2.73922e-64
LINC00937	7.39965e-68	0.131157	0.267	0.171	2.78523e-64
EMR3	1.05584e-67	0.100914	0.17	0.092	3.97417e-64
CXCL2	4.09027e-67	1.6786	0.876	0.757	1.53958e-63
MSANTD3	5.13123e-67	-0.128917	0.212	0.269	1.9314e-63
SEC11C	1.28109e-66	-0.155356	0.12	0.198	4.82203e-63
CDA	4.39074e-66	0.428893	0.815	0.754	1.65268e-62
SEZ6L2	1.37063e-65	-0.100212	0.058	0.119	5.15904e-62
RP11-290F20.3	1.46766e-65	-0.393115	0.604	0.644	5.52427e-62
ACAT2	1.90526e-65	-0.140311	0.185	0.24	7.17141e-62
ARPC1B	2.20361e-65	-1.42411	0.941	0.915	8.2944e-62
RPL11	3.95834e-65	3.98639	1	1	1.48992e-61
PSMA7	4.94416e-65	-0.590513	0.894	0.902	1.86098e-61
RPS4X	6.11586e-65	3.55639	1	1	2.30201e-61
TUBB2A	6.79113e-65	-0.0977166	0.087	0.146	2.55618e-61
HSPA8	8.21695e-65	-0.547044	0.596	0.639	3.09286e-61
SYTL3	1.19803e-64	0.238397	0.427	0.293	4.50938e-61
CAMK1	1.94381e-64	-0.181408	0.259	0.3	7.31648e-61
CYP27A1	3.06909e-64	-0.809824	0.936	0.947	1.1552e-60
PPBP	3.16243e-64	-0.912039	0.055	0.104	1.19034e-60
TGM2	4.23652e-64	-0.0971094	0.044	0.096	1.59463e-60
CD3D	4.35925e-64	-0.104761	0	0.032	1.64082e-60
MGST1	1.46768e-63	-0.734511	0.822	0.856	5.52435e-60
CSF2RA	1.57148e-63	0.281883	0.618	0.494	5.91507e-60
IER3	2.991e-63	1.31479	0.697	0.549	1.12581e-59
HS3ST1	4.1343e-63	0.10951	0.184	0.104	1.55615e-59
GALM	1.04238e-62	-0.196655	0.233	0.279	3.92353e-59
SERPINE1	1.83315e-62	-0.181518	0.2	0.262	6.89997e-59
CLEC10A	2.28307e-62	0.158138	0.177	0.095	8.59346e-59
FYB	2.85617e-62	0.410795	0.767	0.699	1.07506e-58
RPL10	2.9635e-62	7.72947	1	1	1.11546e-58
SLC11A1	3.18542e-62	0.813343	0.927	0.861	1.19899e-58
HAMP	3.61662e-62	-0.143079	0.054	0.105	1.3613e-58
CCDC88A	3.88526e-62	-0.536379	0.821	0.844	1.46241e-58
PAQR5	6.34011e-62	-0.0920486	0.073	0.134	2.38642e-58
SLC16A10	6.64084e-62	0.276711	0.429	0.308	2.49961e-58
GPX3	6.81658e-62	0.087122	0.124	0.061	2.56576e-58
CA2	8.98017e-62	-0.235305	0.307	0.359	3.38014e-58
LGALS1	1.33551e-61	-1.8406	1	1	5.02686e-58
TLR5	1.60459e-61	0.115632	0.204	0.112	6.03969e-58
SLC43A2	1.68623e-61	0.331638	0.679	0.584	6.34699e-58
GREM1	2.02418e-61	-0.139604	0.009	0.045	7.61902e-58
S100A8	3.1377e-61	0.585435	0.307	0.215	1.18103e-57
CTSZ	1.30133e-60	-1.61488	0.962	0.959	4.89821e-57
ZMIZ1-AS1	2.11466e-60	-0.112053	0.24	0.291	7.95957e-57
STIP1	2.87772e-60	-0.158246	0.166	0.219	1.08317e-56
HAVCR2	3.62714e-60	-0.218237	0.384	0.429	1.36526e-56
PLBD1	5.09038e-60	-0.264698	0.436	0.478	1.91602e-56
EIF4A3	6.57655e-60	-0.181859	0.356	0.39	2.47541e-56
SECTM1	8.7756e-60	0.09808	0.161	0.082	3.30314e-56
PRKCB	1.82438e-59	-0.185008	0.274	0.319	6.86697e-56
IVNS1ABP	1.97646e-59	0.27985	0.642	0.526	7.43941e-56
GBE1	3.15124e-59	-0.215782	0.544	0.595	1.18613e-55
RPS2	9.57332e-59	5.0673	1	1	3.6034e-55
CASP1	1.28716e-58	0.326588	0.664	0.536	4.84488e-55
NMB	2.13274e-58	-0.108952	0.067	0.125	8.02764e-55
ATP1B3	2.74674e-58	-0.239216	0.395	0.435	1.03387e-54
ITPR2	5.54762e-58	0.130989	0.268	0.174	2.08812e-54
PHLDA3	6.07294e-58	-0.148738	0.178	0.23	2.28585e-54
C12orf75	6.54725e-58	-0.0523813	0.003	0.033	2.46438e-54
DCXR	1.63666e-57	-0.179737	0.354	0.397	6.16038e-54
CREM	2.21629e-57	0.188218	0.39	0.291	8.34212e-54
OSM	2.95204e-57	0.338212	0.177	0.09	1.11115e-53
FPR3	3.06566e-57	0.200046	0.491	0.404	1.15391e-53
RIOK3	5.38817e-57	-0.256577	0.671	0.711	2.02811e-53
RBP1	5.54625e-57	0.193969	0.261	0.17	2.08761e-53
TUBB6	6.1031e-57	-0.121938	0.13	0.186	2.29721e-53
CD3E	1.80366e-56	-0.0742493	0.001	0.028	6.78899e-53
FAM213A	5.09055e-56	-0.120289	0.222	0.264	1.91608e-52
CBR3	5.39453e-56	-0.0697522	0.04	0.085	2.0305e-52
CCDC69	6.02921e-56	0.133839	0.3	0.206	2.2694e-52
CD2	1.43249e-55	-0.0818713	0.001	0.03	5.39189e-52
IL7R	1.5352e-55	-0.381388	0.08	0.116	5.7785e-52
CD163	1.63973e-55	0.185953	0.227	0.161	6.17194e-52
BNIP3L	4.09099e-55	-0.388235	0.936	0.931	1.53985e-51
RPS28	5.16139e-55	3.7349	1	1	1.94275e-51
PTPRCAP	1.20743e-54	-0.117098	0.017	0.051	4.54478e-51
MXD1	1.40747e-54	0.346765	0.592	0.477	5.29771e-51
AOAH	2.12046e-54	0.142023	0.321	0.218	7.98142e-51
IL32	2.22662e-54	-0.109209	0.003	0.033	8.38101e-51
DDIT4	2.6542e-54	-1.00849	0.526	0.508	9.99042e-51
RP11-184M15.1	3.08388e-54	-0.0520697	0.004	0.038	1.16077e-50
CSF2RB	5.28335e-54	0.108098	0.236	0.157	1.98865e-50
RP11-400N13.3	1.03577e-53	-0.0924763	0.039	0.085	3.89864e-50
CXCL3	2.74428e-53	3.33998	0.937	0.824	1.03295e-49
RP11-841O20.2	5.1516e-53	-0.217126	0.572	0.632	1.93906e-49
AK4	5.72541e-53	-0.0991124	0.3	0.34	2.15505e-49
MNDA	5.94358e-53	-0.385898	0.45	0.472	2.23716e-49
C1orf54	1.54003e-52	-0.258532	0.422	0.456	5.79668e-49
NDUFB2	2.56451e-52	-0.420561	0.643	0.663	9.65281e-49
MMP19	2.81103e-52	-0.281423	0.425	0.487	1.05807e-48
DMXL2	5.1967e-52	0.488269	0.893	0.836	1.95604e-48
PTAFR	5.60332e-52	0.249082	0.701	0.644	2.10909e-48
DOCK4	7.11793e-52	0.21831	0.474	0.352	2.67919e-48
CHN2	7.35715e-52	0.100455	0.175	0.095	2.76923e-48
HSPA5	2.55765e-51	-0.446391	0.531	0.575	9.62698e-48
METRNL	4.09663e-51	0.543922	0.855	0.798	1.54197e-47
MEF2C	4.13233e-51	0.124669	0.21	0.131	1.55541e-47
OPTN	5.59635e-51	-0.108924	0.244	0.295	2.10647e-47
ST3GAL1	2.08202e-50	0.312356	0.689	0.568	7.83672e-47
TRPM2	3.14069e-50	0.071342	0.115	0.055	1.18215e-46
LACC1	8.97657e-50	0.143759	0.278	0.19	3.37878e-46
CD93	1.46089e-49	0.129185	0.184	0.099	5.49878e-46
CHIT1	1.56371e-49	-0.0704494	0.008	0.039	5.88582e-46
ATP5G1	1.58161e-49	-0.200372	0.356	0.382	5.95318e-46
GM2A	2.18025e-49	-0.478008	0.644	0.669	8.20647e-46
LCK	5.908e-49	-0.055576	0	0.025	2.22377e-45
MALAT1	1.26143e-48	-109.072	1	1	4.74803e-45
CKS2	1.35964e-48	-0.148604	0.178	0.213	5.11768e-45
RPS8	1.91185e-48	3.02395	1	1	7.1962e-45
ICAM3	3.07171e-48	0.36653	0.614	0.532	1.15619e-44
DNPH1	3.42998e-48	-0.171281	0.241	0.269	1.29104e-44
ADAM8	5.76842e-48	0.390549	0.778	0.703	2.17123e-44
MXI1	6.45217e-48	-0.240775	0.751	0.76	2.4286e-44
SYNE2	1.26892e-47	-0.0685982	0.001	0.027	4.77623e-44
RPL34	1.62007e-47	3.00384	1	1	6.09796e-44
PLAU	1.92341e-47	0.079491	0.124	0.069	7.23972e-44
CCND3	1.96661e-47	-0.111115	0.12	0.178	7.40234e-44
CLEC4D	3.21781e-47	0.0583631	0.099	0.049	1.21118e-43
FCGR3A	3.24986e-47	0.8239	0.693	0.632	1.22325e-43
THBD	4.60545e-47	0.301786	0.242	0.138	1.73349e-43
CD3G	7.31786e-47	-0.0532934	0.001	0.023	2.75444e-43
LPP	7.42067e-47	0.237714	0.62	0.524	2.79314e-43
ACTB	1.81559e-46	-4.43198	0.998	0.997	6.83389e-43
SLCO2B1	2.25366e-46	0.0967996	0.198	0.132	8.48279e-43
LYSMD2	2.42307e-46	0.17524	0.439	0.323	9.12045e-43
LINC00936	4.40662e-46	0.422308	0.688	0.594	1.65865e-42
PIK3AP1	4.47991e-46	-0.178118	0.442	0.485	1.68624e-42
ENTHD1	4.86092e-46	-0.0593073	0.033	0.077	1.82965e-42
AK8	5.26265e-46	-0.0675526	0.026	0.069	1.98086e-42
RBP7	5.84679e-46	0.100308	0.196	0.13	2.20073e-42
CD69	6.47041e-46	-0.0655985	0.002	0.027	2.43546e-42
CD9	6.86069e-46	-0.912639	0.991	0.995	2.58236e-42
FBLN5	7.24691e-46	-0.0418444	0.003	0.027	2.72774e-42
RPS19	7.6931e-46	3.4658	1	1	2.89568e-42
HIST2H2BF	1.07257e-45	-0.13934	0.013	0.03	4.03715e-42
NDRG1	1.16611e-45	-0.271116	0.865	0.846	4.38923e-42
CSF1	1.43261e-45	-0.101813	0.009	0.042	5.39234e-42
CARD16	1.44277e-45	0.553206	0.818	0.716	5.43057e-42
PSME2	2.15951e-45	-0.159472	0.171	0.217	8.12841e-42
PHGDH	2.4746e-45	-0.053812	0.011	0.04	9.3144e-42
ANKRD37	3.09982e-45	-0.125253	0.408	0.421	1.16677e-41
PDK4	4.19357e-45	0.243041	0.478	0.382	1.57846e-41
ANTXR2	6.35762e-45	0.189546	0.454	0.341	2.39301e-41
CTB-61M7.2	7.55162e-45	0.239073	0.565	0.421	2.84243e-41
CLK1	7.65356e-45	-0.225338	0.527	0.505	2.8808e-41
NCEH1	9.0216e-45	-0.225178	0.342	0.355	3.39573e-41
ICOSLG	2.21693e-44	0.0830856	0.186	0.118	8.34453e-41
CLEC5A	2.63335e-44	0.21958	0.329	0.243	9.91193e-41
MT1M	2.87457e-44	-0.0503208	0.009	0.029	1.08199e-40
TRAF1	3.53922e-44	-0.0669312	0.052	0.096	1.33216e-40
CD247	4.27629e-44	-0.0727074	0.016	0.044	1.6096e-40
LXN	5.92292e-44	-0.0969948	0.157	0.199	2.22939e-40
UQCC2	7.68433e-44	-0.12349	0.095	0.147	2.89238e-40
PEA15	1.42789e-43	-0.163723	0.25	0.286	5.3746e-40
SPAG9	2.25249e-43	-0.332312	0.758	0.794	8.47836e-40
ITGB2	3.6045e-43	-1.50759	0.998	0.997	1.35673e-39
SYNGR1	4.81391e-43	-0.118383	0.156	0.187	1.81196e-39
STK17B	5.39686e-43	0.215309	0.663	0.584	2.03138e-39
KLRB1	9.38724e-43	-0.176187	0.001	0.024	3.53336e-39
SEMA6B	9.46382e-43	0.288497	0.474	0.337	3.56218e-39
RP11-24J23.2	1.05928e-42	-0.0396707	0.003	0.025	3.98712e-39
TACC1	1.17385e-42	0.176606	0.527	0.45	4.41838e-39
VEGFA	1.29998e-42	-0.322949	0.673	0.644	4.89311e-39
SPOCK2	1.72734e-42	-0.0547235	0.002	0.025	6.50173e-39
RN7SL1	1.74292e-42	-0.162698	0.157	0.188	6.56036e-39
TMEM114	2.16657e-42	-0.028824	0.001	0.022	8.15498e-39
FCAR	4.84146e-42	0.15539	0.4	0.294	1.82232e-38
IER2	7.14027e-42	2.25747	0.867	0.757	2.6876e-38
INHBA	9.26087e-42	-0.196532	0.035	0.069	3.48579e-38
RPPH1	1.22793e-41	-0.27746	0.105	0.138	4.62194e-38
TOMM40	1.27695e-41	-0.135896	0.211	0.24	4.80643e-38
APOC2	4.79769e-41	-0.0905313	0.061	0.102	1.80585e-37
OLFML2B	4.8434e-41	0.176745	0.33	0.217	1.82306e-37
SLC36A4	7.22662e-41	0.189425	0.486	0.377	2.7201e-37
ASPH	7.80129e-41	-0.19454	0.404	0.428	2.9364e-37
SMPDL3A	2.39224e-40	0.112757	0.232	0.157	9.00438e-37
BANP	3.65325e-40	-0.0978665	0.359	0.379	1.37508e-36
HMGB1	4.14484e-40	0.312792	0.921	0.879	1.56012e-36
SQLE	4.97029e-40	-0.0957697	0.093	0.147	1.87082e-36
DUSP5	5.45588e-40	-0.0633683	0.041	0.072	2.05359e-36
CCDC170	7.18256e-40	0.0652902	0.126	0.075	2.70352e-36
GPRIN3	7.49625e-40	0.164738	0.454	0.381	2.82159e-36
SH3BP5	1.25505e-39	-0.233663	0.587	0.626	4.72402e-36
HLA-B	1.52036e-39	-2.59728	1	1	5.72265e-36
TMEM176A	3.7981e-39	0.369109	0.432	0.361	1.4296e-35
BASP1	4.28787e-39	-0.632273	0.947	0.95	1.61395e-35
SOCS3	4.53591e-39	0.746606	0.757	0.656	1.70732e-35
ADAMDEC1	4.78015e-39	0.585032	0.758	0.703	1.79925e-35
MANF	6.17248e-39	-0.133633	0.171	0.218	2.32332e-35
LMNA	6.32922e-39	-0.427924	0.848	0.885	2.38232e-35
GIMAP1	6.44366e-39	0.100699	0.26	0.173	2.42539e-35
MT-ND5	7.70329e-39	-2.55324	0.967	0.975	2.89952e-35
FSCN1	8.15608e-39	-0.0764563	0.113	0.16	3.06995e-35
RP11-386I14.4	8.84185e-39	-0.230316	0.088	0.113	3.32807e-35
RPS27	9.96038e-39	4.41899	1	1	3.74909e-35
RPS27A	1.01353e-38	2.91211	1	1	3.81493e-35
CD300LB	1.17513e-38	-0.123375	0.216	0.257	4.4232e-35
S100A6	1.36207e-38	-2.01356	1	1	5.12685e-35
NCF1	1.45439e-38	0.373462	0.609	0.489	5.47434e-35
BCL2L11	1.59863e-38	0.0964922	0.23	0.153	6.01724e-35
SDF2L1	1.63836e-38	-0.141556	0.114	0.168	6.16679e-35
SNHG7	2.3326e-38	0.277858	0.737	0.636	8.77989e-35
C9orf72	2.4214e-38	0.250284	0.664	0.547	9.11414e-35
HLA-DQA1	2.66624e-38	0.181171	0.149	0.086	1.00357e-34
PMP22	3.63082e-38	0.190252	0.406	0.304	1.36664e-34
HSP90AA1	4.09455e-38	-0.773591	0.939	0.943	1.54119e-34
CDKN3	4.24652e-38	-0.077835	0.016	0.043	1.59839e-34
RTN4RL2	4.75657e-38	-0.0624184	0.068	0.106	1.79037e-34
RPL12	5.61468e-38	2.29314	1	1	2.11337e-34
NGFRAP1	6.60457e-38	-0.158386	0.194	0.201	2.48596e-34
FAM26F	6.64086e-38	0.211985	0.369	0.256	2.49962e-34
GLIPR2	9.13488e-38	-0.25126	0.418	0.452	3.43837e-34
UPP1	9.28214e-38	-0.228002	0.75	0.767	3.4938e-34
RPL13	1.08894e-37	3.83334	1	1	4.09875e-34
CA12	1.36165e-37	-0.0702733	0.051	0.097	5.12525e-34
TYMP	4.46226e-37	0.439381	0.968	0.951	1.67959e-33
COMT	4.50696e-37	-0.33821	0.675	0.685	1.69642e-33
GPR155	5.97116e-37	0.123866	0.313	0.232	2.24755e-33
TNFAIP2	6.45926e-37	0.315674	0.742	0.675	2.43127e-33
MT-ND2	6.91428e-37	-1.50526	0.991	0.991	2.60253e-33
MAFF	9.41687e-37	-0.112391	0.399	0.429	3.54451e-33
PTGDS	1.33367e-36	-0.125186	0.011	0.037	5.01995e-33
RIPK2	2.57566e-36	-0.144655	0.434	0.446	9.69477e-33
CD36	2.61213e-36	-0.678112	0.758	0.747	9.83205e-33
RORA	2.6237e-36	-0.0732747	0.038	0.068	9.87559e-33
PRKAG2	3.85832e-36	-0.179717	0.6	0.633	1.45227e-32
MAP1A	5.06717e-36	-0.0283908	0.001	0.02	1.90728e-32
KIAA0930	1.01727e-35	-0.358579	0.674	0.679	3.82902e-32
PDIA4	1.07007e-35	-0.124262	0.147	0.193	4.02775e-32
HOPX	1.35599e-35	-0.0652201	0.002	0.023	5.10394e-32
ETS1	1.71749e-35	-0.0450938	0.007	0.029	6.46462e-32
HIST2H2AA3	2.09321e-35	-0.120187	0.112	0.129	7.87886e-32
ACTG1	2.52149e-35	1.10616	0.992	0.982	9.49089e-32
VSIG4	2.81945e-35	0.147933	0.244	0.171	1.06124e-31
TNS1	2.89949e-35	-0.10655	0.474	0.498	1.09137e-31
PIM3	3.52287e-35	-0.256763	0.624	0.66	1.32601e-31
EPB41L2	3.72877e-35	-0.105482	0.125	0.164	1.40351e-31
IRAK3	4.76025e-35	0.250503	0.7	0.592	1.79176e-31
NRP2	4.83e-35	-0.152175	0.442	0.467	1.81801e-31
MT-ND4	5.72888e-35	-10.3618	0.997	0.998	2.15635e-31
YIF1A	7.19751e-35	-0.106261	0.195	0.232	2.70914e-31
EIF1	7.46781e-35	4.49278	1	1	2.81088e-31
PPT1	8.43363e-35	-0.319763	0.558	0.583	3.17442e-31
CCNA1	1.7794e-34	-0.0220695	0.003	0.02	6.69767e-31
CFP	2.2271e-34	0.0748837	0.142	0.088	8.38282e-31
NES	2.46309e-34	-0.0254789	0	0.016	9.27107e-31
SERPINA1	6.94903e-34	0.160599	0.384	0.285	2.61561e-30
TIMP1	8.88318e-34	2.36443	0.994	0.987	3.34363e-30
AQP3	9.59333e-34	-0.0358751	0.005	0.025	3.61093e-30
ATP1A1	1.00541e-33	-0.237189	0.47	0.492	3.78435e-30
ZBTB43	1.01976e-33	-0.139756	0.356	0.37	3.83838e-30
SKAP1	1.04889e-33	-0.0308106	0.001	0.017	3.94803e-30
CYTL1	1.10871e-33	-0.0497848	0.025	0.058	4.17318e-30
APOE	1.26889e-33	-4.65234	0.914	0.935	4.77609e-30
ITM2A	1.74013e-33	-0.0279625	0	0.015	6.54984e-30
ELMSAN1	1.9452e-33	0.158216	0.389	0.291	7.32173e-30
CTB-138E5.1	2.06351e-33	-0.0385055	0.037	0.069	7.76705e-30
IL1R1	3.52235e-33	0.194581	0.492	0.385	1.32581e-29
F3	4.20488e-33	-0.0673715	0.019	0.041	1.58272e-29
DDX5	5.174e-33	0.5448	0.98	0.954	1.94749e-29
SPON2	6.13099e-33	-0.0576396	0.006	0.025	2.30771e-29
BAZ2B	7.40862e-33	0.157435	0.425	0.327	2.78861e-29
MARCKS	8.97995e-33	0.408137	0.768	0.754	3.38005e-29
OLR1	1.77044e-32	0.264736	0.443	0.357	6.66393e-29
CIITA	1.79079e-32	0.0379301	0.062	0.03	6.74054e-29
FZD2	3.13884e-32	0.0561413	0.115	0.068	1.18146e-28
SLC38A1	4.18172e-32	-0.0307155	0.001	0.017	1.574e-28
RASD1	5.73118e-32	-0.0920593	0.019	0.036	2.15722e-28
CD84	5.74624e-32	-0.401948	0.49	0.5	2.16288e-28
LILRB1	5.89268e-32	0.0900818	0.221	0.157	2.218e-28
SRGN	8.13062e-32	1.51658	0.998	0.997	3.06037e-28
ENO2	1.20682e-31	-0.105726	0.427	0.435	4.54248e-28
MT-CO1	1.56683e-31	-8.91947	0.999	0.999	5.89754e-28
LTB	2.37167e-31	-0.167477	0.089	0.094	8.92697e-28
SEPP1	2.69259e-31	0.187921	0.084	0.039	1.01349e-27
PSAT1	2.95476e-31	-0.0302715	0	0.016	1.11217e-27
HSD11B1	2.96194e-31	-0.0277567	0.001	0.019	1.11487e-27
IL6R	3.31507e-31	-0.10863	0.411	0.438	1.24779e-27
LBH	5.35776e-31	-0.0333374	0.002	0.021	2.01666e-27
TRPS1	6.17206e-31	0.136253	0.401	0.31	2.32316e-27
BAALC	7.1969e-31	-0.0274926	0.005	0.026	2.70891e-27
MKI67	8.53951e-31	-0.16009	0.003	0.017	3.21427e-27
C1QA	8.6513e-31	0.615436	0.42	0.389	3.25635e-27
P2RY6	1.06135e-30	0.0286681	0.04	0.016	3.99491e-27
IRAK1	1.62199e-30	-0.146227	0.448	0.478	6.10516e-27
MPZL1	1.63798e-30	-0.113094	0.402	0.412	6.16537e-27
TLR2	1.79576e-30	0.129722	0.368	0.28	6.75925e-27
H1FX	3.40148e-30	0.729329	0.763	0.701	1.28032e-26
CD300E	3.63741e-30	0.104795	0.185	0.12	1.36912e-26
CLU	4.1245e-30	-0.0255253	0.003	0.018	1.55246e-26
CHST2	4.9685e-30	0.0615565	0.134	0.087	1.87014e-26
WBP5	6.49604e-30	-0.0977676	0.257	0.281	2.44511e-26
ZFP36L1	8.26271e-30	2.32601	0.99	0.973	3.11008e-26
PEPD	9.9772e-30	-0.155926	0.273	0.301	3.75542e-26
FCGR1A	1.71013e-29	0.0745552	0.152	0.099	6.43693e-26
ITGB5	1.72583e-29	-0.0865181	0.175	0.198	6.49603e-26
RPLP1	2.7305e-29	3.33761	1	1	1.02776e-25
FRMD4B	2.86589e-29	-0.094973	0.27	0.286	1.07872e-25
CAMK4	4.09839e-29	-0.0272411	0	0.014	1.54263e-25
TUBB4B	5.94239e-29	-0.227294	0.598	0.608	2.23671e-25
BAX	7.41679e-29	0.138478	0.57	0.521	2.79168e-25
PERP	7.84909e-29	-0.0206888	0.004	0.019	2.9544e-25
MDK	8.61648e-29	-0.0284035	0.01	0.031	3.24324e-25
NCAPH	8.64884e-29	-0.0192202	0	0.013	3.25542e-25
FAM118A	9.3225e-29	0.142441	0.51	0.413	3.50899e-25
BCL11B	9.86523e-29	-0.0230562	0	0.013	3.71327e-25
AKNA	1.1941e-28	0.129357	0.366	0.274	4.49461e-25
TMEM176B	1.46964e-28	0.531946	0.501	0.448	5.53172e-25
MIR24-2	1.56644e-28	0.300061	0.669	0.632	5.89608e-25
ACSL3	1.80178e-28	0.105241	0.362	0.291	6.7819e-25
SRSF3	2.05081e-28	-0.192867	0.644	0.667	7.71926e-25
ADCY3	2.14367e-28	-0.0663576	0.207	0.243	8.06879e-25
METTL7A	2.15083e-28	0.0993258	0.246	0.179	8.09574e-25
DHRS9	2.25652e-28	-0.148542	0.508	0.538	8.49352e-25
GPR160	2.26308e-28	0.0729464	0.183	0.125	8.51822e-25
KIAA0101	2.34629e-28	-0.0819111	0.009	0.025	8.83145e-25
DPYSL3	2.9661e-28	-0.0533091	0.051	0.085	1.11644e-24
NR4A2	4.26988e-28	0.260761	0.567	0.512	1.60718e-24
RNMT	4.63077e-28	-0.171915	0.669	0.686	1.74302e-24
RPS6	5.84393e-28	1.74509	1	1	2.19966e-24
TANC2	5.89658e-28	0.0807855	0.218	0.148	2.21947e-24
KMO	6.12862e-28	-0.0704998	0.198	0.229	2.30681e-24
SERINC2	6.17596e-28	0.0954219	0.206	0.145	2.32463e-24
CCL22	6.37681e-28	-0.0774596	0.004	0.023	2.40023e-24
GZMA	6.6842e-28	-0.0486645	0	0.013	2.51593e-24
HMGN2	7.31114e-28	0.404834	0.957	0.938	2.75191e-24
CALU	8.87959e-28	-0.123219	0.355	0.377	3.34228e-24
OPN3	9.54516e-28	-0.126435	0.457	0.463	3.5928e-24
MAP2K3	9.91768e-28	-0.0975434	0.348	0.36	3.73302e-24
HIST2H2BE	1.06895e-27	-0.0489263	0.035	0.051	4.02352e-24
CR1	1.12474e-27	0.102188	0.236	0.157	4.23353e-24
CEBPB	1.34923e-27	-0.817366	0.976	0.974	5.07849e-24
S100A9	1.3572e-27	0.319279	0.581	0.538	5.10849e-24
A2M	1.56094e-27	-0.251019	0.359	0.441	5.87537e-24
PRKCQ-AS1	1.81806e-27	-0.0346929	0.003	0.018	6.84319e-24
AC002456.2	3.09874e-27	-0.0245392	0.011	0.028	1.16636e-23
MT-ND6	4.12603e-27	-0.161228	0.282	0.34	1.55304e-23
PTK2B	4.43136e-27	0.163548	0.482	0.376	1.66796e-23
EGR2	4.55928e-27	0.285182	0.473	0.395	1.71611e-23
SEMA4A	4.60423e-27	0.103061	0.279	0.212	1.73303e-23
ARMC9	5.50098e-27	-0.0498276	0.077	0.107	2.07057e-23
ANGPTL4	5.60542e-27	-0.0518262	0.057	0.075	2.10988e-23
ANKRD9	6.53864e-27	0.0809389	0.22	0.169	2.46114e-23
PYHIN1	8.24603e-27	-0.0310037	0.001	0.016	3.10381e-23
FAM162A	8.40243e-27	-0.188369	0.802	0.826	3.16267e-23
RPS15A	8.60899e-27	1.87904	1	1	3.24042e-23
ZNF704	9.76586e-27	0.0836067	0.12	0.063	3.67587e-23
CKS1B	1.05291e-26	-0.0844864	0.199	0.222	3.96317e-23
MYO1G	1.24491e-26	0.188204	0.447	0.336	4.68583e-23
LDHB	1.3218e-26	-0.140825	0.363	0.362	4.97526e-23
TCF4	1.33322e-26	0.0808926	0.174	0.123	5.01825e-23
HMGB2	1.40814e-26	-0.224868	0.72	0.726	5.30024e-23
ARID5B	1.44549e-26	-0.336916	0.666	0.702	5.44082e-23
OCIAD2	1.48075e-26	-0.0373376	0.008	0.028	5.57353e-23
C3AR1	1.78552e-26	0.143534	0.431	0.339	6.7207e-23
KPNA2	1.78829e-26	-0.0733415	0.051	0.083	6.73112e-23
RP4-737E23.2	1.90776e-26	0.0487359	0.069	0.029	7.18083e-23
DLEU7	1.93295e-26	0.0620582	0.139	0.087	7.27562e-23
S100Z	2.31032e-26	0.0397506	0.088	0.057	8.69605e-23
JMJD6	2.4556e-26	-0.0798879	0.317	0.331	9.24287e-23
CCNB2	3.27883e-26	-0.0453838	0.015	0.034	1.23415e-22
TMC8	4.01998e-26	0.0791177	0.251	0.182	1.51312e-22
SKIL	4.67022e-26	0.108011	0.376	0.287	1.75787e-22
ACSL4	4.71982e-26	-0.176578	0.535	0.568	1.77654e-22
CTSV	5.03404e-26	-0.0180091	0.003	0.017	1.89481e-22
RARRES3	5.62905e-26	-0.0619732	0.048	0.07	2.11878e-22
RPL3	7.05541e-26	1.96471	1	1	2.65566e-22
ABL2	9.99573e-26	-0.0850828	0.248	0.28	3.76239e-22
LAMTOR2	1.43516e-25	-0.185751	0.362	0.383	5.40196e-22
SLAMF8	1.83679e-25	0.111051	0.413	0.356	6.91366e-22
FYN	1.86627e-25	-0.0984754	0.346	0.374	7.02466e-22
GPI	1.89659e-25	-0.188699	0.758	0.796	7.13878e-22
CD96	2.40575e-25	-0.0292999	0.006	0.022	9.05525e-22
RNU12	2.69615e-25	-0.0804811	0.046	0.065	1.01483e-21
HES4	2.96659e-25	-0.032299	0.006	0.021	1.11663e-21
YPEL3	2.97913e-25	0.354808	0.922	0.845	1.12134e-21
BBX	3.40976e-25	0.150049	0.463	0.372	1.28343e-21
SLFN11	3.69289e-25	0.0948917	0.287	0.213	1.39e-21
HEXIM1	3.85179e-25	-0.113814	0.33	0.339	1.44981e-21
HIST1H2AG	4.01205e-25	-0.028587	0.011	0.027	1.51014e-21
SNORD3B-2	4.12458e-25	-0.177492	0.106	0.126	1.55249e-21
RP3-395M20.12	4.17843e-25	-0.0754715	0.135	0.146	1.57276e-21
NR1H3	4.79291e-25	-0.0786193	0.155	0.183	1.80405e-21
BIRC5	5.46688e-25	-0.0452051	0.003	0.014	2.05773e-21
DSC2	5.75914e-25	0.0992619	0.29	0.212	2.16774e-21
RRM2	6.73743e-25	-0.0751945	0.004	0.014	2.53597e-21
CCL5	7.52574e-25	-0.318949	0.113	0.137	2.83269e-21
EPB41L4A-AS1	8.50466e-25	0.26505	0.742	0.644	3.20115e-21
AHRR	1.00911e-24	0.142233	0.423	0.329	3.7983e-21
C4orf48	1.29381e-24	-0.220173	0.467	0.491	4.8699e-21
CLEC2B	1.42253e-24	-0.366413	0.879	0.865	5.35441e-21
STAC2	1.77283e-24	-0.0194645	0.002	0.017	6.67295e-21
AC006129.2	2.29411e-24	-0.0204199	0.001	0.013	8.63504e-21
MIR155HG	2.34352e-24	-0.0287019	0.013	0.035	8.82101e-21
MERTK	2.37007e-24	0.0450178	0.094	0.06	8.92094e-21
JAKMIP2	2.55271e-24	-0.143848	0.34	0.366	9.60839e-21
EREG	2.71786e-24	1.24245	0.848	0.76	1.023e-20
MAFB	2.73099e-24	0.675558	0.833	0.794	1.02794e-20
FAM107B	3.02244e-24	-0.205813	0.725	0.763	1.13765e-20
C19orf59	3.23305e-24	0.0491816	0.134	0.096	1.21692e-20
TNFAIP6	3.65341e-24	-0.149889	0.176	0.197	1.37514e-20
DFNA5	3.76244e-24	-0.0908935	0.445	0.47	1.41618e-20
MME	4.04995e-24	-0.0906566	0.086	0.126	1.5244e-20
SIPA1L2	4.23091e-24	0.080996	0.261	0.198	1.59252e-20
DENND3	4.84081e-24	0.112282	0.351	0.261	1.82208e-20
CRISPLD2	5.32277e-24	0.0584726	0.096	0.048	2.00349e-20
TSPAN33	6.16228e-24	-0.0678079	0.123	0.162	2.31948e-20
CENPM	6.21992e-24	-0.0336412	0.003	0.015	2.34118e-20
MT-ATP6	6.2918e-24	-8.16223	0.992	0.991	2.36823e-20
TPM2	6.34636e-24	-0.0624185	0.098	0.122	2.38877e-20
QPCT	6.36994e-24	0.0467817	0.136	0.097	2.39764e-20
TC2N	7.32977e-24	-0.0182558	0	0.011	2.75893e-20
STK17A	7.51333e-24	-0.123867	0.278	0.31	2.82802e-20
EBP	8.06555e-24	-0.0787294	0.178	0.203	3.03587e-20
PIK3CB	8.44917e-24	-0.0957904	0.527	0.543	3.18027e-20
SLC7A11	8.56212e-24	0.366808	0.794	0.764	3.22278e-20
RAB31	1.09918e-23	0.120368	0.495	0.456	4.1373e-20
TPX2	1.11753e-23	-0.0446474	0.002	0.014	4.20639e-20
ABLIM1	1.45289e-23	-0.025192	0.002	0.018	5.46868e-20
NR4A3	1.75037e-23	-0.0426549	0.031	0.057	6.58839e-20
GIMAP7	2.02031e-23	-0.0767269	0.045	0.061	7.60444e-20
ACP5	3.16138e-23	-0.692639	0.939	0.942	1.18994e-19
DCSTAMP	3.22444e-23	-0.0500002	0.042	0.076	1.21368e-19
MTSS1	4.00672e-23	-0.0890416	0.428	0.447	1.50813e-19
HIST1H2AE	6.47523e-23	-0.0295339	0.014	0.026	2.43728e-19
NT5E	7.04911e-23	-0.020992	0.007	0.023	2.65328e-19
PRSS21	8.17309e-23	-0.052145	0.061	0.094	3.07635e-19
PLEKHF1	8.39967e-23	-0.021223	0.006	0.021	3.16164e-19
LILRA3	9.40487e-23	-0.0969184	0.133	0.172	3.53999e-19
MAL	1.25717e-22	-0.0136642	0	0.009	4.73197e-19
IL6ST	1.3413e-22	0.110601	0.408	0.331	5.04866e-19
GAPT	1.42353e-22	0.0348383	0.056	0.029	5.35816e-19
TNFRSF10B	1.48199e-22	0.0693479	0.234	0.172	5.5782e-19
AMPD3	1.55535e-22	-0.0635657	0.298	0.305	5.85434e-19
CKLF	1.68335e-22	0.149139	0.638	0.604	6.33612e-19
ABCC3	2.0759e-22	0.151326	0.638	0.587	7.81369e-19
NUCB2	2.16138e-22	-0.106794	0.259	0.284	8.13543e-19
RHBDD2	2.25942e-22	0.0347847	0.11	0.075	8.50445e-19
GGH	2.2836e-22	-0.0533417	0.071	0.099	8.59547e-19
RPS6KA5	2.38547e-22	0.0484109	0.144	0.099	8.9789e-19
ETS2	2.58885e-22	0.17719	0.516	0.385	9.74444e-19
TMSB10	4.69986e-22	-1.59717	1	1	1.76903e-18
EZR	5.94274e-22	-0.0972226	0.299	0.324	2.23685e-18
HIST1H2BJ	7.47203e-22	-0.032654	0.018	0.031	2.81247e-18
GPRC5A	8.69817e-22	-0.0121697	0.002	0.009	3.27399e-18
CEP70	9.93554e-22	-0.0198844	0.007	0.022	3.73974e-18
HIPK2	1.70728e-21	0.170323	0.642	0.568	6.42621e-18
HIST1H2AC	1.74292e-21	-0.0809853	0.277	0.267	6.56036e-18
SLC7A5	1.95479e-21	-0.0373214	0.02	0.042	7.35781e-18
PGK1	2.29909e-21	-0.397178	0.972	0.974	8.65379e-18
ID1	2.40448e-21	0.0457885	0.077	0.047	9.05046e-18
IFIT3	2.96384e-21	-0.0242444	0.017	0.043	1.11559e-17
MAD2L1	3.01786e-21	-0.0378665	0.023	0.039	1.13592e-17
TRAT1	3.85089e-21	-0.0129428	0	0.009	1.44947e-17
CIR1	4.49689e-21	-0.162194	0.663	0.674	1.69263e-17
PHLDA1	4.55665e-21	-0.247413	0.571	0.604	1.71512e-17
ITPRIPL2	6.45363e-21	0.0948524	0.346	0.27	2.42915e-17
APOLD1	7.28938e-21	-0.0309279	0.025	0.045	2.74372e-17
DLGAP5	7.36058e-21	-0.0288053	0.001	0.009	2.77052e-17
DUSP8	8.1356e-21	-0.018245	0.008	0.022	3.06224e-17
GNLY	8.74397e-21	-0.284646	0.004	0.016	3.29123e-17
NDUFS8	9.09533e-21	-0.132485	0.297	0.305	3.42348e-17
CD27	9.69205e-21	-0.0169641	0	0.011	3.64809e-17
NDC80	1.18525e-20	-0.0222037	0.002	0.011	4.46129e-17
RPTOR	1.23962e-20	-0.0499241	0.165	0.186	4.66593e-17
HIST1H4C	1.28527e-20	-0.390196	0.79	0.748	4.83777e-17
GADD45G	1.36892e-20	-0.103329	0.155	0.181	5.15261e-17
DNAJB9	1.46324e-20	-0.0740045	0.262	0.282	5.50765e-17
OLFM2	1.56556e-20	-0.0128165	0.001	0.01	5.89277e-17
RP11-334C17.5	1.63505e-20	0.106342	0.306	0.226	6.15433e-17
TRA2B	2.00408e-20	0.269399	0.819	0.769	7.54335e-17
RAI14	2.11088e-20	-0.0771986	0.388	0.401	7.94535e-17
THEMIS	2.56618e-20	-0.0119706	0	0.008	9.65909e-17
PNPLA8	2.68955e-20	-0.0855452	0.369	0.367	1.01235e-16
HIST1H2BG	2.70463e-20	-0.0199163	0.002	0.01	1.01802e-16
TNFRSF25	3.1018e-20	-0.0139259	0	0.009	1.16752e-16
EML4	3.37426e-20	-0.0945182	0.268	0.293	1.27007e-16
CHML	4.30265e-20	-0.0838301	0.196	0.21	1.61952e-16
CEP55	4.35395e-20	-0.0242011	0.002	0.012	1.63883e-16
TMPO	5.08476e-20	0.107908	0.45	0.363	1.9139e-16
PROC	5.32744e-20	-0.0333826	0.027	0.049	2.00525e-16
PPP1R15A	5.47833e-20	-0.231842	0.879	0.867	2.06204e-16
VMO1	6.26762e-20	0.386532	0.35	0.275	2.35913e-16
HIP1	6.27127e-20	0.0522877	0.189	0.148	2.3605e-16
RP11-11N9.4	7.68338e-20	0.07652	0.184	0.128	2.89202e-16
RAN	8.40041e-20	-0.190245	0.608	0.616	3.16191e-16
FAM105A	8.52833e-20	0.0456908	0.181	0.145	3.21006e-16
DSE	8.81122e-20	0.0713085	0.255	0.205	3.31654e-16
ASGR2	8.89349e-20	0.0334781	0.057	0.028	3.34751e-16
BTG3	8.95384e-20	-0.119632	0.51	0.511	3.37023e-16
TMEM158	9.26454e-20	-0.0331046	0.023	0.041	3.48717e-16
DIAPH3	1.01337e-19	-0.0128742	0	0.008	3.81431e-16
PNP	1.07897e-19	-0.0692676	0.157	0.187	4.06124e-16
MYCL	1.22286e-19	0.0267013	0.066	0.04	4.60283e-16
AC144831.1	1.36318e-19	0.0396465	0.078	0.042	5.13101e-16
EAF1	1.43685e-19	-0.05289	0.355	0.359	5.4083e-16
PLEKHO1	1.5044e-19	-0.218956	0.668	0.676	5.66258e-16
P2RY8	1.52888e-19	0.0326249	0.074	0.038	5.75471e-16
SNORD3B-1	1.54666e-19	-0.0851991	0.077	0.094	5.82163e-16
CCR7	1.70976e-19	-0.0237162	0.002	0.015	6.43554e-16
TNFRSF18	1.84932e-19	-0.120395	0.166	0.21	6.96084e-16
APOBEC3B	2.21078e-19	-0.0184567	0	0.008	8.32139e-16
TMOD2	2.40582e-19	0.0310101	0.076	0.049	9.05552e-16
TTC14	2.43137e-19	0.0712405	0.282	0.221	9.15167e-16
S100A12	2.52079e-19	0.0246107	0.046	0.028	9.48827e-16
GSR	2.61385e-19	-0.10225	0.231	0.257	9.83853e-16
SNORD3A	3.08953e-19	-0.0647479	0.055	0.074	1.1629e-15
RPL41	3.27445e-19	3.7065	1	1	1.2325e-15
ARHGAP6	4.70113e-19	0.0776889	0.212	0.152	1.7695e-15
ASPM	4.72362e-19	-0.0734106	0.003	0.012	1.77797e-15
IRAK2	5.24995e-19	-0.0395806	0.064	0.085	1.97608e-15
HIST1H2BD	5.43918e-19	-0.0352753	0.031	0.042	2.04731e-15
RASGRP1	5.56912e-19	-0.0261774	0.007	0.02	2.09622e-15
RGS1	6.15487e-19	-0.144764	0.36	0.382	2.31669e-15
PRKCDBP	7.13311e-19	-0.0541901	0.137	0.162	2.6849e-15
BEX2	8.05691e-19	-0.018621	0.006	0.017	3.03262e-15
KIAA1147	9.16672e-19	0.109428	0.312	0.221	3.45035e-15
RDH11	1.03688e-18	-0.085975	0.238	0.256	3.90281e-15
ITK	1.08348e-18	-0.0143248	0	0.01	4.07824e-15
TALDO1	1.15082e-18	-0.63191	0.948	0.945	4.3317e-15
JARID2	1.3913e-18	-0.141119	0.535	0.554	5.23684e-15
RP11-259N19.1	1.43745e-18	-0.0153132	0.006	0.018	5.41057e-15
NBPF10	1.55283e-18	0.228288	0.816	0.75	5.84486e-15
PFN1	1.56622e-18	-0.484554	0.938	0.929	5.89525e-15
HMMR	1.6842e-18	-0.049156	0.005	0.016	6.33933e-15
RPL32	1.70888e-18	2.04213	1	1	6.43221e-15
PALLD	2.18996e-18	-0.0328057	0.067	0.079	8.24302e-15
MSR1	2.40513e-18	-0.119828	0.282	0.308	9.05292e-15
CD244	2.53541e-18	0.0267958	0.045	0.02	9.54327e-15
TAF1	2.56678e-18	0.0762046	0.262	0.202	9.66137e-15
ZWINT	2.78839e-18	-0.0338127	0.012	0.026	1.04955e-14
NFIA	3.14148e-18	0.028585	0.061	0.037	1.18245e-14
YWHAH	3.2916e-18	-0.0898459	0.243	0.266	1.23896e-14
HELLS	3.52367e-18	-0.0240062	0.003	0.014	1.32631e-14
MIR142	4.01392e-18	0.195368	0.487	0.413	1.51084e-14
CTNNAL1	4.12126e-18	-0.0407568	0.062	0.092	1.55124e-14
PPP1R10	4.16925e-18	-0.11165	0.509	0.503	1.5693e-14
CDC20	5.02912e-18	-0.0197436	0.001	0.008	1.89296e-14
TYMS	5.45947e-18	-0.0584536	0.01	0.021	2.05494e-14
GPAT2	5.60051e-18	-0.0283138	0.005	0.018	2.10803e-14
SEMA3C	6.36604e-18	-0.0587714	0.291	0.308	2.39618e-14
SLC38A2	7.33522e-18	-0.199035	0.73	0.737	2.76098e-14
TREM1	7.49932e-18	0.123792	0.419	0.32	2.82275e-14
ZAP70	9.92634e-18	-0.012787	0	0.009	3.73627e-14
CD6	1.09441e-17	-0.0136672	0.001	0.01	4.11937e-14
CCNG2	1.15831e-17	-0.0819453	0.43	0.404	4.35988e-14
NCAPG	1.20598e-17	-0.0248773	0.002	0.01	4.53929e-14
RHOBTB3	1.22537e-17	-0.0444797	0.068	0.093	4.61228e-14
ARRDC4	1.24429e-17	0.15149	0.476	0.393	4.6835e-14
PDGFB	1.43863e-17	-0.024384	0.031	0.048	5.41499e-14
CDK1	1.71951e-17	-0.0608884	0.004	0.012	6.47224e-14
FAM111A	1.84021e-17	0.0762954	0.271	0.202	6.92653e-14
NLRP3	1.98038e-17	0.0841293	0.232	0.169	7.45415e-14
ZEB1	2.2636e-17	-0.0127665	0.001	0.011	8.52018e-14
SIL1	2.32825e-17	-0.0968508	0.322	0.338	8.76353e-14
ORAI2	2.77728e-17	0.0562584	0.206	0.163	1.04537e-13
LILRA2	2.9637e-17	0.0631457	0.223	0.182	1.11554e-13
ELK3	3.49316e-17	0.0446561	0.142	0.1	1.31482e-13
CKAP2L	3.53218e-17	-0.0166633	0.001	0.008	1.32951e-13
TROAP	3.97328e-17	-0.0157861	0.001	0.009	1.49554e-13
SH2D2A	4.26378e-17	-0.0119363	0	0.008	1.60489e-13
UPK3A	4.91131e-17	0.0434416	0.084	0.051	1.84862e-13
EIF4E	4.93742e-17	-0.0675128	0.246	0.265	1.85844e-13
ZFYVE16	5.07934e-17	0.144962	0.707	0.669	1.91186e-13
KIF2C	5.59258e-17	-0.0183304	0.001	0.008	2.10505e-13
HIST1H4B	6.35547e-17	-0.0188725	0.002	0.008	2.3922e-13
STARD10	6.41581e-17	0.105903	0.458	0.382	2.41491e-13
SAMD3	7.27449e-17	-0.014705	0	0.008	2.73812e-13
FAM129B	7.74758e-17	-0.0948733	0.324	0.327	2.91619e-13
RGL1	9.5397e-17	0.0660798	0.227	0.179	3.59074e-13
MYBL2	9.73703e-17	-0.0139945	0	0.007	3.66502e-13
CKB	9.78328e-17	-0.0411529	0.141	0.158	3.68243e-13
FGFBP2	1.06458e-16	-0.0363901	0	0.008	4.00707e-13
TOP2A	1.14622e-16	-0.0882931	0.004	0.013	4.31438e-13
RTKN2	1.22078e-16	-0.0120452	0.001	0.009	4.595e-13
ACOT13	1.34941e-16	-0.180633	0.62	0.657	5.0792e-13
HIST2H2AC	1.37112e-16	0.16932	0.455	0.366	5.16088e-13
AC092580.4	1.62934e-16	-0.0139758	0	0.007	6.13285e-13
ITGAE	2.41529e-16	0.222186	0.713	0.68	9.09114e-13
CTSW	2.49084e-16	-0.0384086	0.022	0.044	9.37553e-13
HIST1H1C	2.50573e-16	-0.116671	0.519	0.476	9.43157e-13
GZMM	2.53055e-16	-0.0236897	0.004	0.015	9.525e-13
NPC1	3.00812e-16	-0.0515021	0.366	0.382	1.13226e-12
TTBK2	3.05295e-16	0.046701	0.162	0.118	1.14913e-12
KIF4A	3.12421e-16	-0.0131173	0	0.007	1.17595e-12
PRG2	3.24716e-16	-0.019234	0.001	0.009	1.22223e-12
RHOH	3.29337e-16	-0.0225033	0.008	0.02	1.23963e-12
GPR171	3.36313e-16	-0.0134644	0.002	0.01	1.26588e-12
S100A13	4.10761e-16	-0.0372698	0.085	0.103	1.54611e-12
MND1	4.57942e-16	-0.00985767	0.001	0.008	1.72369e-12
KLF4	4.86526e-16	0.14903	0.437	0.359	1.83128e-12
NME8	4.92166e-16	0.0240951	0.051	0.029	1.85251e-12
C16orf74	4.93492e-16	0.0482641	0.136	0.093	1.8575e-12
ZNF331	5.87909e-16	0.272302	0.643	0.527	2.21289e-12
IL36B	6.41214e-16	-0.0319465	0.007	0.02	2.41353e-12
HIST4H4	6.58268e-16	-0.0341677	0.022	0.034	2.47772e-12
NGLY1	7.30927e-16	-0.0600295	0.37	0.372	2.75121e-12
BHLHE41	8.85912e-16	0.122283	0.324	0.248	3.33457e-12
SELL	8.86656e-16	-0.0280551	0.005	0.017	3.33737e-12
OSGIN1	9.46374e-16	-0.0468386	0.05	0.081	3.56215e-12
E2F1	9.67533e-16	-0.0165147	0.005	0.016	3.64179e-12
SATB1	9.75582e-16	0.0807539	0.316	0.267	3.67209e-12
NELL2	1.06374e-15	-0.00850702	0	0.006	4.00393e-12
MT-ND4L	1.3976e-15	-0.829559	0.814	0.847	5.26056e-12
DUSP10	1.41026e-15	-0.0582268	0.283	0.281	5.30823e-12
CHCHD10	1.44475e-15	-0.243855	0.796	0.819	5.43806e-12
MEFV	1.62704e-15	0.0146797	0.025	0.011	6.12419e-12
PTTG1	1.70038e-15	-0.0925967	0.074	0.088	6.40023e-12
SPC24	1.72883e-15	-0.0134753	0.003	0.012	6.50732e-12
C1orf122	1.82826e-15	-0.154439	0.424	0.429	6.88157e-12
C12orf5	1.89686e-15	-0.0463928	0.027	0.054	7.13977e-12
NFIL3	1.96521e-15	0.138599	0.442	0.352	7.39705e-12
P2RY10	2.02655e-15	-0.00945579	0	0.008	7.62794e-12
SLC25A4	2.27035e-15	-0.010132	0	0.009	8.54559e-12
SERPINB2	2.36293e-15	0.0907803	0.127	0.084	8.89407e-12
ITGAV	2.39473e-15	0.0661218	0.29	0.242	9.01376e-12
ELOVL3	2.50652e-15	0.0126859	0.019	0.007	9.43453e-12
UBE2C	2.50966e-15	-0.072966	0.006	0.015	9.44636e-12
HSPH1	2.52606e-15	-0.0742116	0.084	0.116	9.5081e-12
DGKD	2.69281e-15	0.0384906	0.142	0.103	1.01357e-11
SPC25	2.87967e-15	-0.0160947	0	0.006	1.08391e-11
REV1	2.95571e-15	0.0699031	0.288	0.233	1.11253e-11
MTRNR2L12	3.23309e-15	0.21363	0.993	0.983	1.21693e-11
ZNF503	3.61904e-15	0.0386405	0.107	0.075	1.36221e-11
CD81	3.67559e-15	-0.364607	0.895	0.905	1.38349e-11
RP11-426C22.5	3.72355e-15	0.0920745	0.197	0.132	1.40154e-11
MIR29A	3.76195e-15	-0.0416172	0.077	0.1	1.416e-11
AKR1B1	3.99703e-15	0.139643	0.446	0.359	1.50448e-11
GZMK	4.21459e-15	-0.0230562	0	0.006	1.58637e-11
HIST1H2BF	5.38405e-15	-0.0165634	0.011	0.021	2.02656e-11
NABP1	5.48789e-15	-0.142998	0.502	0.528	2.06564e-11
CDCA2	5.86213e-15	-0.0116168	0	0.007	2.20651e-11
LILRA1	6.10539e-15	0.0177353	0.036	0.019	2.29807e-11
TNFRSF1B	6.56903e-15	-0.134209	0.898	0.907	2.47258e-11
NAV2	6.869e-15	-0.0254501	0.02	0.038	2.58549e-11
CYTIP	7.03526e-15	-0.392041	0.918	0.901	2.64807e-11
RCBTB2	7.38401e-15	0.151813	0.594	0.54	2.77934e-11
CCNA2	7.68913e-15	-0.0229894	0.008	0.017	2.89419e-11
HIST2H4A	7.74619e-15	-0.0276984	0.005	0.012	2.91567e-11
LIMD2	8.21912e-15	0.0825091	0.405	0.346	3.09368e-11
RPL30	8.3042e-15	2.05743	1	1	3.1257e-11
CCL4	8.95559e-15	-0.00373273	0.137	0.103	3.37089e-11
E2F8	9.07794e-15	-0.011017	0	0.005	3.41694e-11
TRIM37	9.87431e-15	-0.0363432	0.045	0.067	3.71669e-11
SEMA4C	1.06136e-14	0.0242671	0.064	0.04	3.99496e-11
ZEB2	1.21828e-14	0.341514	0.952	0.938	4.58559e-11
IL10	1.22293e-14	0.0596193	0.079	0.054	4.60309e-11
SERPINF1	1.23058e-14	0.021315	0.037	0.019	4.63189e-11
CDC25C	1.31601e-14	-0.00795232	0	0.006	4.95345e-11
SLC6A8	1.35826e-14	-0.125142	0.161	0.176	5.1125e-11
NR1D1	1.58436e-14	-0.0276792	0.043	0.061	5.96355e-11
RANBP1	1.62223e-14	-0.0846418	0.269	0.282	6.10606e-11
CALM2	1.85734e-14	0.168652	0.948	0.923	6.99101e-11
TMEM107	1.91941e-14	-0.0826284	0.356	0.354	7.22465e-11
TTK	1.97379e-14	-0.0147122	0.003	0.012	7.42933e-11
DDX60L	2.36846e-14	-0.0576899	0.184	0.205	8.91487e-11
LILRB5	3.0547e-14	0.0168804	0.024	0.012	1.14979e-10
PID1	3.09931e-14	0.09395	0.241	0.174	1.16658e-10
SCML4	3.27016e-14	-0.00914113	0	0.006	1.23089e-10
CD7	3.41334e-14	-0.0295773	0.015	0.024	1.28478e-10
DDIT3	3.5469e-14	-0.0345661	0.308	0.303	1.33505e-10
HJURP	3.8723e-14	-0.0152128	0.001	0.007	1.45753e-10
CD40LG	3.91052e-14	-0.00777785	0	0.006	1.47192e-10
PRKAR2A	4.20919e-14	0.0852166	0.366	0.307	1.58434e-10
FAM65B	4.44881e-14	-0.0209288	0.004	0.014	1.67453e-10
EMD	4.72356e-14	-0.0461655	0.342	0.343	1.77795e-10
CLIC3	4.94489e-14	-0.0208813	0.008	0.022	1.86126e-10
ULK1	5.57824e-14	0.0628785	0.267	0.213	2.09965e-10
CDKN1A	5.58838e-14	0.281198	0.665	0.64	2.10347e-10
TMEM156	5.73862e-14	-0.01292	0.006	0.016	2.16002e-10
SIGLEC10	5.78302e-14	0.0278745	0.08	0.055	2.17673e-10
NKTR	5.88565e-14	0.117334	0.653	0.601	2.21536e-10
ECE1	5.89627e-14	0.0250276	0.072	0.047	2.21936e-10
HIST1H2BC	6.08419e-14	-0.0468496	0.093	0.1	2.29009e-10
C14orf182	6.20089e-14	-0.0208669	0.019	0.036	2.33401e-10
LCP2	6.29769e-14	0.0980958	0.335	0.264	2.37045e-10
JUNB	6.36007e-14	1.76167	0.99	0.969	2.39393e-10
ATP2A3	6.39406e-14	0.0590624	0.25	0.208	2.40672e-10
HPGD	7.04052e-14	-0.0114821	0.005	0.014	2.65005e-10
GZMB	7.22212e-14	-0.0150275	0	0.006	2.71841e-10
PRKAA1	7.41208e-14	0.0423814	0.154	0.112	2.78991e-10
SLC30A1	7.78475e-14	-0.0560897	0.219	0.239	2.93018e-10
DGAT2	7.91402e-14	0.0289658	0.094	0.066	2.97884e-10
CDT1	9.21401e-14	-0.0335366	0.032	0.042	3.46815e-10
METTL12	9.32583e-14	-0.0509521	0.118	0.136	3.51024e-10
LEF1	9.53434e-14	-0.00729173	0	0.005	3.58873e-10
CD1B	9.99638e-14	-0.00876091	0	0.007	3.76264e-10
CD82	1.02158e-13	-0.0769798	0.339	0.351	3.84522e-10
ICAM5	1.06228e-13	-0.0312108	0.297	0.3	3.9984e-10
NUF2	1.11298e-13	-0.0204162	0.004	0.012	4.18925e-10
ATF5	1.16145e-13	0.411021	0.723	0.701	4.37171e-10
KDM3A	1.16995e-13	-0.0300572	0.398	0.384	4.40371e-10
MYO15B	1.29528e-13	0.0477226	0.168	0.126	4.87542e-10
ZBTB10	1.53132e-13	-0.0568416	0.177	0.192	5.7639e-10
HSPA2	1.54109e-13	-0.019947	0.015	0.025	5.80065e-10
LRP6	1.60435e-13	-0.00740063	0.001	0.008	6.03878e-10
CENPE	1.60727e-13	-0.0393718	0.019	0.035	6.04976e-10
NEK2	1.62029e-13	-0.0109827	0	0.005	6.09876e-10
SGK1	1.64579e-13	-0.327427	0.876	0.892	6.19474e-10
SNORD3D	1.67985e-13	-0.0882801	0.115	0.125	6.32295e-10
TPD52	1.70569e-13	-0.0208404	0.028	0.043	6.42021e-10
GNA13	1.88971e-13	-0.0613055	0.482	0.473	7.11288e-10
DLL1	1.99603e-13	0.038013	0.097	0.066	7.51305e-10
PTCH2	2.01546e-13	-0.0460583	0.051	0.062	7.5862e-10
TESK2	2.17714e-13	-0.0386135	0.186	0.203	8.19477e-10
MIDN	2.21182e-13	0.212143	0.634	0.592	8.32528e-10
HIST1H2BH	2.23577e-13	-0.0077604	0.002	0.008	8.41543e-10
KDM7A	2.3157e-13	0.102647	0.48	0.406	8.7163e-10
TUBB	2.61271e-13	-0.147897	0.927	0.934	9.83425e-10
GATA3	2.81336e-13	-0.01324	0.002	0.009	1.05895e-09
DEPDC1	2.81691e-13	-0.0160899	0.001	0.007	1.06028e-09
NXPE3	3.24176e-13	0.0205912	0.078	0.056	1.2202e-09
TIPARP	3.39029e-13	0.167469	0.463	0.394	1.2761e-09
FAM111B	3.70179e-13	-0.0186469	0	0.006	1.39335e-09
VENTX	4.01376e-13	0.0230627	0.052	0.032	1.51078e-09
AURKB	4.04532e-13	-0.0208584	0.005	0.014	1.52266e-09
PCSK5	4.30798e-13	0.0272722	0.101	0.074	1.62152e-09
WWC3	4.41869e-13	0.0327891	0.117	0.086	1.66319e-09
RAB37	4.96642e-13	0.0199433	0.044	0.026	1.86936e-09
NUSAP1	6.12269e-13	-0.0768816	0.068	0.079	2.30458e-09
HIST1H4H	6.74084e-13	-0.0357458	0.023	0.031	2.53725e-09
RCAN1	8.35078e-13	-0.0421255	0.031	0.05	3.14324e-09
SLC1A2	8.67752e-13	-0.0142478	0.004	0.012	3.26622e-09
ME1	9.42595e-13	-0.0543413	0.191	0.208	3.54793e-09
HIST1H3B	9.64983e-13	-0.00841196	0	0.005	3.63219e-09
SH2D1A	9.70499e-13	-0.0101585	0	0.007	3.65296e-09
KIF15	1.3281e-12	-0.0115621	0.002	0.008	4.99896e-09
ZMAT3	1.94393e-12	0.0347714	0.119	0.1	7.31696e-09
KIF21A	1.95813e-12	-0.00896185	0.001	0.007	7.3704e-09
RIC3	2.11006e-12	-0.00685856	0	0.006	7.94228e-09
NKG7	2.14133e-12	-0.0921478	0.031	0.038	8.05998e-09
HSPD1	2.18255e-12	-0.14138	0.551	0.558	8.2151e-09
CAMK2N1	2.26371e-12	-0.00899614	0.001	0.006	8.52062e-09
KLK4	2.27911e-12	-0.00530516	0	0.005	8.57858e-09
VIM	2.29089e-12	-0.872338	1	1	8.62289e-09
GRASP	2.32757e-12	0.0345446	0.132	0.091	8.76096e-09
CENPU	2.38454e-12	-0.0329579	0.044	0.064	8.97542e-09
KIF20A	2.4595e-12	-0.00839632	0	0.005	9.25754e-09
CD28	2.49064e-12	-0.0076142	0	0.006	9.37478e-09
ADAP2	2.50247e-12	0.0647189	0.416	0.362	9.41931e-09
ATF7IP	2.61407e-12	0.0490929	0.224	0.181	9.83936e-09
MYC	2.72144e-12	-0.0282898	0.026	0.045	1.02435e-08
MELK	2.83528e-12	-0.0118551	0.001	0.009	1.0672e-08
PSIP1	2.85021e-12	0.124103	0.539	0.45	1.07282e-08
RP11-796E2.4	3.03489e-12	-0.0832661	0.287	0.279	1.14233e-08
CDC45	3.26259e-12	-0.00722314	0	0.005	1.22804e-08
PRF1	3.44768e-12	-0.0143933	0	0.006	1.29771e-08
SLC25A5	3.68858e-12	-0.257044	0.667	0.679	1.38838e-08
HIST1H2AH	3.69944e-12	-0.0125819	0.006	0.014	1.39247e-08
SNX10	3.88866e-12	-0.0680989	0.422	0.414	1.46369e-08
SLC25A37	4.16298e-12	0.104973	0.538	0.438	1.56694e-08
MLLT3	4.22811e-12	-0.0273206	0.045	0.06	1.59146e-08
PPAP2B	4.41829e-12	-0.039233	0.313	0.301	1.66304e-08
TMIGD2	4.56909e-12	-0.00710944	0	0.004	1.71981e-08
CENPF	4.64969e-12	-0.0855521	0.013	0.022	1.75015e-08
RNASE2	4.68255e-12	0.0176679	0.029	0.016	1.76251e-08
GABPB2	4.96317e-12	0.0349285	0.113	0.084	1.86814e-08
HIST1H4E	5.20064e-12	-0.0289967	0.04	0.047	1.95752e-08
INPP4B	5.36571e-12	-0.00699874	0	0.006	2.01965e-08
FCGR2B	5.98081e-12	0.670454	0.865	0.805	2.25118e-08
GTSE1	6.06946e-12	-0.0243702	0.006	0.012	2.28455e-08
CDCA3	6.22861e-12	-0.0163607	0.003	0.01	2.34445e-08
MYBPH	6.28205e-12	-0.0118599	0	0.006	2.36456e-08
CENPA	6.35011e-12	-0.014711	0.001	0.006	2.39018e-08
ODC1	6.73411e-12	-0.078243	0.269	0.284	2.53472e-08
HIST1H3H	7.49921e-12	-0.0123159	0.003	0.009	2.8227e-08
XBP1	8.24348e-12	-0.0898719	0.424	0.43	3.10285e-08
SIGLEC12	8.46636e-12	0.0140257	0.027	0.014	3.18674e-08
BCL6	9.17779e-12	-0.0503027	0.253	0.273	3.45452e-08
RP11-693J15.5	9.20583e-12	0.0315697	0.065	0.04	3.46507e-08
ELL2	9.93653e-12	-0.0493478	0.397	0.387	3.74011e-08
GTF2IRD2B	1.01062e-11	0.0260973	0.069	0.043	3.80397e-08
RP11-876N24.4	1.04641e-11	0.0140991	0.028	0.014	3.93867e-08
LINC00115	1.06208e-11	-0.0174118	0.026	0.038	3.99766e-08
FAM101B	1.06536e-11	-0.0785645	0.117	0.149	4.01e-08
EIF4EBP1	1.14801e-11	-0.0611501	0.708	0.729	4.32113e-08
ZFHX3	1.17215e-11	-0.0800064	0.451	0.404	4.41197e-08
CHMP1B	1.22249e-11	0.227087	0.683	0.618	4.60145e-08
BAIAP2	1.26779e-11	0.0591563	0.24	0.188	4.77196e-08
SHCBP1	1.32579e-11	-0.015072	0.004	0.012	4.99027e-08
CDCA5	1.34889e-11	-0.0136882	0.005	0.013	5.07723e-08
GRAP2	1.36072e-11	-0.00625091	0	0.005	5.12174e-08
SOD2	1.48957e-11	-0.670007	0.986	0.965	5.60676e-08
PFKFB3	1.49305e-11	-0.0568778	0.359	0.328	5.61985e-08
CORO1A	1.54004e-11	0.0592124	0.377	0.333	5.79671e-08
EFNA5	1.57278e-11	-0.0199236	0.048	0.061	5.91994e-08
ZNF395	1.72767e-11	-0.0363032	0.485	0.492	6.50294e-08
TNNT1	2.05733e-11	0.0981052	0.225	0.19	7.74379e-08
FOSB	2.16136e-11	0.426905	0.861	0.829	8.13536e-08
TUBA1C	2.21233e-11	-0.113097	0.821	0.826	8.32722e-08
ST14	2.28729e-11	-0.0733671	0.365	0.366	8.60935e-08
COL6A2	2.46927e-11	-0.128534	0.047	0.059	9.29432e-08
CLN8	2.63622e-11	-0.0778469	0.527	0.544	9.92273e-08
TGFBR3	2.74207e-11	-0.00908158	0.002	0.009	1.03212e-07
FAM13A	2.87575e-11	-0.0478387	0.564	0.57	1.08243e-07
SYTL1	3.40175e-11	-0.0195644	0.011	0.024	1.28042e-07
GTF2H2	3.45449e-11	0.0299319	0.151	0.123	1.30027e-07
SMC4	3.47874e-11	-0.0551181	0.249	0.256	1.3094e-07
KIF14	3.52556e-11	-0.0120855	0.002	0.008	1.32702e-07
ICOS	3.5652e-11	-0.00552956	0	0.004	1.34194e-07
PRDM1	3.76593e-11	0.116981	0.361	0.289	1.4175e-07
PPARG	3.81281e-11	-0.0355358	0.046	0.072	1.43514e-07
HIST1H2BE	4.03877e-11	-0.00913632	0.001	0.006	1.52019e-07
RPS18	4.04108e-11	2.47156	1	1	1.52106e-07
IL1RAP	4.12556e-11	0.0225717	0.084	0.063	1.55286e-07
TSHZ2	4.13322e-11	-0.0129224	0.001	0.008	1.55574e-07
TNFSF9	4.37282e-11	0.10172	0.213	0.158	1.64593e-07
KLF2	4.52746e-11	0.189381	0.508	0.444	1.70414e-07
AGPAT9	4.58017e-11	-0.059275	0.085	0.116	1.72398e-07
AKR1C3	4.67699e-11	0.0248699	0.059	0.044	1.76042e-07
DNAJC5B	4.69605e-11	0.17295	0.306	0.244	1.76759e-07
IL2RB	4.81195e-11	-0.00874226	0	0.005	1.81122e-07
PDE4D	4.97012e-11	0.0285885	0.125	0.09	1.87075e-07
FAM129A	5.40907e-11	-0.0428613	0.07	0.099	2.03598e-07
TMEM204	5.82944e-11	-0.00786027	0.001	0.006	2.1942e-07
IL2RG	6.74754e-11	-0.142383	0.462	0.51	2.53977e-07
COL5A3	6.84911e-11	-0.00593927	0	0.005	2.578e-07
N4BP2	7.05399e-11	0.040944	0.155	0.121	2.65512e-07
VAMP2	7.41081e-11	-0.121153	0.611	0.582	2.78943e-07
TRAF5	7.47504e-11	-0.0246854	0.021	0.038	2.8136e-07
CTC-425F1.4	7.54007e-11	-0.0311777	0.048	0.07	2.83808e-07
APBB1	7.59741e-11	-0.00620399	0.001	0.007	2.85966e-07
JAM2	8.42437e-11	-0.0115988	0.014	0.024	3.17093e-07
DUSP1	9.38687e-11	0.990935	0.989	0.958	3.53322e-07
NFKBIZ	1.03561e-10	0.175681	0.512	0.418	3.89804e-07
RP11-18H21.1	1.03983e-10	-0.00668409	0	0.004	3.91393e-07
RBP4	1.1104e-10	-0.0063568	0.001	0.006	4.17956e-07
KIFC1	1.1106e-10	-0.0152838	0.005	0.012	4.1803e-07
KIF5C	1.1208e-10	-0.00693797	0	0.005	4.21869e-07
GPR132	1.15517e-10	0.0249427	0.078	0.051	4.34807e-07
HIVEP2	1.31983e-10	-0.0271588	0.078	0.092	4.96785e-07
MLLT6	1.32769e-10	0.0907369	0.453	0.379	4.99743e-07
APBA2	1.48998e-10	-0.00506992	0	0.004	5.60828e-07
IL36RN	1.50563e-10	-0.00741627	0.001	0.006	5.6672e-07
CENPK	1.54015e-10	-0.0280287	0.023	0.039	5.79714e-07
UBN2	1.66567e-10	0.0640191	0.296	0.244	6.26959e-07
BCL2	1.67785e-10	-0.0198279	0.018	0.032	6.31541e-07
RGS16	1.71206e-10	-0.0181295	0.009	0.019	6.44421e-07
PTMA	1.97598e-10	2.18724	1	1	7.43758e-07
RP5-1120P11.3	2.10366e-10	-0.00454169	0	0.003	7.91817e-07
HIST1H3D	2.3178e-10	-0.0278856	0.066	0.075	8.72418e-07
PDE4B	2.49814e-10	0.0551857	0.164	0.116	9.403e-07
OLFM1	2.96361e-10	0.015916	0.026	0.013	1.1155e-06
ZNF33A	3.11111e-10	0.0415474	0.181	0.146	1.17102e-06
KLF12	3.14731e-10	-0.00701739	0.001	0.006	1.18465e-06
AHR	3.32886e-10	0.151869	0.661	0.63	1.25298e-06
RP11-360L9.7	3.48106e-10	-0.00837888	0.002	0.007	1.31027e-06
HMGB3	3.61742e-10	0.0679979	0.208	0.163	1.3616e-06
TBX21	3.8835e-10	-0.00592062	0	0.004	1.46175e-06
MT-CO3	3.97683e-10	-6.90026	0.992	0.99	1.49688e-06
KISS1R	4.74853e-10	-0.00906233	0.005	0.012	1.78735e-06
ADRB2	4.79406e-10	-0.0245591	0.031	0.041	1.80448e-06
ZBTB37	5.10655e-10	0.0316778	0.14	0.112	1.92211e-06
UBE2T	5.35822e-10	-0.018455	0.011	0.022	2.01684e-06
HMOX1	5.36315e-10	-0.386714	0.74	0.755	2.01869e-06
RHOB	5.39448e-10	-0.318675	0.395	0.336	2.03048e-06
SGOL1	5.47421e-10	-0.0136028	0.004	0.01	2.06049e-06
TCEA3	5.49039e-10	-0.00582556	0	0.004	2.06658e-06
PDK1	5.7369e-10	-0.0368236	0.373	0.355	2.15937e-06
H2AFX	5.74465e-10	-0.0504457	0.183	0.184	2.16229e-06
LYAR	5.90743e-10	-0.0574113	0.19	0.203	2.22355e-06
RETN	5.94766e-10	0.0126353	0.028	0.019	2.2387e-06
NPIPB5	6.22586e-10	0.0481255	0.226	0.182	2.34341e-06
HIST3H2BB	6.41872e-10	-0.0103733	0.002	0.006	2.416e-06
GATM	6.45471e-10	0.0547436	0.148	0.113	2.42955e-06
CPM	7.32918e-10	0.0935088	0.498	0.438	2.7587e-06
SDS	7.42895e-10	0.0559595	0.08	0.054	2.79626e-06
GPC3	8.21207e-10	-0.00421922	0	0.004	3.09102e-06
HIST1H2BI	8.58744e-10	-0.00611675	0.001	0.005	3.23231e-06
RP11-403A21.2	8.89351e-10	-0.00633815	0	0.005	3.34752e-06
ULBP2	9.15483e-10	-0.00627257	0.001	0.007	3.44588e-06
SERPINE2	9.18732e-10	-0.00342928	0	0.003	3.45811e-06
BUB1B	1.01612e-09	-0.0138007	0.003	0.01	3.82469e-06
SLAMF1	1.04148e-09	-0.00606381	0.001	0.005	3.92012e-06
DEPDC1B	1.06834e-09	-0.00697528	0.001	0.006	4.02122e-06
CCL7	1.13133e-09	-0.0683811	0.022	0.04	4.25831e-06
ANK3	1.13273e-09	-0.00643321	0	0.004	4.26359e-06
SPINK2	1.20266e-09	-0.00714494	0.002	0.007	4.5268e-06
KLRC1	1.25518e-09	-0.0136906	0	0.005	4.72449e-06
RPL39	1.29446e-09	1.50702	1	1	4.87233e-06
MT3	1.30682e-09	-0.0104184	0.002	0.008	4.91888e-06
CAMK2B	1.3231e-09	-0.00800045	0.001	0.008	4.98016e-06
LINC00861	1.38698e-09	-0.00613721	0	0.004	5.22059e-06
SOCS1	1.40419e-09	-0.0197623	0.02	0.031	5.28538e-06
NR4A1	1.51509e-09	0.108393	0.258	0.189	5.7028e-06
ANLN	1.61046e-09	-0.0239454	0.012	0.018	6.06177e-06
RP6-99M1.2	1.63066e-09	-0.0248216	0.088	0.103	6.13781e-06
RP11-277L2.4	1.64323e-09	-0.00659986	0	0.005	6.18511e-06
STAT1	1.72816e-09	0.0568374	0.315	0.273	6.5048e-06
RASGEF1B	2.04662e-09	-0.0451006	0.299	0.305	7.70349e-06
FAM46A	2.04804e-09	-0.0547829	0.582	0.596	7.70883e-06
UBASH3A	2.13668e-09	-0.00388892	0	0.003	8.04246e-06
TDP2	2.27771e-09	-0.154511	0.729	0.761	8.57331e-06
CABLES1	2.41532e-09	0.0128567	0.024	0.012	9.09125e-06
RAB42	2.41599e-09	-0.0382975	0.147	0.162	9.09378e-06
CALM1	2.54954e-09	-0.373311	0.941	0.944	9.59649e-06
SPINK1	2.67731e-09	-0.193548	0.085	0.099	1.00774e-05
HIST1H4J	2.77539e-09	-0.00969104	0.01	0.018	1.04466e-05
ENPP4	2.99367e-09	-0.0198225	0.022	0.039	1.12682e-05
ADAMTS10	3.09975e-09	0.0437224	0.132	0.094	1.16674e-05
PIK3R3	3.31349e-09	-0.0077195	0.004	0.011	1.2472e-05
IDH2	3.35015e-09	-0.0769336	0.411	0.397	1.26099e-05
GBP5	3.36768e-09	0.0309457	0.091	0.062	1.26759e-05
RP11-1399P15.1	3.69222e-09	-0.00473962	0	0.003	1.38975e-05
AMIGO2	4.00255e-09	-0.00385463	0	0.003	1.50656e-05
TCF7	4.01349e-09	-0.0350883	0.068	0.084	1.51068e-05
SNX9	4.03519e-09	-0.037016	0.352	0.352	1.51885e-05
FAM46C	4.0495e-09	-0.00925425	0.004	0.01	1.52423e-05
PGP	4.27424e-09	0.0340183	0.311	0.265	1.60882e-05
MGAT4A	4.27533e-09	0.0809566	0.339	0.269	1.60923e-05
GCSAM	4.27841e-09	-0.00385463	0	0.004	1.61039e-05
DNAH11	4.38194e-09	-0.0110453	0.016	0.025	1.64936e-05
PBK	4.43782e-09	-0.00618233	0	0.004	1.6704e-05
CDC42EP3	4.43893e-09	-0.0408936	0.173	0.179	1.67081e-05
RASGRP3	4.53912e-09	-0.0360739	0.153	0.178	1.70853e-05
C2orf48	4.56294e-09	-0.00285593	0	0.002	1.71749e-05
KPNA5	4.82891e-09	0.0284273	0.122	0.092	1.8176e-05
IL1B	4.83358e-09	0.140269	0.408	0.321	1.81936e-05
RP11-343H5.6	5.11313e-09	-0.00983964	0.006	0.014	1.92458e-05
RP11-393I2.4	5.25246e-09	-0.0107932	0.006	0.013	1.97703e-05
TK1	5.33616e-09	-0.0450526	0.139	0.138	2.00853e-05
EFCAB3	5.47482e-09	-0.0074247	0.006	0.012	2.06072e-05
CD5	5.49387e-09	-0.00616669	0.001	0.005	2.06789e-05
ZCCHC24	6.13703e-09	0.0145707	0.059	0.042	2.30998e-05
DTL	6.39068e-09	-0.00719968	0.001	0.005	2.40545e-05
NCAM1	6.39215e-09	-0.0117281	0.005	0.015	2.40601e-05
VMP1	6.49479e-09	0.330469	0.906	0.88	2.44464e-05
FAM64A	6.56782e-09	-0.00633033	0	0.004	2.47213e-05
ATP13A3	6.74511e-09	-0.125957	0.561	0.55	2.53886e-05
TESPA1	7.00484e-09	-0.00728692	0.001	0.006	2.63662e-05
ABCB1	7.0084e-09	-0.00618534	0.001	0.006	2.63796e-05
PRR5	7.10691e-09	-0.013432	0.01	0.02	2.67504e-05
CLDN12	7.26445e-09	-0.0149367	0.021	0.034	2.73434e-05
NHS	7.4815e-09	0.022061	0.046	0.025	2.81604e-05
ADA	7.49119e-09	0.0302478	0.119	0.089	2.81968e-05
PIF1	7.71064e-09	-0.0168089	0.029	0.04	2.90229e-05
KANK1	8.37816e-09	-0.00863577	0.003	0.011	3.15354e-05
AHNAK	8.38276e-09	-0.221064	0.971	0.975	3.15527e-05
IGLON5	9.38272e-09	0.0331429	0.087	0.06	3.53166e-05
RP11-94L15.2	9.50272e-09	-0.00999003	0.002	0.007	3.57682e-05
MIR146A	9.5308e-09	-0.0118328	0.013	0.021	3.58739e-05
RELT	9.60102e-09	0.0828107	0.375	0.302	3.61383e-05
DOCK9	1.00053e-08	-0.00403692	0	0.003	3.76598e-05
RP11-519G16.3	1.01868e-08	-0.0158096	0.035	0.047	3.83431e-05
COL6A1	1.03128e-08	-0.0667563	0.074	0.08	3.88174e-05
C6orf223	1.12009e-08	-0.0173281	0.031	0.043	4.21602e-05
MT-ATP8	1.12828e-08	-0.139265	0.304	0.35	4.24683e-05
HIST1H1E	1.14315e-08	-0.0407945	0.396	0.341	4.30282e-05
BDP1	1.14431e-08	0.0699738	0.366	0.312	4.30716e-05
FAM159A	1.20052e-08	-0.0052865	0	0.004	4.51876e-05
ACKR3	1.22984e-08	0.0286392	0.044	0.027	4.62913e-05
KIAA1551	1.24884e-08	0.0747567	0.491	0.42	4.70063e-05
MAST4	1.30095e-08	-0.0143386	0.01	0.021	4.89679e-05
NFATC2	1.30302e-08	-0.00530516	0	0.004	4.90458e-05
RP6-91H8.3	1.32025e-08	0.00902318	0.019	0.011	4.9694e-05
PTGDR	1.3389e-08	-0.00710162	0	0.004	5.03961e-05
TMEM2	1.34299e-08	0.0219561	0.122	0.1	5.05503e-05
PRDM8	1.35321e-08	0.0237816	0.062	0.046	5.09347e-05
DTYMK	1.5767e-08	-0.0449401	0.128	0.14	5.9347e-05
ITM2C	1.59665e-08	-0.0201377	0.02	0.032	6.0098e-05
SPRED1	1.62021e-08	0.0310473	0.159	0.127	6.09849e-05
MIAT	1.64129e-08	-0.0159907	0.008	0.016	6.17783e-05
SHPRH	1.67462e-08	0.0520203	0.289	0.246	6.30326e-05
MARCKSL1	1.69938e-08	0.0582601	0.346	0.293	6.39646e-05
ILF3-AS1	1.73175e-08	-0.0437726	0.227	0.238	6.5183e-05
CSRNP1	1.73386e-08	-0.0260533	0.164	0.156	6.52623e-05
FAM43A	1.76444e-08	-0.0221724	0.02	0.031	6.64136e-05
CLEC1A	1.78188e-08	0.0150514	0.056	0.042	6.70698e-05
ABCG1	1.91856e-08	0.0411125	0.169	0.129	7.22148e-05
PIGM	1.97885e-08	0.0182009	0.068	0.05	7.44841e-05
GPD1	1.98637e-08	-0.0082387	0.002	0.009	7.47668e-05
DUSP13	2.09655e-08	-0.00279516	0	0.002	7.8914e-05
RAD51	2.18232e-08	-0.0098276	0.004	0.012	8.21427e-05
PER1	2.19829e-08	-0.0391489	0.384	0.352	8.27435e-05
KIF23	2.24116e-08	-0.0182233	0.008	0.016	8.43572e-05
MMP14	2.36995e-08	0.0601428	0.301	0.251	8.92048e-05
NSG1	2.37896e-08	-0.00522875	0.001	0.005	8.9544e-05
DNAH17-AS1	2.41416e-08	0.0154485	0.027	0.014	9.08689e-05
TLE4	2.50544e-08	0.0771766	0.488	0.428	9.43046e-05
SYNJ2	2.52185e-08	-0.0162482	0.03	0.043	9.49224e-05
SKA3	2.6894e-08	-0.00896908	0.004	0.011	0.000101229
KALRN	2.76996e-08	-0.00808769	0.001	0.007	0.000104261
SMOX	2.79404e-08	0.0603782	0.264	0.212	0.000105168
ZCCHC11	2.8003e-08	0.0824501	0.453	0.385	0.000105403
TNFAIP3	3.09675e-08	-0.0899559	0.362	0.362	0.000116562
TXNIP	3.11986e-08	1.71613	0.999	0.993	0.000117432
ALDH1A1	3.15853e-08	0.0154665	0.044	0.035	0.000118887
CCDC151	3.23282e-08	0.0480594	0.198	0.163	0.000121683
ANKRD65	3.37625e-08	-0.00746741	0.002	0.007	0.000127082
CD8A	3.64601e-08	-0.00650179	0	0.004	0.000137236
RP11-196G18.24	3.72515e-08	-0.00992869	0.014	0.021	0.000140215
RP11-261C10.5	3.97213e-08	-0.00437805	0.001	0.004	0.000149511
GYPC	4.01238e-08	-0.0290334	0.437	0.415	0.000151026
ENOSF1	4.34795e-08	0.0725127	0.343	0.287	0.000163657
IFIT2	4.41219e-08	0.00143721	0.023	0.037	0.000166075
EPS8L2	4.87038e-08	-0.0154943	0.013	0.024	0.000183321
GALNT3	4.98122e-08	0.0108654	0.023	0.013	0.000187493
DIRC3	5.28808e-08	-0.00637365	0.002	0.007	0.000199043
AUTS2	5.44764e-08	-0.00661491	0.003	0.009	0.000205049
SLC39A8	5.5e-08	-0.067343	0.171	0.178	0.00020702
CBX7	5.54706e-08	0.0542475	0.312	0.265	0.000208791
RP11-664D1.1	5.73869e-08	-0.00364586	0	0.003	0.000216004
METTL7B	5.77523e-08	-0.00334204	0	0.003	0.00021738
RMRP	6.05e-08	-0.013509	0.015	0.024	0.000227722
CCDC80	6.12828e-08	-0.00919469	0.005	0.013	0.000230669
CASC5	6.25352e-08	-0.0156153	0.007	0.014	0.000235383
CCNB1	7.82721e-08	-0.0428486	0.035	0.042	0.000294616
BEX5	8.139e-08	-0.00396834	0	0.003	0.000306352
CITED4	8.27715e-08	0.0285115	0.123	0.096	0.000311552
ZMAT1	8.27733e-08	0.0392884	0.151	0.116	0.000311559
BCAT1	9.26635e-08	-0.0464774	0.71	0.721	0.000348785
STXBP5-AS1	9.36633e-08	0.0252357	0.082	0.06	0.000352549
KMT2E-AS1	9.41842e-08	-0.0361052	0.155	0.165	0.000354509
SLA2	9.54537e-08	-0.00568839	0.001	0.005	0.000359288
MCM10	9.92609e-08	-0.00530516	0	0.004	0.000373618
EPHX2	1.07266e-07	-0.00536111	0.001	0.005	0.000403749
HSPA6	1.07268e-07	0.0621734	0.25	0.197	0.000403756
FOSL2	1.08168e-07	-0.0477992	0.737	0.668	0.000407143
DNMT1	1.15971e-07	-0.0705476	0.288	0.292	0.000436514
NDUFS6	1.16289e-07	-0.102601	0.325	0.305	0.000437711
CEBPE	1.19769e-07	0.0139216	0.046	0.034	0.000450812
PCOLCE2	1.22095e-07	0.0479812	0.126	0.101	0.000459567
PRKCQ	1.24361e-07	-0.00583639	0.001	0.005	0.000468094
CLDN10	1.25356e-07	-0.00230905	0	0.002	0.00047184
PASK	1.30468e-07	-0.0182961	0.011	0.019	0.000491081
CRYM	1.30566e-07	-0.00700416	0.005	0.011	0.00049145
AC068580.6	1.4232e-07	-0.00532982	0.002	0.006	0.000535694
S100A4	1.45289e-07	0.480773	0.994	0.987	0.000546867
C10orf10	1.45965e-07	-0.00802692	0.001	0.005	0.000549413
IL3RA	1.73689e-07	-0.0709463	0.297	0.301	0.000653764
SETD5-AS1	1.75102e-07	-0.056811	0.39	0.38	0.000659083
SNX29P2	1.77498e-07	0.0373108	0.17	0.134	0.000668102
ZDHHC14	1.87326e-07	0.0104117	0.029	0.021	0.000705096
CXCL1	1.87594e-07	0.0490304	0.098	0.071	0.000706104
FAM193B	1.98358e-07	0.033784	0.194	0.16	0.000746621
TPM4	1.98402e-07	-0.166499	0.715	0.714	0.000746787
RLF	2.07796e-07	-0.0265947	0.39	0.364	0.000782145
IQGAP2	2.07958e-07	-0.144436	0.731	0.744	0.000782754
DGKE	2.07968e-07	0.0425827	0.214	0.173	0.000782793
RP11-1275H24.2	2.18524e-07	-0.0068309	0.007	0.013	0.000822526
FAM83D	2.22168e-07	-0.0040634	0	0.003	0.00083624
ADAM23	2.33684e-07	-0.00394969	0	0.002	0.000879587
MRPS6	2.37632e-07	0.0869282	0.502	0.448	0.000894449
LEP	2.39193e-07	-0.0223571	0.017	0.024	0.000900324
SMC2	2.41676e-07	-0.0365494	0.211	0.216	0.000909669
ICAM1	2.5631e-07	0.0993138	0.407	0.338	0.000964749
FAM153B	2.57876e-07	-0.00707936	0.003	0.007	0.000970644
SPARC	2.73378e-07	-0.0950252	0.121	0.148	0.001029
CD163L1	2.9035e-07	0.00654448	0.013	0.006	0.00109288
TMEM138	2.9209e-07	0.0648039	0.369	0.32	0.00109943
LINC00884	3.11948e-07	-0.0152736	0.028	0.039	0.00117417
INTS6	3.13074e-07	-0.0484576	0.289	0.28	0.00117841
ITPR1-AS1	3.17573e-07	-0.00971512	0.015	0.021	0.00119535
CEP95	3.18797e-07	0.0688013	0.348	0.292	0.00119995
STX1A	3.19493e-07	-0.0112565	0.02	0.03	0.00120257
ZNF37A	3.26658e-07	0.0505885	0.247	0.207	0.00122954
KHDRBS3	3.29847e-07	-0.0138682	0.017	0.027	0.00124154
SLC12A8	3.30287e-07	-0.054662	0.186	0.198	0.0012432
SNAI1	3.34277e-07	-0.0127431	0.011	0.018	0.00125822
LY6K	3.42506e-07	-0.0222423	0.041	0.057	0.00128919
CTC-246B18.10	3.57728e-07	-0.0143471	0.025	0.035	0.00134649
CD8B	3.87393e-07	-0.00595491	0	0.003	0.00145815
AURKA	4.03057e-07	-0.0258442	0.042	0.054	0.00151711
BUB1	4.11233e-07	-0.0134386	0.008	0.015	0.00154788
C1QB	4.21296e-07	-0.194037	0.104	0.114	0.00158576
CDC6	4.24421e-07	-0.00701559	0.002	0.008	0.00159752
IFITM1	4.25663e-07	-0.0046181	0	0.003	0.0016022
APOBEC3A	4.64965e-07	0.0105483	0.018	0.01	0.00175013
MAP4K4	4.66564e-07	0.0205868	0.155	0.134	0.00175615
FAM217B	4.96339e-07	0.0254119	0.122	0.099	0.00186822
CCDC144A	5.18857e-07	0.0347695	0.183	0.153	0.00195298
RPS3	5.569e-07	1.29965	1	1	0.00209617
RICTOR	5.63678e-07	-0.0639046	0.497	0.481	0.00212168
SLC2A6	5.6532e-07	0.0176251	0.068	0.051	0.00212786
LPCAT1	5.81913e-07	0.000930949	0.365	0.329	0.00219032
RP11-553L6.2	6.02738e-07	-0.00566974	0	0.004	0.0022687
ANKRD66	6.06405e-07	-0.00463494	0.002	0.006	0.00228251
HPSE	6.12687e-07	0.00654688	0.018	0.011	0.00230615
TRIB2	6.15057e-07	-0.0041771	0	0.004	0.00231507
ZC3HAV1	6.53582e-07	0.0575292	0.334	0.289	0.00246008
LAX1	6.69357e-07	-0.00604817	0.001	0.006	0.00251946
CASC15	6.7932e-07	0.00916577	0.014	0.007	0.00255696
ARGLU1	7.16983e-07	0.0844571	0.739	0.695	0.00269872
STMN3	7.32732e-07	-0.0145137	0.017	0.025	0.002758
AC006369.2	7.3762e-07	-0.00352434	0	0.003	0.0027764
RPS12	7.66151e-07	1.57037	1	1	0.00288379
PIK3IP1	7.71627e-07	-0.048512	0.353	0.356	0.0029044
GINS2	7.71732e-07	-0.0152525	0.015	0.024	0.0029048
PKMYT1	7.78549e-07	-0.00692534	0.002	0.006	0.00293046
CYSLTR1	8.44923e-07	0.0100176	0.048	0.034	0.00318029
LGALS2	8.57904e-07	-0.13077	0.663	0.685	0.00322915
HIST1H3G	8.93342e-07	-0.00372528	0	0.003	0.00336254
RP11-481A20.11	9.2811e-07	0.00821217	0.025	0.017	0.00349341
MAP1LC3A	9.29875e-07	-0.0127028	0.009	0.02	0.00350005
ABCA5	9.32863e-07	0.0357128	0.192	0.159	0.0035113
SLFN5	9.51693e-07	0.0394138	0.256	0.218	0.00358217
TNF	9.69822e-07	-0.0611492	0.115	0.125	0.00365041
SLC4A7	9.86399e-07	0.0324614	0.26	0.235	0.0037128
ARC	9.9053e-07	-0.0164978	0.002	0.007	0.00372836
CLEC12A	9.91938e-07	0.0487089	0.247	0.214	0.00373365
RPSA	9.96368e-07	0.565503	0.998	0.997	0.00375033
CDKN2D	1.03312e-06	-0.0292129	0.144	0.154	0.00388866
GS1-600G8.5	1.06041e-06	-0.0159883	0.019	0.029	0.00399139
CCR1	1.11423e-06	0.0693921	0.588	0.54	0.00419395
POU2F2	1.11572e-06	0.0515323	0.266	0.229	0.00419957
IFNGR2	1.17784e-06	0.212136	0.802	0.784	0.00443337
HIST1H2AK	1.21348e-06	-0.00872843	0.009	0.015	0.00456752
RP1-261G23.7	1.24498e-06	-0.00349305	0.001	0.003	0.00468611
SPRY1	1.29645e-06	-0.020574	0.042	0.053	0.00487983
ETNK2	1.31367e-06	-0.00305687	0	0.003	0.00494464
ATP2B1	1.36839e-06	0.0824756	0.596	0.553	0.00515061
HAUS6	1.39424e-06	-0.0286373	0.191	0.2	0.00524794
NEU1	1.4721e-06	0.0739728	0.502	0.479	0.00554099
RP11-936I5.1	1.53296e-06	-0.00477211	0.001	0.005	0.00577006
TES	1.60575e-06	0.0362687	0.194	0.163	0.00604405
GKAP1	1.61629e-06	0.0174392	0.082	0.063	0.0060837
HIST1H3I	1.63767e-06	-0.00487018	0.002	0.005	0.00616418
PPP2R2B	1.64865e-06	-0.00329993	0	0.003	0.00620551
XXbac-BPG299F13.17	1.70391e-06	-0.0295684	0.09	0.103	0.0064135
IGFBP2	1.7054e-06	-0.0300911	0.038	0.055	0.00641914
IL18RAP	1.71265e-06	-0.00467886	0	0.003	0.0064464
TNFAIP8	1.81541e-06	-0.0629337	0.635	0.623	0.0068332
RNF128	1.84674e-06	-0.00394187	0	0.003	0.00695111
PLCXD1	1.85862e-06	-0.0128121	0.153	0.154	0.00699586
CCR2	1.88476e-06	0.00372768	0.004	0.001	0.00709424
LILRB4	1.88673e-06	-0.0933962	0.551	0.566	0.00710166
DYNLL1	1.90623e-06	-0.194995	0.812	0.804	0.00717505
XCL2	2.03032e-06	-0.00756126	0	0.003	0.00764214
ZNF367	2.05287e-06	-0.00656677	0.003	0.008	0.00772699
RP11-559N14.5	2.14288e-06	0.00783438	0.011	0.004	0.0080658
RSRC2	2.18501e-06	-0.081821	0.708	0.71	0.00822438
TCHH	2.1947e-06	0.0115217	0.03	0.021	0.00826085
N4BP3	2.21833e-06	-0.00719368	0.009	0.014	0.00834978
RLN2	2.28709e-06	-0.00243058	0	0.002	0.00860859
MPHOSPH9	2.30538e-06	0.0163929	0.104	0.086	0.00867746
TRIM25	2.30639e-06	0.0756415	0.527	0.448	0.00868125
GDF15	2.33604e-06	-0.0405909	0.06	0.086	0.00879285
SECISBP2	2.48949e-06	0.0451521	0.264	0.227	0.00937045
TTC39B	2.61301e-06	-0.0233553	0.064	0.079	0.00983537
PER3	2.75291e-06	0.0426904	0.213	0.178	0.010362
NIPAL4	2.86459e-06	-0.00407363	0.004	0.008	0.0107823
OLIG2	2.87599e-06	-0.0117348	0.011	0.018	0.0108252
FADS3	2.99596e-06	-0.0335026	0.146	0.171	0.0112768
EOMES	3.01432e-06	-0.00382816	0	0.002	0.0113459
PLAC8	3.02155e-06	-0.0257166	0.03	0.038	0.0113731
PLK2	3.04802e-06	-0.0244159	0.034	0.043	0.0114727
FGF18	3.04932e-06	-0.00359894	0.001	0.004	0.0114776
WTAP	3.08627e-06	-0.0480117	0.591	0.556	0.0116167
CWF19L2	3.10065e-06	0.0613934	0.38	0.321	0.0116708
RP11-861A13.4	3.15945e-06	-0.00358811	0.001	0.004	0.0118922
HSPB1	3.19214e-06	-0.0714931	0.388	0.38	0.0120152
SIT1	3.20518e-06	-0.0169106	0.022	0.029	0.0120643
HLA-DOA	3.37779e-06	0.00403631	0.005	0.001	0.012714
RP11-701P16.5	3.39742e-06	-0.0120314	0.009	0.018	0.0127879
PRLR	3.41231e-06	0.0103293	0.03	0.021	0.0128439
PCSK7	3.4125e-06	0.0253882	0.208	0.182	0.0128446
HSH2D	3.41923e-06	0.00638924	0.025	0.017	0.01287
FOXM1	3.54825e-06	-0.00806543	0.004	0.01	0.0133556
CTD-2337J16.1	3.64452e-06	0.00401766	0.006	0.002	0.013718
RYBP	3.65968e-06	-0.0199626	0.445	0.388	0.013775
XRCC2	3.71899e-06	-0.00745899	0.005	0.012	0.0139983
KLRD1	3.79602e-06	-0.0176777	0.01	0.016	0.0142882
C2	3.83759e-06	0.0390669	0.158	0.136	0.0144447
TIGIT	3.84875e-06	-0.00570403	0	0.003	0.0144867
GPATCH4	3.86203e-06	-0.0214222	0.015	0.034	0.0145367
IER5	3.91299e-06	0.135858	0.65	0.584	0.0147285
CALY	4.00355e-06	-0.0039527	0.001	0.004	0.0150694
STMN1	4.27252e-06	-0.00843491	0.265	0.191	0.0160818
IKZF3	4.30355e-06	-0.00342928	0	0.002	0.0161986
BCAS4	4.35035e-06	-0.00416928	0.001	0.004	0.0163747
CREBRF	4.52602e-06	0.0685077	0.731	0.675	0.0170359
TMEM71	4.81564e-06	0.0546055	0.298	0.246	0.0181261
HIST1H2AJ	4.84121e-06	-0.00516798	0.001	0.003	0.0182223
CDKN2B	4.87811e-06	-0.0230997	0.077	0.093	0.0183612
FAM115C	4.96102e-06	-0.011318	0.077	0.08	0.0186733
SDK2	5.12016e-06	-0.00282163	0	0.002	0.0192723
FXYD7	5.17878e-06	-0.0046211	0.001	0.004	0.0194929
C14orf64	5.48901e-06	-0.00569441	0.002	0.006	0.0206606
CD55	5.53523e-06	0.0726563	0.529	0.463	0.0208346
HIST1H3C	5.56704e-06	-0.00257858	0	0.002	0.0209543
BNIP3	5.79412e-06	-0.0109205	0.674	0.67	0.0218091
NR6A1	6.08935e-06	0.0104664	0.04	0.03	0.0229203
HSPA1A	6.24272e-06	-0.180979	0.496	0.519	0.0234976
EEF1B2	6.2946e-06	0.455687	0.993	0.993	0.0236929
MPP6	6.31654e-06	-0.0131186	0.029	0.038	0.0237754
KLRG1	6.4218e-06	-0.018526	0.023	0.035	0.0241716
JUND	6.50619e-06	-0.395949	0.993	0.989	0.0244893
RP11-51J9.5	6.51876e-06	-0.0199988	0.065	0.076	0.0245366
RP11-277B15.3	6.92309e-06	-0.00816231	0.012	0.018	0.0260585
MCTP2	7.23788e-06	0.00835774	0.035	0.025	0.0272434
TTC9	7.27831e-06	-0.00462411	0.001	0.005	0.0273956
CRIP2	7.626e-06	-0.00417229	0.001	0.005	0.0287043
RP1-168L15.5	7.77787e-06	-0.00508978	0.003	0.006	0.0292759
GPR19	7.8622e-06	-0.00160635	0	0.002	0.0295933
HIST1H2AB	8.05763e-06	-0.00431728	0.001	0.003	0.0303289
C12orf57	8.25886e-06	-0.0507707	0.425	0.405	0.0310863
PLEKHB1	8.54369e-06	-0.00511805	0.001	0.005	0.0321584
MAT2A	8.6706e-06	0.0749553	0.35	0.296	0.0326362
AC026310.1	8.95605e-06	-0.00499292	0.004	0.008	0.0337106
NGFR	8.96828e-06	-0.00569863	0.004	0.009	0.0337566
RRAS2	9.85924e-06	-0.00587189	0.002	0.007	0.0371102
TMEM45A	1.01414e-05	-0.024672	0.159	0.166	0.0381723
ZEB2-AS1	1.06278e-05	0.0175601	0.104	0.088	0.0400029
HTRA1	1.07947e-05	-0.0320394	0.132	0.141	0.0406312
PHLDA2	1.09913e-05	-0.0245057	0.067	0.077	0.0413714
GAN	1.10831e-05	0.0207107	0.136	0.116	0.0417166
HIST1H2AL	1.13124e-05	-0.0123358	0.024	0.031	0.0425798
SAT1	1.14627e-05	1.84443	1	0.999	0.0431458
HIST1H1A	1.15685e-05	-0.00750471	0.003	0.008	0.0435437
ANKRD36	1.23257e-05	0.0262383	0.211	0.18	0.0463941
TRIM54	1.23568e-05	-0.00282163	0	0.002	0.046511
KLHL21	1.29287e-05	-0.0255191	0.208	0.202	0.0486638
SCPEP1	1.30486e-05	-0.14475	0.55	0.569	0.0491148
NLRP1	1.33205e-05	0.0510882	0.339	0.287	0.0501384
OTUD7A	1.33702e-05	-0.00324518	0.002	0.004	0.0503253
CD226	1.36528e-05	-0.00666484	0.003	0.009	0.0513892
CCDC64	1.36854e-05	-0.00381252	0	0.003	0.0515117
AP003733.1	1.39503e-05	-0.0209037	0.091	0.102	0.052509
KIF11	1.4229e-05	-0.0165249	0.018	0.024	0.0535578
VWA1	1.45172e-05	-0.0140619	0.016	0.028	0.0546427
RP11-286N3.1	1.45324e-05	-0.00233853	0.001	0.003	0.0547
RP11-798M19.6	1.45929e-05	-0.00800337	0.225	0.211	0.0549277
HLA-C	1.51969e-05	-0.527532	0.998	0.998	0.057201
LINC-PINT	1.53701e-05	-0.0284231	0.186	0.19	0.0578529
PADI4	1.58279e-05	0.00268385	0.004	0.002	0.0595762
CP	1.58832e-05	-0.0107018	0.032	0.038	0.0597845
GBP1	1.59745e-05	-0.0319857	0.083	0.101	0.0601281
FAM153C	1.66335e-05	-0.00365489	0.002	0.005	0.0626086
SLC45A4	1.67649e-05	0.0167347	0.094	0.069	0.0631033
RP11-589C21.6	1.69683e-05	-0.0030304	0	0.002	0.0638686
RP11-640M9.1	1.71006e-05	0.0273647	0.185	0.149	0.0643668
AC132872.2	1.77589e-05	0.0656538	0.211	0.18	0.0668446
CYGB	1.7828e-05	-0.0138237	0.021	0.028	0.0671046
PDLIM4	1.81041e-05	-0.0249383	0.083	0.096	0.0681437
NEK6	1.81388e-05	-0.0370198	0.21	0.211	0.0682743
GFI1	1.85465e-05	-0.00323134	0	0.003	0.0698091
RP11-533E19.7	1.85646e-05	-0.0091514	0.023	0.03	0.0698772
BTG1	1.857e-05	-0.552124	1	0.98	0.0698975
SIRPG	1.87507e-05	-0.00200523	0	0.002	0.0705775
IPCEF1	1.87637e-05	-0.00550129	0.001	0.006	0.0706266
SNHG9	1.89848e-05	0.0487457	0.265	0.213	0.0714589
SYNM	1.92357e-05	-0.00298829	0	0.003	0.0724031
HIST1H4K	1.96757e-05	-0.00201606	0	0.002	0.0740595
EPHA4	2.0168e-05	-0.00349004	0	0.002	0.0759125
IRS2	2.06391e-05	0.0645698	0.402	0.337	0.0776855
CLSPN	2.13759e-05	-0.015972	0.007	0.014	0.080459
KCNJ15	2.14932e-05	0.0110663	0.03	0.02	0.0809004
ARRDC3	2.16119e-05	-0.00342973	0.881	0.838	0.0813471
SIK1	2.17563e-05	-0.0338223	0.25	0.229	0.0818907
PSMD2	2.25201e-05	-0.0568689	0.271	0.27	0.0847655
IL4I1	2.28582e-05	0.242205	0.745	0.741	0.0860381
AP001257.1	2.32412e-05	0.00272717	0.003	0.001	0.0874799
HIST1H2BM	2.38599e-05	-0.00209246	0	0.001	0.0898087
MTRNR2L8	2.427e-05	0.000846745	0.502	0.471	0.0913522
MFAP5	2.45871e-05	0.0237082	0.037	0.028	0.092546
RAB39B	2.46069e-05	-0.00383117	0.001	0.003	0.0926204
MTMR4	2.48454e-05	-0.0157907	0.17	0.171	0.0935181
DNAH17	2.76729e-05	0.0102234	0.024	0.014	0.104161
CD79B	2.76988e-05	-0.00848296	0.004	0.01	0.104258
RAD51AP1	2.86046e-05	-0.0219096	0.062	0.068	0.107668
KANK3	2.87223e-05	-0.00323134	0	0.003	0.108111
CTD-2357A8.3	2.90645e-05	0.0116162	0.038	0.028	0.109399
RP11-742B18.1	2.96135e-05	-0.00282464	0.001	0.003	0.111465
RP1-313I6.12	3.14767e-05	0.0151735	0.093	0.076	0.118478
KIF18A	3.27421e-05	-0.00954484	0.009	0.015	0.123241
CCNL1	3.38737e-05	0.185748	0.902	0.846	0.1275
TSPAN12	3.40522e-05	-0.00172788	0	0.002	0.128173
FADS1	3.42891e-05	0.0254537	0.246	0.221	0.129064
GADD45A	3.43244e-05	-0.0403407	0.125	0.136	0.129197
LAYN	3.44252e-05	-0.00463795	0.002	0.006	0.129577
NRG1	3.48389e-05	0.0058087	0.008	0.005	0.131134
WIPI1	3.50944e-05	0.0408041	0.284	0.253	0.132095
C1QTNF1	3.75239e-05	-0.00121529	0	0.001	0.14124
P2RY1	3.75891e-05	-0.0108468	0.03	0.036	0.141486
LCNL1	3.77232e-05	-0.00225911	0	0.002	0.14199
OXNAD1	3.83637e-05	-0.0212056	0.035	0.045	0.144401
ATHL1	3.95315e-05	0.00680675	0.034	0.023	0.148797
RFX3	3.97195e-05	0.0234915	0.131	0.105	0.149504
DPP4	4.03985e-05	-0.0115122	0.018	0.026	0.15206
NFXL1	4.1581e-05	0.0449345	0.159	0.133	0.156511
SPEN	4.18159e-05	0.0740629	0.541	0.478	0.157395
PMAIP1	4.22824e-05	-0.0261812	0.083	0.103	0.159151
P2RY13	4.39039e-05	0.00441834	0.007	0.003	0.165254
AC104820.2	4.66491e-05	-0.00291669	0	0.002	0.175587
SHF	4.67891e-05	-0.0110598	0.014	0.023	0.176114
CCL3	4.86022e-05	-0.00730042	0.522	0.522	0.182939
IDI1	4.9009e-05	-0.0322101	0.305	0.296	0.18447
NINJ1	4.93036e-05	0.229676	0.953	0.948	0.185579
FAM13A-AS1	4.98904e-05	0.0101367	0.053	0.043	0.187788
RASGRF2	5.0832e-05	-0.00282163	0	0.002	0.191332
DAPK2	5.14588e-05	-0.00437324	0.002	0.005	0.193691
ACTN2	5.16177e-05	-0.00687541	0.002	0.005	0.194289
PPP1R3E	5.20307e-05	-0.0240172	0.113	0.123	0.195843
HIST1H3J	5.22608e-05	-0.00151911	0	0.001	0.19671
LOXL4	5.3211e-05	-0.00595913	0.002	0.007	0.200286
HAPLN3	5.3354e-05	-0.00253646	0	0.002	0.200824
NFE2	5.40441e-05	0.00368315	0.009	0.005	0.203422
PVRL3	5.76138e-05	-0.00434676	0.001	0.004	0.216858
S100A16	5.7994e-05	-0.00481724	0.002	0.005	0.218289
F2R	5.81043e-05	-0.00738017	0.002	0.007	0.218705
VNN3	5.91672e-05	0.0207599	0.159	0.136	0.222706
FAM102A	6.01496e-05	-0.0151466	0.015	0.024	0.226403
NEURL1B	6.17756e-05	-0.00187588	0	0.002	0.232523
MS4A14	6.18216e-05	0.01148	0.129	0.113	0.232696
CDKN2AIP	6.39661e-05	-0.0224671	0.231	0.234	0.240768
WDR74	6.41654e-05	-0.0460987	0.324	0.299	0.241519
WSB1	6.61131e-05	0.0931967	0.898	0.87	0.24885
TLK1	6.64858e-05	0.0446524	0.379	0.345	0.250252
OCSTAMP	6.64933e-05	-0.0123382	0	0.002	0.250281
PRC1	6.77698e-05	-0.0222791	0.125	0.118	0.255086
RP11-222K16.2	7.02561e-05	-0.00346357	0	0.002	0.264444
ITGB8	7.25886e-05	0.0229706	0.071	0.049	0.273223
AK5	7.31437e-05	-0.00151911	0	0.001	0.275313
S100B	7.58561e-05	0.00559691	0.019	0.013	0.285522
HSPE1	7.61222e-05	-0.120927	0.544	0.526	0.286524
NLRP12	7.62202e-05	0.00540138	0.016	0.011	0.286893
ATG9B	7.63257e-05	-0.00329512	0.001	0.004	0.28729
CES1	7.74158e-05	0.0198402	0.118	0.106	0.291393
HIST1H2BN	7.84073e-05	-0.0118473	0.029	0.037	0.295125
TKTL1	7.98317e-05	-0.00705109	0.004	0.007	0.300486
SYP	8.07116e-05	-0.0126727	0.022	0.031	0.303798
MYBL1	8.28331e-05	-0.00859667	0.004	0.009	0.311784
GOLGA8A	8.29461e-05	-0.0293645	0.097	0.091	0.312209
SEC61A2	8.29926e-05	0.00692588	0.029	0.022	0.312384
PDCD1	8.31381e-05	-0.00520048	0.002	0.006	0.312932
CCDC152	8.42914e-05	-0.00526906	0.002	0.005	0.317273
SLC26A2	8.57765e-05	0.00516666	0.06	0.055	0.322863
FCER2	8.62437e-05	-0.0152381	0.014	0.024	0.324621
CLSTN3	8.64571e-05	-0.00552596	0.003	0.007	0.325425
CTD-2012J19.3	8.7815e-05	-0.00260024	0.001	0.003	0.330536
CTD-2319I12.2	8.80984e-05	0.0274133	0.163	0.139	0.331602
PROK2	9.00361e-05	0.00449655	0.009	0.005	0.338896
E2F7	9.05067e-05	-0.00299611	0	0.002	0.340667
CCT5	9.05198e-05	-0.0569978	0.34	0.319	0.340716
TUBB3.1	9.25151e-05	-0.00813883	0.003	0.006	0.348227
SEMA4D	9.31238e-05	0.0300719	0.222	0.183	0.350518
RNU11	9.49992e-05	-0.0226243	0.045	0.051	0.357577
PGLYRP2	9.72171e-05	-0.00293835	0.001	0.003	0.365925
HERC5	9.80828e-05	0.0487662	0.235	0.191	0.369184
CASZ1	9.84621e-05	-0.00342447	0.001	0.004	0.370611
RP11-708J19.1	0.000100695	-0.0126475	0.032	0.042	0.379016
ANO9	0.000101033	-0.00270011	0	0.002	0.380288
TSPAN13	0.000106033	-0.011076	0.01	0.018	0.39911
CPNE7	0.000106085	-0.00372047	0.001	0.004	0.399303
KIAA1244	0.000113636	-0.00592905	0.005	0.011	0.427725
PKIA	0.000117163	-0.00300995	0.001	0.004	0.441
FBXL16	0.000117322	-0.0115585	0.022	0.032	0.441599
KL	0.000118446	0.00407542	0.006	0.003	0.44583
BAI1	0.000119726	0.00982212	0.023	0.017	0.450648
TNFRSF4	0.00013347	-0.019917	0.037	0.047	0.502381
LGMN	0.000137177	-0.0471121	0.347	0.322	0.516334
PLA2G7	0.000139047	-0.436039	0.907	0.883	0.523371
DLG3	0.000140918	-0.00176217	0	0.001	0.530417
SBK1	0.000143552	-0.00250999	0	0.002	0.540329
PF4	0.000146786	-0.00755104	0.003	0.006	0.552503
KLRF1	0.000148563	-0.012568	0.005	0.01	0.55919
SLC25A33	0.000150004	-0.0190067	0.028	0.042	0.564616
MAP9	0.000151327	-0.00236199	0	0.002	0.569596
RP11-634H22.1	0.000152528	-0.00633997	0.008	0.014	0.574114
EMB	0.00015267	0.0083726	0.119	0.104	0.574648
TWIST1	0.000155538	-0.00455674	0.002	0.005	0.585444
RP5-894A10.2	0.000155769	0.021286	0.107	0.081	0.586316
AC013264.2	0.000156243	-0.00263934	0	0.002	0.5881
IL8	0.000157541	-7.98283	0.985	0.915	0.592984
RP11-93B14.6	0.000159825	-0.00249435	0.001	0.003	0.601581
SASH1	0.000161693	0.0154064	0.053	0.037	0.608611
PTGS2	0.00016457	0.0664307	0.145	0.104	0.619441
LIPN	0.000167526	0.00595308	0.017	0.011	0.630568
S100A1	0.000175365	-0.00405076	0	0.003	0.660072
ANKRD28	0.00017728	0.0778621	0.595	0.572	0.667282
BAMBI	0.00017919	-0.00396654	0.002	0.004	0.67447
LOXL1-AS1	0.000181726	-0.00191017	0	0.002	0.684016
MAP3K7CL	0.000183493	-0.0372792	0.213	0.212	0.690667
LUCAT1	0.000189885	0.0916149	0.49	0.432	0.714729
RP11-141B14.1	0.000191569	-0.014024	0.037	0.046	0.721067
TNFSF10	0.000197525	0.014851	0.086	0.069	0.743482
RP1-244F24.1	0.000203842	-0.00661793	0.013	0.019	0.76726
SLC20A1	0.000205305	0.0268586	0.204	0.167	0.772767
PCDH9	0.000207148	-0.00208464	0	0.002	0.779706
CD200R1	0.000208041	-0.00379206	0.002	0.005	0.783068
MS4A6E	0.000209952	-0.00447611	0.001	0.004	0.79026
AEN	0.000210945	0.00559089	0.021	0.015	0.793998
DGKH	0.000212461	-0.0349434	0.094	0.119	0.799702
PCED1B	0.000215716	-0.00433593	0.001	0.004	0.811956
ISG15	0.00021762	-0.0331066	0.093	0.112	0.819121
BACH1	0.000222086	-0.0788936	0.754	0.752	0.83593
GNPDA1	0.00022499	0.0551352	0.381	0.334	0.846863
GJB7	0.000229706	-0.00285413	0.002	0.004	0.864612
AC114730.7	0.000242182	0.00298166	0.007	0.004	0.911574
TJP3	0.000250356	-0.00175435	0	0.002	0.94234
FAM169A	0.000257095	-0.0018494	0	0.002	0.967707
AC005786.5	0.000257621	-0.00404716	0.002	0.005	0.969685
DTNB	0.000258113	0.00397432	0.017	0.012	0.971537
RFPL1S	0.000260317	0.0068904	0.021	0.014	0.979833
BRIP1	0.000270772	-0.00599342	0.002	0.008	1
PCSK1N	0.000281987	-0.00292271	0.001	0.003	1
S1PR5	0.000285651	-0.00249134	0	0.001	1
MMP8	0.000291026	-0.00311764	0	0.002	1
ZFAND4	0.000295669	0.00523052	0.019	0.013	1
TRABD2A	0.000296842	-0.013574	0.018	0.026	1
RP11-109G23.3	0.000300061	0.010239	0.063	0.054	1
TMSB4X	0.00031277	0.34964	1	0.999	1
LCA5	0.000315449	-0.00459584	0.003	0.007	1
LSMEM1	0.000317046	-0.00832054	0.016	0.022	1
LGI2	0.000326183	-0.00459463	0.001	0.003	1
KLRC4	0.000328387	-0.00243058	0	0.001	1
PWAR6	0.000336119	0.0122286	0.048	0.035	1
IFITM10	0.000347694	-0.0316208	0.201	0.213	1
LIF	0.00035213	-0.00776945	0.012	0.017	1
HOOK1	0.000353341	-0.00237282	0.001	0.002	1
PLEKHG3	0.000367572	0.0161114	0.085	0.069	1
AKAP2	0.000384803	-0.0035117	0.001	0.004	1
CCL4L2	0.000385458	0.00263271	0.006	0.004	1
PTCH1	0.000385926	-0.0018837	0	0.001	1
H3F3B	0.000387675	0.103842	1	1	1
OR2A1-AS1	0.000388399	-0.00194747	0.001	0.003	1
LINC00877	0.000389067	0.00528344	0.028	0.022	1
PABPC1L	0.000390324	0.00540137	0.024	0.019	1
RP11-97C16.1	0.000398621	0.00602226	0.02	0.014	1
MTRNR2L2	0.000400852	0.0490166	0.393	0.33	1
EPM2AIP1	0.000404963	0.0432443	0.302	0.263	1
NCR3	0.000405628	-0.00340582	0	0.003	1
RP11-1008C21.1	0.000410064	-0.0270718	0.104	0.117	1
BACH2	0.000443626	-0.00542308	0.003	0.006	1
TTLL4	0.000444024	-0.0272903	0.185	0.2	1
C12orf79	0.00044488	0.0112822	0.046	0.035	1
RP11-881M11.4	0.000451668	-0.00141623	0	0.002	1
OLIG1	0.000455633	-0.0178132	0.076	0.085	1
RRBP1	0.000457456	-0.0865751	0.312	0.305	1
CIT	0.000461498	-0.00943294	0.007	0.012	1
ADCY10	0.000472259	-0.00199259	0.001	0.003	1
NPL	0.000477653	-0.114822	0.658	0.652	1
GDF11	0.000479895	-0.00387148	0.002	0.005	1
CDKN1C	0.000488545	0.0368143	0.395	0.327	1
DOCK9-AS2	0.000508062	-0.00164064	0	0.001	1
TAF9	0.000513109	-0.00987783	0.542	0.531	1
RP11-973H7.1	0.000518819	-0.00145835	0	0.001	1
HIST1H1B	0.000529029	-0.0158493	0.028	0.027	1
HIST1H4D	0.000530588	-0.00612039	0.017	0.021	1
IL27	0.000535766	-0.00650967	0.027	0.032	1
VIPR1	0.000540481	-0.0018494	0	0.001	1
ZNF267	0.00054669	-0.0643147	0.662	0.647	1
TSPYL2	0.000561879	-0.0265599	0.156	0.159	1
SMC1A	0.000564465	0.0266262	0.281	0.258	1
DDIT4L	0.000569454	-0.0040664	0.001	0.002	1
CD38	0.000570959	0.00319703	0.008	0.005	1
C10orf118	0.000571682	0.0181098	0.177	0.159	1
STOX2	0.000603795	0.00369157	0.012	0.008	1
ACAP1	0.000604694	-0.0309913	0.339	0.333	1
ZNF483	0.000608542	-0.00355202	0.002	0.005	1
RP11-629O1.2	0.000616548	-0.0126445	0.039	0.045	1
USP53	0.000635668	0.0148492	0.103	0.088	1
CARD11	0.000645548	-0.00371746	0	0.003	1
AC092484.1	0.000648422	-0.0179677	0.03	0.039	1
RBPJ	0.000661507	-0.0685028	0.913	0.898	1
CCR4	0.000692725	-0.00314712	0.001	0.003	1
ZNF827	0.000705549	-0.00327346	0	0.002	1
KLHL32	0.000712573	-0.00124176	0	0.001	1
KBTBD8	0.000727472	-0.00964653	0.015	0.023	1
RP11-359J14.2	0.00073163	0.00218811	0.004	0.001	1
FAM184A	0.000733682	-0.00172005	0	0.002	1
VNN1	0.00073902	0.0199735	0.166	0.146	1
TMEM106C	0.000743074	-0.0247007	0.113	0.111	1
NSUN6	0.000775003	0.0108935	0.103	0.087	1
GNAL	0.000783543	-0.00590559	0.006	0.01	1
MAP2K6	0.000785544	-0.00343831	0.002	0.005	1
RP11-712B9.2	0.000789179	-0.00237282	0.001	0.003	1
AL139099.1	0.000797201	-0.00755709	0.019	0.023	1
RBKS	0.000798501	-0.0088951	0.018	0.022	1
IL1A	0.000821873	-0.0138321	0.034	0.039	1
RP11-375N15.2	0.000826241	0.00160213	0.003	0.001	1
RP11-443B7.3	0.000827838	0.00374752	0.012	0.008	1
HCAR2	0.000861692	0.0162845	0.125	0.111	1
FILIP1L	0.000883063	0.00431833	0.069	0.066	1
FBLN7	0.000891424	-0.00231206	0.001	0.003	1
IL18R1	0.000909357	-0.00433593	0.001	0.003	1
MIR22HG	0.000943667	0.0482848	0.241	0.203	1
IL1R2	0.000959518	-0.082569	0.1	0.099	1
ZNF620	0.000993746	0.00654867	0.027	0.021	1
FAM179A	0.000999535	-0.00525163	0.012	0.017	1
BAZ1A	0.00100772	-0.035374	0.442	0.429	1
AC104135.3	0.00101785	-0.0026983	0.002	0.004	1
RP11-46A10.5	0.00104955	0.00512162	0.02	0.015	1
ATP1B2	0.00105007	-0.00286977	0.001	0.003	1
ERV3-1	0.00105973	-0.0218304	0.173	0.18	1
H1F0	0.00107224	0.143929	0.37	0.302	1
ZNF462	0.00107828	-0.00255331	0.002	0.004	1
TUBB4A	0.00107966	-0.00126823	0	0.001	1
TXK	0.00108486	-0.00896789	0.011	0.015	1
RP11-559M23.1	0.00109633	-0.00370303	0.003	0.006	1
L1CAM	0.00111894	-0.00383057	0.004	0.008	1
LINC01050	0.00112604	-0.00426675	0.005	0.008	1
RP11-157E21.1	0.00115982	0.0039292	0.016	0.012	1
TXNDC16	0.0012139	0.0116335	0.075	0.062	1
TMEM25	0.00122925	-0.00325902	0.003	0.005	1
EZH2	0.00128121	-0.0227489	0.081	0.09	1
CTSH	0.00129315	-0.148658	0.898	0.904	1
CCNE2	0.00130557	-0.00759315	0.005	0.008	1
LINC00944	0.00130659	-0.00210329	0	0.002	1
RP11-796G6.2	0.00131448	0.00250938	0.006	0.003	1
AP001046.5	0.00131555	-0.00205637	0.002	0.004	1
CDK6	0.00135128	0.00942608	0.103	0.094	1
CTC-505O3.3	0.00135532	-0.00225911	0	0.002	1
PODXL	0.00136109	-0.0015907	0	0.002	1
VSTM1	0.00140095	0.00279455	0.006	0.003	1
RP11-4F5.2	0.00140176	0.00208583	0.007	0.004	1
LMO4	0.00142283	0.0252658	0.305	0.273	1
RP11-121C2.2	0.00142778	0.00580205	0.024	0.018	1
FOXP1	0.00144779	0.033146	0.27	0.23	1
ZFC3H1	0.00148557	-0.0070895	0.425	0.399	1
TAPT1-AS1	0.00149055	-0.00114796	0.029	0.024	1
TSPYL5	0.00149499	-0.00861177	0.033	0.041	1
JMY	0.00149929	0.0116707	0.143	0.128	1
C5orf27	0.00149991	-0.00224949	0.002	0.004	1
TRIM2	0.00152674	-0.00340101	0.001	0.004	1
CCL28	0.00153379	-0.00724547	0.031	0.034	1
C22orf42	0.00155092	-0.00359112	0.001	0.004	1
RP11-572O17.1	0.00162431	-0.00593267	0.012	0.017	1
FBXO43	0.00162937	-0.00211713	0.001	0.004	1
CCDC168	0.00164158	-0.00164365	0	0.002	1
HIST1H2BO	0.00166985	-0.00111241	0	0.001	1
RP11-236B18.5	0.00167777	-0.00312365	0.001	0.004	1
SMAD3	0.00174208	-0.0155787	0.053	0.061	1
HAVCR1	0.00175508	-0.00150347	0	0.002	1
CCL18	0.00176123	-0.0180086	0.021	0.028	1
MAN1C1	0.00177322	0.00157141	0.024	0.02	1
ITGA7	0.00178757	-0.00229942	0.002	0.004	1
DGKA	0.00179124	0.0229438	0.202	0.174	1
TAGAP	0.0018307	0.00659491	0.067	0.058	1
CDKN2C	0.00183658	-0.0152111	0.08	0.083	1
CCL20	0.00184918	-0.0200583	0.005	0.007	1
LUC7L3	0.0018518	0.0494642	0.734	0.695	1
UBE2S	0.00189914	-0.0504055	0.231	0.214	1
SGOL2	0.00190974	-0.0203142	0.101	0.103	1
POLR2A	0.00191021	0.00683875	0.426	0.404	1
ISG20	0.00193217	-0.0255645	0.062	0.06	1
NECAB2	0.00196477	0.0026261	0.004	0.002	1
PPFIA4	0.00196541	-0.00761189	0.048	0.053	1
ZNF33B	0.00197578	0.00572505	0.022	0.015	1
MAOA	0.00198211	-0.011403	0.164	0.167	1
PPP1R16B	0.00199822	-0.00383117	0.001	0.003	1
CEP290	0.00201597	0.0261192	0.194	0.174	1
WNT10A	0.00202165	-0.00219053	0	0.002	1
HIST3H2A	0.00203852	-0.00253947	0.001	0.003	1
POU3F1	0.00204588	-0.00348824	0.002	0.004	1
MICAL3	0.00207509	-0.00737176	0.006	0.012	1
NOLC1	0.00207743	0.0108297	0.109	0.095	1
GZMH	0.00209573	-0.00145835	0	0.001	1
KIAA0922	0.00218275	0.018924	0.083	0.064	1
LDHC	0.00218634	-0.00269349	0.002	0.005	1
CDCA8	0.0022025	-0.0100893	0.013	0.018	1
CDCP1	0.00222469	-0.0188154	0.056	0.065	1
MRC1	0.00224138	-0.0208642	0.14	0.149	1
FZD6	0.0022511	-0.00179947	0.001	0.002	1
SRSF7	0.00227623	0.0576147	0.792	0.771	1
DAB2	0.00229409	0.0231218	0.611	0.595	1
TMEM63C	0.00233208	0.00134343	0.002	0.001	1
DTX3	0.00233821	-0.00157205	0	0.001	1
AL592284.1	0.00236306	0.0169601	0.175	0.148	1
RP11-46F15.2	0.00236495	-0.00230725	0.002	0.004	1
HIST1H2AM	0.00240109	-0.00650844	0.016	0.019	1
GJB2	0.00240162	0.0101217	0.054	0.048	1
HIST1H4I	0.00240486	-0.00289745	0.003	0.006	1
CMYA5	0.0024106	-0.00312787	0.004	0.006	1
EID3	0.00242241	-0.0235365	0.105	0.116	1
METTL2B	0.00242394	-0.0180954	0.103	0.111	1
FAM53C	0.00243713	-0.00768813	0.413	0.398	1
AREG	0.00254281	0.00522931	0.017	0.015	1
NEO1	0.00254319	-0.00148482	0	0.001	1
WDR52	0.00258082	0.0100718	0.037	0.028	1
PLCB1	0.0026399	-0.00960562	0.016	0.024	1
SCARF2	0.00264601	0.00681639	0.026	0.02	1
KHDC1	0.00270531	-0.00126823	0	0.001	1
SSC5D	0.00270825	-0.00552837	0.007	0.011	1
IL21R	0.00276023	0.00222781	0.008	0.005	1
GOLGA8B	0.00277735	-0.00757632	0.013	0.016	1
KCNMB3	0.00281047	0.0040393	0.014	0.01	1
LINC00649	0.00281294	-0.0103071	0.015	0.02	1
RAD54L	0.00281599	-0.00285112	0.001	0.003	1
TUBE1	0.00281688	0.00613051	0.042	0.035	1
ALDH8A1	0.00284278	0.0023301	0.005	0.003	1
IDH3A	0.00284642	0.00204841	0.071	0.064	1
DENND1B	0.00286439	0.0274691	0.28	0.249	1
TOB1	0.00286717	-0.0219175	0.312	0.311	1
ETV3L	0.0028793	-0.00338356	0.003	0.006	1
TARSL2	0.0028874	0.0613777	0.381	0.321	1
IL23A	0.00289707	-0.00908219	0.008	0.013	1
NUP210L	0.00292774	0.00432568	0.012	0.008	1
RP11-955H22.1	0.00293977	-0.00277772	0.002	0.004	1
DPEP3	0.00295432	0.00338232	0.017	0.013	1
AKAP5	0.00295767	-0.00707336	0.011	0.017	1
RGL4	0.00300176	-0.00195529	0	0.002	1
FEZ1	0.00301848	-0.003398	0.001	0.003	1
NEU4	0.00303004	0.00905082	0.035	0.027	1
RP11-325F22.2	0.00314109	-0.0174136	0.042	0.051	1
PFN2	0.00318196	-0.00446469	0.004	0.008	1
RPAP2	0.00326633	0.0110546	0.123	0.107	1
LINC00426	0.00327624	-0.00274042	0.001	0.003	1
MYO10	0.00338961	-0.0130885	0.057	0.066	1
GLUL	0.00339758	-0.131288	0.998	0.996	1
HIST2H2AB	0.00350242	-0.00575519	0.011	0.014	1
JHDM1D-AS1	0.00350572	-0.00977353	0.046	0.05	1
PRRT2	0.00352216	-0.00321691	0.003	0.006	1
RP3-510D11.2	0.00355118	0.00425347	0.017	0.014	1
ERBB3	0.00359299	-0.00357067	0.002	0.006	1
C11orf96	0.00364076	-0.00438226	0.003	0.005	1
PHLDB2	0.00372181	-0.00164064	0	0.001	1
TNFRSF13C	0.00373449	-0.00209547	0	0.002	1
GK	0.00374209	-0.0358372	0.534	0.515	1
ZNF280C	0.00374801	0.00140236	0.019	0.017	1
C5AR2	0.00377678	0.0277786	0.13	0.109	1
BTLA	0.00382908	-0.00150347	0	0.002	1
CTD-2653M23.3	0.00383749	-0.0016996	0.002	0.003	1
RP11-450K4.1	0.00396889	-0.0015143	0.001	0.002	1
RP11-326I11.3	0.00401833	-0.00831213	0.019	0.024	1
CDCA7	0.00406015	-0.00364406	0.001	0.004	1
NRARP	0.00408163	-0.00788134	0.005	0.008	1
PAXIP1-AS1	0.00414504	0.0101396	0.1	0.09	1
C10orf35	0.00418117	-0.00271695	0.002	0.004	1
SLC7A8	0.00420199	-0.0301389	0.137	0.14	1
MCM4	0.00427001	-0.0130608	0.038	0.045	1
RP11-217B7.3	0.00431028	-0.00138495	0.001	0.002	1
LMNB1	0.00437389	-0.0151418	0.033	0.039	1
HIST1H2BL	0.00438436	-0.00278073	0.003	0.005	1
UBAP1L	0.00439623	0.00559869	0.031	0.024	1
ENPP5	0.00450268	-0.00133682	0	0.001	1
NRTN	0.00454186	-0.00259844	0.002	0.005	1
NDRG2	0.00455247	-0.0104551	0.015	0.021	1
HAR1A	0.00455881	-0.00211111	0	0.002	1
BLK	0.00462495	-0.00117317	0	0.001	1
RP11-553A21.3	0.00469435	-0.00544294	0.006	0.01	1
AMIGO1	0.00471257	-0.00105947	0	0.001	1
RPGRIP1	0.00476082	0.00372105	0.011	0.008	1
RP11-464F9.22	0.00476735	-0.000930117	0	0.001	1
SAMD12	0.00502949	-0.00105947	0	0.001	1
TSPYL4	0.00504356	0.00533215	0.037	0.032	1
SHANK3	0.00505177	-0.00285713	0.002	0.005	1
CLEC2D	0.00511502	0.0104735	0.122	0.101	1
HNRNPAB	0.00525802	-0.0596616	0.211	0.212	1
ARAP2	0.00527799	-0.0216101	0.095	0.103	1
PLA2G16	0.00531586	-0.0057997	0.006	0.009	1
PLK1	0.00532168	-0.0166272	0.021	0.022	1
AC109826.1	0.00534117	0.00494295	0.014	0.009	1
VCAN-AS1	0.00551056	0.00128267	0.002	0.001	1
KIF18B	0.00557745	-0.00216406	0.001	0.002	1
LINC00987	0.00558266	-0.00371386	0.004	0.006	1
CD86	0.00561883	-0.0645847	0.736	0.715	1
CST7	0.00564108	0.0254338	0.174	0.139	1
RP11-61J19.4	0.00568101	-0.00369821	0.004	0.006	1
RP3-393E18.2	0.00571848	-0.00354841	0.005	0.008	1
HS3ST2	0.0057886	-0.0039166	0.002	0.003	1
HIST1H2AI	0.00580163	-0.00297686	0.004	0.006	1
ESCO2	0.00585865	-0.0102891	0.011	0.014	1
TMEM169	0.00589471	-0.00155641	0.001	0.002	1
ARHGAP24	0.00599205	0.0560913	0.351	0.3	1
MYO1B	0.00603152	-0.00239147	0.001	0.003	1
XXcos-LUCA11.4	0.00603567	-0.00602352	0.009	0.013	1
NNAT	0.00609796	-0.0011467	0	0.001	1
AC012314.8	0.00620309	0.000992684	0.001	0	1
SMC1B	0.00620861	-0.00194266	0.001	0.003	1
MYEF2	0.00621157	-0.00326144	0.006	0.01	1
PPP1R13B	0.00625138	-0.00744816	0.006	0.009	1
RP11-382J12.1	0.00626713	-0.00357668	0.004	0.007	1
LA16c-OS12.2	0.0063704	0.00234994	0.012	0.009	1
RP11-57G10.8	0.00641258	-0.00370724	0.006	0.009	1
DNER	0.00649223	0.00116415	0.002	0	1
ESPN	0.00666568	-0.00121529	0	0.001	1
AC007126.1	0.00666768	-0.001477	0	0.001	1
2021-09-04	0.00666905	-0.00167794	0.001	0.002	1
FAM124A	0.00666957	-0.00413259	0.006	0.009	1
DLK2	0.00668624	-0.000903645	0	0.001	1
RP11-838N2.4	0.00676758	0.0217858	0.135	0.121	1
ARHGAP11A	0.00680584	-0.0113744	0.033	0.037	1
CCDC65	0.00687746	-0.00220136	0.001	0.003	1
FAM71A	0.00689155	-0.00404837	0.006	0.009	1
RP11-430C7.4	0.00692581	0.00221037	0.006	0.004	1
CCL2	0.00702391	-0.00931487	0.058	0.049	1
RLTPR	0.00710266	-0.00165147	0	0.002	1
PPIF	0.00714285	0.0435558	0.584	0.547	1
FBXO2	0.00728826	-0.00218572	0.001	0.003	1
HEG1	0.00730997	0.00135419	0.036	0.035	1
FAAH2	0.00748274	-0.001329	0	0.001	1
PGD	0.00754279	-0.0431471	0.734	0.745	1
[truncated: 1,765 more rows]

## Sheet: Cluster 1
	p_val	avg_diff	pct.1	pct.2	p_val_adj
MT2A	0	115.575	0.998	0.675	0
MT1X	0	84.52	0.987	0.469	0
MT1G	0	35.4953	0.814	0.364	0
MT1H	0	29.0753	0.495	0.172	0
LIPA	0	-5.11561	0.369	0.62	0
CTSB	0	-16.0539	0.995	0.997	0
FTL	0	-287.988	1	1	0
SPP1	2.6471e-294	-67.3539	0.991	0.99	9.9637e-291
FABP5	4.19883e-289	-10.8403	0.57	0.73	1.58044e-285
SERF2	1.37108e-244	-6.3462	1	1	5.16075e-241
ARPC1B	7.89971e-243	-2.83329	0.87	0.938	2.97345e-239
MMP9	1.73022e-235	-10.912	0.949	0.959	6.51253e-232
MT1E	1.61254e-233	2.77708	0.442	0.096	6.06962e-230
CHI3L1	2.7165e-217	-4.41607	0.161	0.317	1.02249e-213
MT1F	4.9518e-215	2.19928	0.681	0.338	1.86386e-211
LAMP1	8.85094e-203	-1.80314	0.789	0.896	3.3315e-199
TREM2	3.07952e-190	-1.2242	0.234	0.491	1.15913e-186
CFL1	2.00598e-168	-2.3198	0.853	0.921	7.5505e-165
APOC1	2.32291e-167	-8.80918	0.756	0.857	8.74345e-164
CTSZ	2.05796e-164	-3.06293	0.932	0.967	7.74617e-161
FABP4	4.7471e-164	-6.14671	0.111	0.256	1.78681e-160
IFI6	1.27952e-162	-1.21986	0.241	0.451	4.81612e-159
C1QC	1.08114e-160	-1.26563	0.185	0.39	4.0694e-157
PTMA	6.0376e-157	8.84974	1	1	2.27255e-153
MFSD12	1.09105e-155	-1.69999	0.511	0.668	4.10671e-152
MSR1	5.74754e-155	-0.517601	0.115	0.341	2.16338e-151
S100A11	8.06464e-146	-7.78983	1	1	3.03553e-142
C9orf16	2.97822e-145	-0.988124	0.517	0.663	1.121e-141
LPL	2.04174e-139	-0.535429	0.023	0.162	7.68509e-136
APOE	3.45214e-139	-11.9912	0.896	0.934	1.29939e-135
SLAMF9	2.45237e-137	-0.844007	0.586	0.742	9.23072e-134
TXNRD1	1.50468e-133	-1.16055	0.455	0.622	5.66363e-130
SH3BGRL3	1.54745e-133	-6.06013	0.995	0.996	5.8246e-130
GUSB	3.03173e-133	-0.917523	0.575	0.723	1.14114e-129
CD52	2.85837e-131	-6.96605	0.987	0.99	1.07589e-127
RP11-20G13.3	6.89922e-129	-0.668498	0.064	0.171	2.59686e-125
CD84	9.6299e-129	-0.832941	0.328	0.536	3.62469e-125
RHOC	1.62334e-128	-0.3979	0.197	0.345	6.11025e-125
G6PD	1.74216e-123	-0.66615	0.186	0.352	6.55751e-120
CD63	1.60801e-122	-5.62806	1	1	6.05253e-119
TMSB4X	1.30612e-120	-31.8428	0.999	1	4.91623e-117
ALDOA	1.68214e-120	10.4446	1	1	6.33156e-117
MT-CO2	3.97843e-117	-23.8446	0.983	0.99	1.49748e-113
ITGB7	9.75039e-117	-0.316606	0.084	0.236	3.67005e-113
HSPA8	2.53249e-116	-0.868578	0.475	0.658	9.53227e-113
ITGB5	1.73313e-114	-0.248025	0.066	0.219	6.52351e-111
RAMP1	1.96977e-111	-0.334395	0.045	0.176	7.4142e-108
GM2A	1.65587e-104	-0.973087	0.525	0.691	6.23271e-101
SCARB2	1.591e-103	-0.659326	0.608	0.737	5.98851e-100
SRD5A3	1.73866e-103	-0.271443	0.14	0.277	6.54431e-100
CD59	5.01464e-103	-0.384627	0.243	0.371	1.88751e-99
UCP2	3.21124e-100	-0.522874	0.205	0.373	1.20871e-96
RBPJ	1.02893e-98	1.18136	0.952	0.893	3.87289e-95
PLA2G7	1.04621e-98	-1.51838	0.838	0.905	3.93792e-95
FOS	4.24189e-97	7.0114	0.996	0.98	1.59665e-93
STAB1	7.5904e-96	-1.10388	0.308	0.498	2.85703e-92
ASPHD1	3.80252e-95	-0.177049	0.022	0.127	1.43127e-91
HCST	1.43581e-93	-4.91056	0.949	0.974	5.4044e-90
CALM3	5.02397e-93	-0.911219	0.632	0.744	1.89102e-89
C1QA	3.4783e-92	-1.51594	0.243	0.439	1.30923e-88
LAMTOR2	1.21377e-90	-0.431156	0.224	0.41	4.56861e-87
ANXA2	2.64442e-90	-1.5986	0.973	0.977	9.95358e-87
ALCAM	5.4666e-89	-0.535074	0.185	0.333	2.05763e-85
GCLC	1.35208e-88	-0.346743	0.1	0.218	5.08922e-85
SLC25A37	4.09861e-88	0.650181	0.647	0.437	1.54272e-84
MMP7	1.46911e-87	-1.70351	0.021	0.08	5.52972e-84
FKBP1A	2.58585e-87	-0.662354	0.333	0.521	9.73313e-84
COMT	6.74105e-85	-0.683331	0.558	0.71	2.53733e-81
SDC2	1.69319e-84	-1.16071	0.854	0.914	6.37317e-81
RPS27	2.79988e-84	9.51171	1	1	1.05387e-80
FDX1	5.13519e-84	-0.399279	0.414	0.5	1.93289e-80
TYMP	7.71792e-84	-1.37896	0.927	0.965	2.90503e-80
GLA	1.42819e-83	-0.450277	0.368	0.517	5.37572e-80
C1QB	2.55671e-83	-0.546922	0.036	0.128	9.62347e-80
HAVCR2	1.65171e-80	-0.373167	0.28	0.443	6.21703e-77
PRDX1	2.03105e-80	-1.5631	0.954	0.971	7.64487e-77
CYSTM1	2.26139e-80	-0.460775	0.426	0.541	8.51186e-77
ALOX5AP	7.352e-80	0.59457	0.737	0.589	2.76729e-76
BCAP31	8.088e-80	-0.957397	0.817	0.882	3.04432e-76
MT-CO3	8.16846e-79	-13.3313	0.988	0.992	3.07461e-75
RPL18A	1.53566e-77	7.82741	1	1	5.78022e-74
CTSL	1.97461e-77	-2.01998	0.63	0.768	7.43242e-74
MYL6	6.56849e-77	-2.40719	0.998	0.999	2.47238e-73
GPI	2.2154e-76	0.707133	0.821	0.771	8.33877e-73
HMG20B	3.1237e-76	-0.712489	0.566	0.677	1.17576e-72
FAM20C	3.64752e-76	-0.590996	0.338	0.508	1.37293e-72
MT-ND4	6.24084e-76	-9.17376	0.997	0.998	2.34905e-72
RP11-680A11.5	1.34771e-75	-0.2095	0.104	0.223	5.07278e-72
ITGB1BP1	1.79331e-74	-0.33301	0.223	0.342	6.75e-71
TGFBI	2.37038e-74	-1.77932	0.809	0.828	8.9221e-71
CTSC	9.94724e-74	-0.690966	0.484	0.641	3.74414e-70
NQO1	1.03798e-73	-0.182493	0.041	0.148	3.90695e-70
ICAM3	1.22864e-73	0.574609	0.662	0.541	4.6246e-70
HK3	2.22e-73	-0.22471	0.078	0.207	8.35608e-70
BCL2A1	2.30515e-73	-0.536174	0.228	0.319	8.67657e-70
GAL	2.6827e-73	-0.60005	0.01	0.055	1.00977e-69
MT-CYB	3.09243e-73	-6.20866	0.954	0.973	1.16399e-69
RPL11	4.69974e-73	7.63169	1	1	1.76898e-69
HN1	8.08883e-73	-0.358318	0.185	0.36	3.04464e-69
NDRG1	1.55775e-72	1.50311	0.922	0.837	5.86336e-69
B2M	7.73427e-72	-14.2195	1	1	2.91118e-68
GLIPR2	2.8506e-71	-0.516565	0.285	0.475	1.07296e-67
P4HA1	3.87371e-71	1.68279	0.983	0.953	1.45806e-67
LYZ	2.90453e-70	24.2193	1	0.998	1.09326e-66
RPL34	7.34828e-70	5.80717	1	1	2.76589e-66
IER2	2.73341e-69	1.53342	0.859	0.786	1.02886e-65
EPB41L4A-AS1	2.92214e-69	0.78453	0.81	0.652	1.09989e-65
MS4A4A	2.73059e-68	-0.525523	0.397	0.564	1.02779e-64
ATP1B1	2.87163e-68	-0.153354	0.023	0.108	1.08088e-64
RPN2	2.90825e-68	-0.460793	0.286	0.463	1.09466e-64
CAPG	6.78751e-68	-1.39227	0.832	0.886	2.55482e-64
PTGR1	1.16154e-67	-0.407768	0.271	0.364	4.37205e-64
CRABP2	1.74665e-67	-0.344523	0.007	0.074	6.57438e-64
TM4SF19.1	6.46116e-67	-0.346227	0.046	0.126	2.43198e-63
CDH23	2.71571e-66	-0.116294	0.03	0.111	1.02219e-62
IL1RN	3.24757e-66	-1.36412	0.6	0.643	1.22238e-62
EVI2B	3.56315e-66	1.42345	0.991	0.931	1.34117e-62
TIMP3	3.82427e-66	-0.516929	0.004	0.056	1.43946e-62
ANXA11	5.14781e-66	-0.639196	0.634	0.75	1.93764e-62
CD163	1.76002e-65	-0.301629	0.086	0.211	6.62472e-62
FCGR2B	2.35032e-65	1.88401	0.925	0.805	8.8466e-62
LY6E	2.74933e-65	-0.1968	0.096	0.201	1.03485e-61
EEF1A1	3.16202e-65	21.5802	1	1	1.19018e-61
PNRC1	1.09241e-64	2.55534	0.999	0.97	4.11184e-61
CD276	1.37632e-64	-0.161614	0.044	0.143	5.18048e-61
TXNIP	4.81524e-63	5.44195	1	0.995	1.81245e-59
DNPH1	5.79707e-63	-0.296131	0.139	0.286	2.18202e-59
CCDC88A	9.53486e-63	-0.709553	0.75	0.855	3.58892e-59
STIP1	1.10448e-62	-0.215556	0.101	0.221	4.15727e-59
NDUFS8	2.66686e-62	-0.278711	0.2	0.327	1.00381e-58
CYCS	3.99633e-61	-0.299859	0.229	0.317	1.50422e-57
C4orf48	6.61162e-61	-0.458926	0.346	0.514	2.48862e-57
EIF1	9.59728e-61	10.5775	1	1	3.61241e-57
NPL	9.68778e-61	-0.68546	0.497	0.692	3.64648e-57
GADD45B	1.12492e-60	-0.419037	0.355	0.376	4.23419e-57
MT-ND2	3.89111e-60	-2.17539	0.988	0.991	1.46461e-56
PLTP	1.4397e-59	-0.403071	0.226	0.333	5.41903e-56
ACTB	2.59704e-59	-7.90622	0.997	0.997	9.77527e-56
EMP1	8.12384e-59	-0.353967	0.281	0.399	3.05781e-55
MGEA5	2.25626e-58	0.771506	0.842	0.735	8.49255e-55
CALM2	8.78607e-58	-1.63838	0.895	0.941	3.30708e-54
NCEH1	2.46313e-57	-0.364647	0.243	0.375	9.2712e-54
ATP6AP2	3.97779e-57	-0.90684	0.932	0.957	1.49724e-53
DBI	5.3254e-57	-0.966141	0.823	0.878	2.00448e-53
GALM	9.7855e-57	-0.282058	0.158	0.286	3.68326e-53
FUCA1	1.36384e-56	-1.52042	0.632	0.769	5.13351e-53
TALDO1	1.92081e-56	-1.32862	0.918	0.953	7.22992e-53
GAPDH	2.64566e-56	17.1478	1	1	9.95828e-53
PLEKHO1	6.3563e-56	-0.765356	0.545	0.704	2.39251e-52
COX6C	8.6327e-56	-0.901658	0.793	0.872	3.24935e-52
PPT1	1.15171e-55	-0.561497	0.435	0.606	4.33505e-52
SORL1	1.30972e-55	0.500047	0.755	0.646	4.9298e-52
S100A10	1.39877e-55	4.9592	1	1	5.26497e-52
IFNGR2	1.52372e-55	0.535957	0.818	0.785	5.73528e-52
A2M	2.25686e-55	-0.707915	0.243	0.448	8.49482e-52
EMILIN1	5.91646e-55	-0.199514	0.045	0.139	2.22695e-51
CTSD	7.78341e-55	-6.60109	1	1	2.92968e-51
RGCC	1.94865e-54	-1.55111	0.738	0.788	7.33471e-51
ATF3	2.08819e-54	-0.556226	0.608	0.663	7.85994e-51
NCF1	2.08959e-54	0.368671	0.614	0.517	7.86521e-51
RPL30	3.16971e-54	6.37408	1	1	1.19308e-50
RNASET2	1.16082e-53	-2.1879	0.986	0.993	4.36932e-50
MXI1	1.36945e-53	0.693877	0.828	0.739	5.15462e-50
RNASE1	1.51572e-53	-6.36989	0.656	0.776	5.70518e-50
FABP3	6.3777e-53	-0.134009	0.024	0.107	2.40057e-49
LSP1	7.34709e-53	-1.07912	0.813	0.883	2.76545e-49
EGR1	1.21461e-52	0.810876	0.752	0.699	4.57178e-49
SRM	1.82304e-52	-0.137673	0.027	0.118	6.86193e-49
ARMC9	2.95199e-52	-0.110138	0.03	0.11	1.11113e-48
CD36	9.17192e-52	-1.02379	0.657	0.773	3.45231e-48
H3F3B	2.27602e-51	5.42278	1	1	8.56694e-48
HM13	4.56817e-51	-0.531216	0.404	0.533	1.71946e-47
RP11-1143G9.4	1.41984e-50	2.6026	0.969	0.907	5.34427e-47
BOLA3	1.61996e-50	-0.16915	0.051	0.149	6.09755e-47
RPL26	1.72668e-50	7.04667	1	1	6.49921e-47
ATP5G3	2.37744e-50	-0.685042	0.847	0.896	8.9487e-47
CAMK1	2.86652e-50	-0.275119	0.184	0.308	1.07896e-46
LGALS9	2.36616e-49	-0.387567	0.285	0.429	8.90623e-46
LGALS3	2.64934e-49	-4.06355	1	0.999	9.97213e-46
C3	2.8535e-49	-0.377637	0.253	0.321	1.07406e-45
GLUL	2.87003e-49	5.97536	0.999	0.996	1.08028e-45
SEZ6L2	3.05516e-49	-0.104893	0.039	0.108	1.14996e-45
RP11-841O20.2	5.25279e-48	0.461244	0.698	0.588	1.97715e-44
SCG5	5.56094e-48	-0.182824	0.017	0.065	2.09314e-44
CCND1	7.40787e-48	-0.188332	0.002	0.054	2.78832e-44
SIL1	8.17948e-48	-0.252503	0.221	0.358	3.07876e-44
MATK	9.3721e-48	-0.357968	0.269	0.341	3.52766e-44
NABP1	3.64867e-47	-0.442329	0.372	0.552	1.37336e-43
ATP5G1	4.4823e-47	-0.327325	0.25	0.4	1.68714e-43
CD81	5.05094e-47	-0.843772	0.861	0.911	1.90118e-43
RPL32	8.24464e-47	6.3195	1	1	3.10328e-43
FLNA	1.17764e-46	-1.24278	0.789	0.86	4.43264e-43
UQCC2	1.19288e-46	-0.169145	0.044	0.146	4.49e-43
ACOT13	3.87637e-46	-0.383975	0.547	0.665	1.45906e-42
BTG2	3.91107e-46	0.616373	0.746	0.7	1.47213e-42
FAH	6.38933e-46	-0.434574	0.377	0.475	2.40494e-42
EIF4EBP1	2.11156e-45	0.552474	0.753	0.713	7.94793e-42
ATP1B3	2.5332e-45	-0.316564	0.328	0.441	9.53495e-42
RAB31	7.63709e-45	-0.394189	0.333	0.504	2.8746e-41
RARRES1	1.67043e-44	-0.121984	0.025	0.093	6.28749e-41
FAM198B	1.72568e-44	-0.174395	0.102	0.222	6.49546e-41
HTRA1	5.26397e-44	-0.139384	0.077	0.152	1.98136e-40
S100A9	6.67572e-44	-1.38762	0.439	0.583	2.51274e-40
NRP1	6.77775e-44	-0.302426	0.324	0.451	2.55115e-40
MT-ND3	8.73252e-44	-12.4888	0.974	0.984	3.28692e-40
MNDA	1.1996e-43	-0.578983	0.34	0.493	4.51529e-40
DHRS11	2.67219e-43	-0.0894156	0.017	0.08	1.00581e-39
LIMD2	3.76287e-43	-0.27077	0.262	0.394	1.41634e-39
GEM	5.55783e-43	-0.0878612	0.082	0.107	2.09197e-39
NDUFS6	5.97863e-43	-0.276286	0.215	0.336	2.25036e-39
FGR	7.85225e-43	-0.468463	0.466	0.606	2.95559e-39
BTG1	1.03948e-42	17.041	1	0.985	3.91261e-39
IRAK3	1.06047e-42	0.398384	0.711	0.616	3.99159e-39
CYP27B1	1.16686e-42	-0.0923727	0.025	0.078	4.39208e-39
RPS3A	1.46926e-42	4.26792	1	1	5.53031e-39
GSN	1.95975e-42	-1.18129	0.771	0.83	7.37648e-39
RHOB	2.86785e-42	-0.544376	0.308	0.372	1.07946e-38
RPL41	3.7464e-42	10.8649	1	1	1.41015e-38
FOSB	4.38317e-42	1.62563	0.896	0.829	1.64982e-38
MRAS	6.44744e-42	-0.196835	0.161	0.254	2.42682e-38
YPEL3	7.47463e-42	0.836392	0.943	0.859	2.81345e-38
TXN	7.64905e-42	-1.46452	0.964	0.974	2.8791e-38
SLC4A7	8.17545e-42	-0.18225	0.152	0.266	3.07724e-38
BNIP3L	4.41359e-41	1.05439	0.961	0.926	1.66128e-37
PTPN6	5.82806e-41	-0.469856	0.525	0.626	2.19368e-37
C1orf54	8.82872e-41	-0.286022	0.38	0.458	3.32313e-37
HSD3B7	9.76379e-41	-0.24382	0.259	0.353	3.67509e-37
MGLL	2.1902e-40	-0.526981	0.283	0.347	8.24389e-37
LDHA	3.38819e-40	2.61406	0.993	0.989	1.27532e-36
KIAA0930	4.01739e-40	-0.707347	0.559	0.705	1.51214e-36
GPC4	7.50284e-40	-0.123339	0.041	0.102	2.82407e-36
APOC2	1.61753e-39	-0.101581	0.044	0.096	6.08838e-36
HNRNPAB	2.39523e-39	-0.198336	0.124	0.232	9.01566e-36
BHLHE40	4.59143e-39	-0.194152	0.389	0.358	1.72822e-35
LIMS1	6.36364e-39	-0.651981	0.76	0.837	2.39527e-35
RPL39	2.86055e-38	4.61854	1	1	1.07671e-34
GRN	9.6239e-38	-2.21441	0.986	0.991	3.62244e-34
IL1R2	1.10483e-37	-0.186402	0.059	0.109	4.15859e-34
AMICA1	2.20825e-37	0.237757	0.63	0.579	8.31185e-34
NBPF10	3.19051e-37	0.461385	0.83	0.763	1.20091e-33
JUNB	3.42644e-37	1.6837	0.991	0.974	1.28971e-33
TUBA1B	4.79512e-37	-1.10736	0.834	0.844	1.80488e-33
ERO1L	6.37468e-37	1.14347	0.968	0.948	2.39943e-33
ID2	6.92047e-37	-0.449479	0.376	0.484	2.60486e-33
CD86	1.50443e-36	-0.434819	0.635	0.744	5.66268e-33
CSTB	2.67488e-36	-7.27974	1	1	1.00682e-32
CD83	4.26918e-36	-0.320139	0.363	0.45	1.60692e-32
TNFAIP8	5.86627e-36	0.38769	0.684	0.614	2.20806e-32
GTF3A	1.19573e-35	-0.326237	0.373	0.494	4.50072e-32
PDIA3	1.22474e-35	-0.516008	0.501	0.636	4.60991e-32
SNHG7	1.65803e-35	0.58933	0.774	0.652	6.24082e-32
GLTSCR2	1.87244e-35	0.922966	0.983	0.916	7.04787e-32
NME1	3.43866e-35	-0.125875	0.024	0.092	1.29431e-31
PHLDA3	3.75547e-35	-0.164407	0.149	0.224	1.41356e-31
CD9	5.55019e-35	2.49758	0.998	0.993	2.08909e-31
HIST2H2BF	5.847e-35	-0.103189	0.015	0.026	2.20081e-31
C12orf75	8.37438e-35	-0.0420658	0.002	0.026	3.15212e-31
CALR	9.1625e-35	-0.858648	0.918	0.933	3.44876e-31
SLC39A8	4.61503e-34	-0.159335	0.111	0.19	1.7371e-30
CHD4	4.82286e-34	-0.265214	0.247	0.376	1.81532e-30
NCS1	6.20916e-34	-0.10661	0.053	0.119	2.33713e-30
SPARC	6.63152e-34	-0.220851	0.068	0.154	2.4961e-30
SYNGR1	8.2427e-34	-0.167103	0.106	0.191	3.10255e-30
PSMA7	8.46356e-34	-0.515241	0.867	0.906	3.18569e-30
C20orf24	1.41096e-33	-0.335445	0.417	0.538	5.31084e-30
ZNF292	2.58805e-33	0.388947	0.784	0.736	9.74141e-30
COL6A2	3.60055e-33	-0.174409	0.032	0.06	1.35525e-29
CCNG2	4.2872e-33	0.349093	0.52	0.389	1.6137e-29
C5AR1	5.27619e-33	-0.807237	0.763	0.858	1.98596e-29
UCHL1	7.47161e-33	-0.0484611	0.003	0.038	2.81231e-29
FERMT3	8.94188e-33	-0.537924	0.62	0.708	3.36572e-29
SLC1A4	1.03172e-32	-0.0834488	0.017	0.075	3.88339e-29
COL6A1	1.4157e-32	-0.119121	0.05	0.085	5.32871e-29
TMEM138	1.95404e-32	-0.218696	0.247	0.361	7.35501e-29
MSC	2.15323e-32	-0.121635	0.087	0.162	8.10475e-29
RPS19	2.43938e-32	6.3594	1	1	9.18181e-29
YWHAQ	2.65562e-32	-0.248779	0.516	0.577	9.99574e-29
OAS1	2.98618e-32	-0.19819	0.141	0.22	1.124e-28
PDIA4	3.40035e-32	-0.180676	0.088	0.196	1.27989e-28
GBE1	5.27473e-32	0.322074	0.649	0.558	1.98541e-28
ACP5	5.46522e-32	-1.16538	0.921	0.946	2.05711e-28
CSF1R	6.17887e-32	-0.744989	0.614	0.757	2.32573e-28
TFRC	1.08221e-31	-0.302415	0.36	0.435	4.07344e-28
SLAMF8	1.58971e-31	-0.253051	0.275	0.403	5.98368e-28
NR1H3	1.73538e-31	-0.147764	0.096	0.19	6.53197e-28
SLAMF7	2.2775e-31	-0.10308	0.057	0.126	8.57252e-28
RPL10	2.84739e-31	13.3216	1	1	1.07176e-27
CREBRF	3.27459e-31	0.598217	0.776	0.678	1.23255e-27
IL4I1	4.7786e-31	-0.459088	0.69	0.755	1.79867e-27
SLC7A8	1.20696e-30	-0.156058	0.059	0.157	4.54299e-27
FAIM3	1.82326e-30	-0.0616638	0.011	0.055	6.86275e-27
LINC00936	2.63542e-30	0.646974	0.716	0.611	9.91972e-27
TMEM45A	2.97037e-30	0.214724	0.247	0.143	1.11805e-26
ABHD2	3.34512e-30	-0.272665	0.254	0.38	1.2591e-26
ATP6V1D	4.12128e-30	-0.254762	0.393	0.45	1.55125e-26
VMO1	4.81398e-30	-0.544608	0.243	0.319	1.81198e-26
SLC30A1	7.78383e-30	0.141601	0.278	0.22	2.92983e-26
RPS4X	7.8981e-30	9.07303	1	1	2.97284e-26
MYL9	1.03914e-29	-0.0489196	0.003	0.033	3.91132e-26
CCND2	1.42034e-29	-0.0970803	0.041	0.101	5.34617e-26
HSPH1	1.66524e-29	-0.117961	0.041	0.118	6.26797e-26
SERPINA1	1.76029e-29	0.273235	0.402	0.305	6.62574e-26
PSMD2	2.05387e-29	-0.191379	0.182	0.292	7.73078e-26
CYTIP	2.14048e-29	2.14097	0.95	0.897	8.05676e-26
MT1M	3.16674e-29	0.0949319	0.058	0.012	1.19196e-25
DCSTAMP	3.38151e-29	-0.0678408	0.02	0.073	1.2728e-25
ANG	4.01589e-29	0.484439	0.766	0.679	1.51158e-25
ENG	5.68708e-29	-0.391752	0.449	0.589	2.14062e-25
TTYH3	6.56424e-29	-0.330076	0.298	0.42	2.47078e-25
AK8	1.00984e-28	-0.068377	0.013	0.061	3.80102e-25
ACSL4	1.28706e-28	-0.288498	0.478	0.574	4.8445e-25
ATP1A1	1.3251e-28	-0.341903	0.399	0.503	4.98769e-25
LXN	1.34373e-28	-0.143466	0.107	0.201	5.05781e-25
ZNF331	1.72559e-28	-0.358511	0.547	0.578	6.49512e-25
LILRB4	1.882e-28	-0.198378	0.494	0.576	7.08384e-25
DNMT1	2.56375e-28	-0.196968	0.202	0.311	9.64994e-25
LGMN	3.53757e-28	-0.217953	0.27	0.346	1.33154e-24
CD3E	4.72373e-28	-0.0561319	0.001	0.022	1.77801e-24
WIPI1	4.7718e-28	-0.13102	0.198	0.281	1.7961e-24
PIK3CB	5.3512e-28	0.274957	0.603	0.521	2.01419e-24
MAP3K2	6.02219e-28	0.576046	0.858	0.804	2.26675e-24
COX5B	6.41478e-28	-0.794382	0.969	0.975	2.41453e-24
C12orf5	6.97303e-28	-0.06081	0.008	0.052	2.62465e-24
CCND3	7.82717e-28	-0.134279	0.084	0.173	2.94615e-24
HSP90AA1	8.50341e-28	-0.966034	0.914	0.948	3.20068e-24
MYADM	8.78598e-28	0.328198	0.662	0.582	3.30704e-24
RRBP1	9.47426e-28	-0.252295	0.217	0.329	3.56611e-24
MT-ND4L	9.73855e-28	-0.722433	0.766	0.851	3.66559e-24
PEA15	1.81384e-27	-0.226339	0.189	0.292	6.82729e-24
GREM1	1.82072e-27	-0.102689	0.008	0.036	6.8532e-24
ST14	1.86247e-27	-0.231382	0.279	0.386	7.01032e-24
CHMP1B	2.0365e-27	-0.275541	0.622	0.649	7.66539e-24
NDUFB2	2.48423e-27	-0.542549	0.569	0.676	9.35063e-24
PGD	3.00863e-27	-0.479372	0.636	0.765	1.13245e-23
RAN	3.30529e-27	-0.309088	0.548	0.628	1.24411e-23
SLC25A5	4.07555e-27	-0.433714	0.587	0.695	1.53404e-23
ENO2	4.17856e-27	0.240806	0.526	0.41	1.57281e-23
METTL1	4.81365e-27	-0.0916491	0.024	0.087	1.81186e-23
TPM4	5.65147e-27	-0.726466	0.633	0.733	2.12721e-23
ID3	9.85362e-27	-0.183578	0.181	0.227	3.7089e-23
FBP1	1.64306e-26	-1.59439	0.73	0.825	6.18448e-23
TUBA1A	1.82537e-26	-0.332307	0.269	0.371	6.87069e-23
PFN1	1.91558e-26	-0.923319	0.906	0.939	7.21024e-23
RPS14	2.07724e-26	5.09874	1	1	7.81875e-23
TUBB6	2.2434e-26	-0.12852	0.107	0.178	8.44414e-23
PAQR5	2.24829e-26	-0.0772361	0.066	0.121	8.46256e-23
RPS8	2.75659e-26	5.77773	1	1	1.03758e-22
RP11-290F20.3	2.96159e-26	-0.4805	0.532	0.651	1.11474e-22
ST20	3.65681e-26	-0.123694	0.115	0.179	1.37642e-22
RPS15A	3.77204e-26	3.64935	1	1	1.4198e-22
FAM162A	4.62993e-26	0.435249	0.845	0.81	1.74271e-22
ASPH	5.22722e-26	-0.245791	0.353	0.434	1.96752e-22
ADAP2	5.4848e-26	-0.258673	0.28	0.408	2.06448e-22
CD3D	8.94042e-26	-0.0777251	0.001	0.025	3.36518e-22
ITGAX	1.43972e-25	-0.482403	0.564	0.697	5.4191e-22
RPS28	1.44767e-25	5.13032	1	1	5.44904e-22
CYP27A1	1.74433e-25	-1.00815	0.916	0.949	6.56566e-22
RPL13	2.80431e-25	7.06766	1	1	1.05554e-21
CERK	2.99994e-25	0.214682	0.463	0.366	1.12918e-21
LDHB	3.72919e-25	-0.223214	0.301	0.377	1.40367e-21
TCF4	4.07595e-25	-0.105908	0.083	0.157	1.53419e-21
CEBPD	4.93338e-25	1.2918	0.975	0.941	1.85692e-21
ALOX5	5.00853e-25	0.100861	0.399	0.34	1.88521e-21
SDF2L1	6.05159e-25	-0.160807	0.079	0.163	2.27782e-21
SPOCD1	6.62325e-25	-0.12788	0.057	0.134	2.49299e-21
CHIT1	1.06694e-24	-0.0533257	0.008	0.031	4.01595e-21
CD55	1.48172e-24	0.33381	0.584	0.466	5.5772e-21
GSR	1.83423e-24	-0.179257	0.172	0.264	6.90403e-21
TOMM40	2.0002e-24	-0.175639	0.165	0.244	7.52874e-21
DAB2	2.12836e-24	-0.178912	0.56	0.611	8.01115e-21
CYB561A3	2.47356e-24	-0.257691	0.292	0.408	9.31049e-21
ME1	2.57423e-24	-0.136215	0.131	0.218	9.6894e-21
JUN	3.17249e-24	2.97399	0.99	0.974	1.19413e-20
HMGB3	3.73809e-24	-0.129604	0.121	0.194	1.40702e-20
RP11-24J23.2	6.08209e-24	-0.0306895	0.003	0.02	2.2893e-20
EVI2A	6.65485e-24	0.465927	0.852	0.777	2.50489e-20
MTHFS	6.87518e-24	-0.129475	0.121	0.203	2.58782e-20
HAMP	7.78905e-24	-0.136084	0.036	0.097	2.9318e-20
SRGN	8.64413e-24	-3.28028	0.997	0.998	3.25365e-20
MGST1	9.70139e-24	-0.613839	0.81	0.851	3.6516e-20
CDKN3	9.96826e-24	-0.067714	0.009	0.038	3.75205e-20
TNS1	1.79751e-23	0.176629	0.538	0.477	6.76583e-20
LYSMD2	1.86011e-23	0.288515	0.475	0.343	7.00146e-20
CD3G	2.04676e-23	-0.040322	0.001	0.018	7.70401e-20
DUSP2	2.06327e-23	0.292678	0.593	0.564	7.76613e-20
YIF1A	2.13936e-23	-0.135397	0.157	0.232	8.05257e-20
PEPD	2.17973e-23	-0.261686	0.188	0.314	8.20452e-20
HIST1H2BG	2.56004e-23	-0.0158112	0.002	0.009	9.636e-20
PPIF	2.77165e-23	-0.314375	0.512	0.573	1.04325e-19
CD2	3.01014e-23	-0.0612833	0.001	0.023	1.13302e-19
RPS23	3.40463e-23	4.48144	1	1	1.2815e-19
STK17A	4.01119e-23	-0.155014	0.245	0.31	1.50981e-19
NUPR1	4.81366e-23	2.40681	0.738	0.628	1.81186e-19
PPP1R14B	4.97361e-23	-0.380101	0.693	0.745	1.87207e-19
TPI1	6.0211e-23	0.691243	0.991	0.99	2.26634e-19
ZNF395	6.33296e-23	0.0771408	0.49	0.489	2.38373e-19
RPL7A	1.29822e-22	5.79516	1	1	4.8865e-19
SLC28A3	1.30698e-22	-0.0583258	0.022	0.06	4.91947e-19
MYO1E	1.45028e-22	-0.139209	0.194	0.245	5.45886e-19
ISG15	1.53392e-22	-0.0993857	0.047	0.118	5.77367e-19
HIF1A	1.65264e-22	-0.19676	0.621	0.651	6.22053e-19
ENO1	2.73653e-22	0.476509	0.996	0.995	1.03003e-18
DCXR	2.83145e-22	-0.206799	0.315	0.395	1.06576e-18
CDA	2.83593e-22	0.387453	0.814	0.769	1.06744e-18
SEPP1	3.808e-22	-0.15916	0.022	0.065	1.43333e-18
EPB41L2	4.65679e-22	-0.132445	0.088	0.163	1.75282e-18
RP11-184M15.1	4.93662e-22	-0.0418265	0.002	0.03	1.85814e-18
FBLN5	5.42774e-22	-0.0335513	0.001	0.021	2.043e-18
HLA-DMA	5.68668e-22	-0.55132	0.789	0.847	2.14047e-18
KLRB1	6.19432e-22	-0.135165	0.001	0.018	2.33154e-18
IL7R	8.87595e-22	-0.286321	0.071	0.109	3.34091e-18
FCAR	1.10984e-21	0.173201	0.416	0.316	4.17745e-18
CYP19A1	1.15868e-21	-0.0836775	0.003	0.04	4.36128e-18
MDH1	1.26122e-21	-0.278684	0.401	0.483	4.74725e-18
NGFRAP1	1.40674e-21	-0.154663	0.18	0.203	5.29497e-18
IRAK1	1.41283e-21	-0.284831	0.36	0.491	5.31788e-18
IL2RG	1.42431e-21	-0.301401	0.398	0.513	5.3611e-18
STAT1	1.73397e-21	-0.16717	0.203	0.309	6.52666e-18
ANXA5	1.87636e-21	-0.538279	0.95	0.947	7.06262e-18
RPS6	2.02414e-21	4.45604	1	1	7.61888e-18
HIST1H4B	3.19561e-21	-0.0153928	0.001	0.007	1.20283e-17
C1orf162	4.42416e-21	-0.527763	0.494	0.638	1.66526e-17
HES4	4.47568e-21	-0.0226589	0.008	0.016	1.68465e-17
P4HB	4.51108e-21	-0.682937	0.935	0.954	1.69797e-17
TREM1	4.71843e-21	0.250444	0.456	0.335	1.77602e-17
KDM7A	5.06014e-21	0.227984	0.524	0.413	1.90464e-17
ARRDC3	6.36693e-21	0.691242	0.9	0.844	2.39651e-17
RPS27A	7.12534e-21	4.30419	1	1	2.68198e-17
PSME2	2.62669e-20	-0.193527	0.12	0.217	9.88687e-17
IL32	2.74968e-20	-0.0815022	0.003	0.026	1.03498e-16
CD300LB	3.04572e-20	-0.18883	0.161	0.26	1.14641e-16
ZFP36L1	3.08711e-20	1.73948	0.988	0.977	1.16199e-16
IDH2	4.05729e-20	-0.206531	0.341	0.417	1.52716e-16
PTPRCAP	7.87675e-20	-0.0933508	0.014	0.044	2.96481e-16
RBP7	9.88458e-20	0.0773783	0.202	0.144	3.72056e-16
SYNE2	1.14931e-19	-0.0511494	0.001	0.02	4.32599e-16
ITM2A	1.33514e-19	-0.0216893	0	0.012	5.02546e-16
KPNA2	1.34965e-19	-0.0808227	0.032	0.079	5.08007e-16
TMEM114	1.56741e-19	-0.0207735	0.002	0.017	5.89974e-16
DENND3	2.15139e-19	0.091208	0.338	0.286	8.09784e-16
FAM213A	2.20092e-19	-0.138353	0.19	0.262	8.28428e-16
PCF11	2.57497e-19	0.162032	0.501	0.435	9.6922e-16
LAT	3.33552e-19	-0.118009	0.336	0.371	1.25549e-15
C16orf74	3.56234e-19	0.0508169	0.142	0.102	1.34086e-15
SOX4	4.02354e-19	-0.1545	0.241	0.293	1.51446e-15
MCL1	4.11456e-19	0.141587	0.855	0.842	1.54872e-15
MMP19	4.61232e-19	-0.302368	0.382	0.482	1.73608e-15
RDH11	5.09676e-19	-0.163773	0.179	0.266	1.91842e-15
FAM13A	5.51917e-19	0.114493	0.589	0.563	2.07742e-15
NAMPT	7.00394e-19	0.347297	0.806	0.752	2.63628e-15
LILRA3	7.74358e-19	-0.124495	0.106	0.169	2.91468e-15
DUSP1	8.00169e-19	1.43811	0.989	0.966	3.01183e-15
HSPA1A	8.63233e-19	-0.48134	0.397	0.537	3.24921e-15
FGL2	9.11329e-19	-0.217056	0.131	0.234	3.43024e-15
SPON2	9.6629e-19	-0.044208	0.004	0.021	3.63711e-15
CD14	9.7736e-19	-0.817412	0.834	0.822	3.67878e-15
FAM26F	1.22846e-18	0.10524	0.347	0.289	4.62393e-15
TGM2	1.27244e-18	-0.0831294	0.034	0.086	4.78948e-15
SOCS3	1.2749e-18	0.725883	0.756	0.681	4.79874e-15
LCK	1.81166e-18	-0.0414483	0.001	0.019	6.8191e-15
GIMAP7	1.96427e-18	-0.0889296	0.02	0.063	7.39352e-15
RAB20	2.00239e-18	-0.170112	0.416	0.497	7.53698e-15
MT-ATP6	2.83319e-18	-12.2896	0.987	0.993	1.06641e-14
SDS	3.00856e-18	-0.129603	0.023	0.074	1.13242e-14
ABI3	3.31862e-18	-0.101833	0.053	0.124	1.24913e-14
BNIP3	4.37839e-18	0.274915	0.701	0.665	1.64803e-14
SAMHD1	4.66117e-18	-0.482163	0.499	0.65	1.75446e-14
MT-ND5	4.87008e-18	-2.36932	0.962	0.974	1.8331e-14
GADD45G	5.62766e-18	-0.104419	0.135	0.18	2.11825e-14
CYP1B1	6.23108e-18	-1.2521	0.647	0.758	2.34538e-14
SLC16A10	6.23209e-18	-0.12479	0.336	0.36	2.34576e-14
TMEM107	6.46215e-18	-0.12815	0.318	0.364	2.43235e-14
CLEC2B	7.74135e-18	1.55638	0.919	0.859	2.91384e-14
LUCAT1	9.4488e-18	0.105901	0.477	0.449	3.55653e-14
MIR24-2	1.02494e-17	0.466793	0.69	0.636	3.85787e-14
KIAA0101	1.10806e-17	-0.073082	0.006	0.022	4.17072e-14
CDKN1A	1.27166e-17	0.309354	0.687	0.641	4.78653e-14
HSPA6	1.36588e-17	0.0579768	0.254	0.209	5.14116e-14
RPS24	1.46607e-17	4.27711	1	1	5.51828e-14
NAV2	1.92759e-17	-0.0341052	0.011	0.036	7.25544e-14
CLDN23	1.97713e-17	-0.0557686	0.137	0.152	7.44191e-14
HLA-DMB	2.14625e-17	-0.333527	0.422	0.53	8.0785e-14
YWHAH	2.4434e-17	-0.124304	0.212	0.268	9.19695e-14
MTMR4	2.51142e-17	0.0554995	0.198	0.164	9.45298e-14
IGFBP6	3.00782e-17	-0.189671	0.04	0.085	1.13214e-13
CBR3	3.12718e-17	-0.0574451	0.036	0.075	1.17707e-13
IER5	3.62433e-17	0.231389	0.66	0.598	1.3642e-13
LIMD1	3.94058e-17	0.0689907	0.311	0.275	1.48323e-13
CBX7	4.41564e-17	0.106021	0.35	0.268	1.66205e-13
MRC1L1	5.23204e-17	-0.0854021	0.12	0.192	1.96934e-13
UBC	5.51343e-17	1.93563	1	1	2.07525e-13
H2AFZ	5.69643e-17	1.02455	0.986	0.974	2.14414e-13
RASD1	5.70877e-17	-0.0636205	0.021	0.031	2.14878e-13
ZCCHC2	6.43126e-17	0.368467	0.699	0.651	2.42073e-13
CREM	7.58741e-17	-0.155528	0.269	0.344	2.8559e-13
AGPAT9	7.98285e-17	-0.0961407	0.05	0.117	3.00474e-13
RAC2	8.56697e-17	-0.277563	0.734	0.778	3.22461e-13
MYOF	8.82578e-17	-0.189742	0.223	0.291	3.32202e-13
TRIM25	9.37262e-17	0.352041	0.576	0.456	3.52785e-13
BACH1	1.16007e-16	0.455437	0.788	0.744	4.36649e-13
CTB-61M7.2	1.34685e-16	0.275412	0.555	0.459	5.06956e-13
ARL4C	1.37036e-16	-0.540989	0.905	0.883	5.15805e-13
TNFRSF21	1.49669e-16	-0.0790276	0.136	0.197	5.63355e-13
SPINK1	1.65137e-16	0.46697	0.146	0.081	6.21575e-13
PDIA6	1.79183e-16	-0.373994	0.546	0.609	6.74444e-13
CPVL	1.8225e-16	0.195718	0.816	0.774	6.85989e-13
PTTG1	1.91122e-16	-0.101982	0.05	0.09	7.19384e-13
HIST1H2BD	1.91715e-16	-0.0319834	0.027	0.041	7.21617e-13
CCL22	2.03662e-16	-0.0611886	0.002	0.019	7.66585e-13
CELF2	2.09908e-16	0.107012	0.605	0.583	7.90095e-13
HSPB1	3.99034e-16	-0.167007	0.333	0.395	1.50196e-12
CLIC3	4.65164e-16	-0.0221505	0.003	0.02	1.75088e-12
CST3	5.20615e-16	-1.50985	0.988	0.993	1.9596e-12
MERTK	5.62817e-16	-0.0617537	0.037	0.083	2.11844e-12
PALLD	7.44447e-16	-0.069139	0.037	0.083	2.8021e-12
RHOBTB3	7.63849e-16	-0.0715301	0.044	0.092	2.87513e-12
TPM2	8.33596e-16	-0.0700649	0.08	0.12	3.13766e-12
FHAD1	9.23434e-16	0.0368292	0.147	0.117	3.47581e-12
CST7	9.94393e-16	-0.194354	0.088	0.168	3.7429e-12
MARCO	1.02213e-15	0.377326	0.351	0.297	3.8473e-12
BCAT1	1.06376e-15	0.267159	0.734	0.713	4.00397e-12
SLC3A2	1.36811e-15	0.543108	0.918	0.887	5.14958e-12
IL10	1.45314e-15	-0.0815148	0.027	0.073	5.46962e-12
NT5DC2	1.54234e-15	-0.0995181	0.076	0.149	5.80535e-12
CCNA1	1.57494e-15	-0.0165964	0.003	0.015	5.92806e-12
H1F0	1.57804e-15	0.12836	0.345	0.325	5.93974e-12
JAKMIP2	1.67902e-15	-0.152469	0.32	0.364	6.31985e-12
GNA13	1.79307e-15	-0.120823	0.452	0.482	6.74912e-12
HAUS6	2.48832e-15	0.0784248	0.239	0.186	9.36605e-12
SPOCK2	2.58318e-15	-0.0407719	0.002	0.019	9.72309e-12
NR4A3	2.60814e-15	-0.0535756	0.019	0.053	9.81705e-12
CTSV	2.69606e-15	-0.0150775	0.002	0.014	1.0148e-11
CCL7	2.82067e-15	-0.0871604	0.01	0.038	1.0617e-11
AC016629.8	2.9585e-15	0.0588969	0.105	0.06	1.11358e-11
EIF4E	2.98661e-15	-0.103233	0.212	0.269	1.12416e-11
MT-ND1	3.24112e-15	-6.98565	0.981	0.99	1.21996e-11
ADSSL1	3.40829e-15	0.122044	0.401	0.352	1.28288e-11
GOLGA8A	3.9142e-15	-0.0917316	0.05	0.104	1.4733e-11
RBP1	4.00218e-15	-0.0692871	0.188	0.21	1.50642e-11
GPRIN3	4.33942e-15	-0.235986	0.314	0.432	1.63336e-11
FAM111A	4.62652e-15	-0.123363	0.17	0.243	1.74142e-11
PRKCDBP	5.4598e-15	-0.0925594	0.104	0.164	2.05507e-11
SKAP1	5.50977e-15	-0.0233558	0.001	0.013	2.07388e-11
SLC15A3	6.0592e-15	-0.277928	0.46	0.577	2.28068e-11
ZWINT	6.4648e-15	-0.0342317	0.005	0.024	2.43335e-11
SEMA3C	7.28406e-15	-0.124875	0.249	0.314	2.74172e-11
KLF10	9.81635e-15	0.272685	0.687	0.638	3.69488e-11
SIGLEC10	1.0579e-14	0.0322504	0.085	0.06	3.98192e-11
C15orf48	1.14568e-14	0.658935	0.905	0.87	4.31235e-11
AKR1C1	1.46856e-14	-0.0790004	0.031	0.05	5.52766e-11
NES	1.47013e-14	-0.018862	0.001	0.012	5.53358e-11
TSPAN13	1.78928e-14	-0.0160073	0.005	0.018	6.73483e-11
IL1B	2.06641e-14	0.452869	0.399	0.345	7.77796e-11
TSPAN33	2.10084e-14	-0.0801224	0.101	0.158	7.90757e-11
FN1	2.17921e-14	-0.390101	0.151	0.165	8.20256e-11
ABL2	2.21155e-14	-0.0982911	0.227	0.277	8.32428e-11
CLEC11A	2.68722e-14	-0.138782	0.152	0.231	1.01147e-10
ZBTB25	2.96868e-14	0.102773	0.403	0.347	1.11741e-10
MKI67	3.24204e-14	-0.123947	0.002	0.014	1.2203e-10
LILRA2	3.62908e-14	0.0417506	0.223	0.192	1.36598e-10
CAMK4	4.69984e-14	-0.0206704	0	0.011	1.76902e-10
PLEK	4.79515e-14	-0.525057	0.678	0.753	1.80489e-10
NUCB2	5.08207e-14	-0.160836	0.208	0.29	1.91289e-10
GZMA	6.15385e-14	-0.0369589	0	0.01	2.31631e-10
CCT5	6.98595e-14	-0.168129	0.263	0.343	2.62951e-10
ENTHD1	7.86362e-14	-0.0389653	0.037	0.065	2.95987e-10
STK17B	8.825e-14	0.152694	0.644	0.608	3.32173e-10
CP	1.00092e-13	-0.0459624	0.015	0.04	3.76746e-10
RCAN1	1.01029e-13	-0.0419697	0.026	0.047	3.80273e-10
HCAR3	1.01548e-13	0.137166	0.231	0.153	3.82228e-10
HMGN2	1.02014e-13	0.353764	0.956	0.943	3.83981e-10
RNMT	1.10662e-13	0.220434	0.719	0.67	4.16533e-10
RRM2	1.3781e-13	-0.0605955	0.001	0.012	5.18718e-10
HIST1H2AE	1.42463e-13	-0.0201881	0.015	0.022	5.36231e-10
PHGDH	1.48634e-13	-0.039516	0.012	0.033	5.59457e-10
OLIG1	1.51266e-13	0.0621921	0.118	0.073	5.69364e-10
RGL1	1.56623e-13	-0.0839383	0.158	0.207	5.8953e-10
MIR142	1.58612e-13	0.0184378	0.452	0.439	5.97016e-10
CYTL1	1.66979e-13	-0.0484228	0.017	0.051	6.28507e-10
INSIG1	1.77144e-13	-0.283731	0.365	0.431	6.66772e-10
FCGR3A	1.86324e-13	-0.752116	0.575	0.675	7.01324e-10
PRKAG2	2.0051e-13	0.14758	0.645	0.614	7.54719e-10
FAIM	2.00624e-13	-0.0767834	0.082	0.137	7.55147e-10
ILF3-AS1	2.40065e-13	0.0870254	0.284	0.222	9.03605e-10
SH3BP5	2.78232e-13	-0.152734	0.566	0.622	1.04727e-09
FILIP1L	3.10033e-13	-0.0378788	0.041	0.074	1.16697e-09
HOPX	3.2948e-13	-0.0474881	0.003	0.017	1.24016e-09
RP11-798M19.6	4.35424e-13	0.0645219	0.259	0.207	1.63894e-09
RP5-1120P11.3	4.364e-13	-0.00365834	0	0.003	1.64261e-09
CCNL1	4.55104e-13	0.356016	0.911	0.858	1.71301e-09
NLRP3	4.66158e-13	0.0251635	0.204	0.191	1.75462e-09
HLA-DRB1	4.84824e-13	-0.816932	0.833	0.84	1.82488e-09
KCTD12	5.19536e-13	-0.262621	0.278	0.403	1.95553e-09
OSGIN1	5.38054e-13	-0.0567171	0.035	0.077	2.02523e-09
PSAT1	5.64287e-13	-0.0229531	0	0.012	2.12398e-09
CLEC5A	5.83788e-13	-0.177699	0.252	0.283	2.19738e-09
LUC7L3	6.40287e-13	0.126348	0.735	0.704	2.41004e-09
OLFM2	7.69915e-13	-0.00977274	0.001	0.008	2.89796e-09
STAC2	7.95623e-13	-0.0160706	0.001	0.014	2.99473e-09
IQGAP2	8.06061e-13	-0.437071	0.651	0.759	3.03401e-09
PGP	8.7778e-13	-0.151004	0.211	0.3	3.30396e-09
KLHL24	9.36431e-13	0.25691	0.578	0.484	3.52473e-09
RPS18	1.0313e-12	6.04482	1	1	3.8818e-09
TIMP1	1.05683e-12	1.25361	0.993	0.989	3.9779e-09
RGS1	1.13558e-12	-0.154479	0.342	0.381	4.27431e-09
TUBB2A	1.15327e-12	-0.070735	0.088	0.131	4.34092e-09
FNDC3A	1.34364e-12	0.281544	0.772	0.711	5.05746e-09
PYHIN1	1.38062e-12	-0.0243288	0	0.012	5.19664e-09
SLC11A1	1.4896e-12	0.101294	0.892	0.886	5.60684e-09
KREMEN1	1.51489e-12	0.0335078	0.076	0.048	5.70205e-09
NUF2	1.52171e-12	-0.0187961	0.001	0.011	5.72771e-09
HIST1H2BC	1.57313e-12	-0.0367636	0.096	0.098	5.92125e-09
EIF4A3	1.67394e-12	-0.0895908	0.368	0.378	6.30071e-09
HLA-DQA1	2.46832e-12	-0.124508	0.07	0.12	9.29075e-09
DLGAP5	2.89973e-12	-0.0225605	0	0.007	1.09146e-08
PASK	3.19913e-12	-0.0223038	0.004	0.018	1.20415e-08
SMPDL3A	3.44111e-12	-0.0941474	0.129	0.2	1.29524e-08
TDP2	3.65893e-12	-0.182168	0.698	0.76	1.37722e-08
MSMO1	4.03791e-12	-0.0998503	0.097	0.145	1.51987e-08
HIST1H2BE	4.06433e-12	-0.00735249	0.001	0.004	1.52981e-08
SEC11C	4.57118e-12	-0.146414	0.104	0.183	1.72059e-08
HIST1H4H	5.14532e-12	-0.0324195	0.019	0.03	1.9367e-08
VAMP2	5.56141e-12	0.18882	0.646	0.581	2.09332e-08
SIT1	6.1382e-12	-0.0314014	0.008	0.03	2.31042e-08
CCNB2	6.16862e-12	-0.0388125	0.012	0.03	2.32187e-08
C19orf59	6.33956e-12	0.0358642	0.134	0.106	2.38621e-08
IL8	6.56808e-12	12.5449	0.995	0.929	2.47222e-08
CHD2	6.73756e-12	0.474229	0.843	0.801	2.53602e-08
SPEN	7.55048e-12	0.177628	0.558	0.489	2.842e-08
SERINC2	7.8336e-12	-0.0927397	0.118	0.181	2.94857e-08
ATP6V0D2	8.42531e-12	-0.0353078	0.379	0.388	3.17129e-08
ALDH2	8.63623e-12	0.610978	0.845	0.809	3.25068e-08
HMMR	9.072e-12	-0.0397329	0.003	0.014	3.4147e-08
IFIT3	9.07998e-12	-0.0317967	0.011	0.038	3.4177e-08
CXCL5	9.25053e-12	0.326645	0.634	0.557	3.4819e-08
PLD3	1.02295e-11	-1.68315	0.972	0.985	3.85037e-08
SELM	1.0319e-11	0.0761802	0.252	0.206	3.88409e-08
ITGB2	1.12469e-11	-1.63788	0.998	0.997	4.23335e-08
C1orf122	1.13352e-11	-0.201578	0.375	0.439	4.26655e-08
SCD	1.20157e-11	-0.111064	0.26	0.289	4.52272e-08
ARRDC4	1.274e-11	0.150019	0.477	0.413	4.79534e-08
CASP1	1.29356e-11	0.199081	0.643	0.572	4.86897e-08
RP11-259N19.1	1.36233e-11	-0.013342	0.004	0.015	5.1278e-08
MRC1	1.63957e-11	-0.0847126	0.085	0.16	6.17133e-08
SOD2	1.71579e-11	3.32827	0.993	0.969	6.45822e-08
FAM53C	1.71818e-11	0.138998	0.453	0.393	6.46722e-08
ABLIM1	1.72249e-11	-0.020401	0.001	0.014	6.48346e-08
STARD10	1.84853e-11	0.217715	0.495	0.392	6.95785e-08
DLEU7	2.03261e-11	0.0418922	0.133	0.101	7.65076e-08
AK4	2.10238e-11	0.112887	0.37	0.314	7.91334e-08
GATA3	2.25584e-11	-0.0117345	0.001	0.008	8.49097e-08
KDM3A	2.6024e-11	0.091452	0.414	0.384	9.79544e-08
SLCO2B1	2.72762e-11	-0.109924	0.096	0.172	1.02668e-07
ABHD5	2.7724e-11	0.738347	0.779	0.67	1.04353e-07
ARGLU1	2.87504e-11	0.0710736	0.73	0.707	1.08217e-07
MT-CO1	2.99219e-11	-26.2201	0.999	0.999	1.12626e-07
RGS16	3.13722e-11	-0.0140496	0.009	0.016	1.18085e-07
TTK	3.63883e-11	-0.0142565	0.001	0.011	1.36966e-07
MS4A7	3.71916e-11	-0.0139775	0.744	0.767	1.39989e-07
ACAT2	3.93737e-11	-0.0816692	0.195	0.225	1.48203e-07
RPS29	4.60126e-11	1.39946	1	1	1.73191e-07
TPX2	4.88506e-11	-0.0342347	0.002	0.011	1.83873e-07
BCL11B	4.90796e-11	-0.0170379	0	0.01	1.84736e-07
MALAT1	5.30239e-11	78.435	1	1	1.99582e-07
CCR7	5.4919e-11	-0.0206818	0.002	0.011	2.06715e-07
RP11-400N13.3	5.49935e-11	-0.0431205	0.055	0.071	2.06995e-07
CEP95	5.60462e-11	0.0992193	0.368	0.301	2.10958e-07
CKLF	5.62502e-11	0.13309	0.619	0.617	2.11726e-07
PSIP1	5.70067e-11	0.136343	0.539	0.472	2.14573e-07
LHFPL2	5.73832e-11	-0.14579	0.255	0.316	2.1599e-07
PTGDS	5.75919e-11	-0.0914382	0.01	0.031	2.16776e-07
MAP1A	5.83463e-11	-0.0204425	0.002	0.015	2.19615e-07
RARRES3	6.60782e-11	-0.0638577	0.032	0.069	2.48718e-07
RANBP1	7.25313e-11	-0.139741	0.217	0.291	2.73008e-07
ABCG1	7.47312e-11	0.0580358	0.183	0.136	2.81288e-07
CECR1	8.03318e-11	-0.365357	0.589	0.685	3.02369e-07
HLA-DPB1	8.29972e-11	-0.190097	0.626	0.651	3.12401e-07
LEP	8.78499e-11	0.0460355	0.038	0.017	3.30667e-07
PDK1	9.42105e-11	0.0931883	0.408	0.352	3.54608e-07
EFNA5	9.59788e-11	0.0433091	0.082	0.05	3.61264e-07
LGALS2	1.0335e-10	-0.0161223	0.646	0.684	3.89009e-07
MT-ND6	1.04006e-10	-0.194028	0.24	0.336	3.9148e-07
HIST1H4C	1.19101e-10	0.573245	0.819	0.751	4.48297e-07
VNN3	1.20313e-10	0.130033	0.202	0.132	4.52858e-07
SEMA4D	1.28159e-10	0.0572944	0.237	0.189	4.8239e-07
SLC1A3	1.33909e-10	-0.0904595	0.228	0.266	5.04035e-07
APOBEC3B	1.36014e-10	-0.0141591	0	0.006	5.11955e-07
ZEB1	1.83219e-10	-0.0105623	0.001	0.008	6.89635e-07
GPR171	1.88814e-10	-0.0120297	0.001	0.008	7.10696e-07
DST	1.91578e-10	-0.0304582	0.012	0.035	7.21101e-07
P2RX7	1.93304e-10	0.067784	0.314	0.268	7.27597e-07
RP11-386I14.4	1.98706e-10	-0.149391	0.103	0.104	7.4793e-07
MYC	2.10918e-10	-0.0329283	0.017	0.042	7.93897e-07
LPCAT1	2.26795e-10	0.0721474	0.379	0.335	8.53657e-07
EBP	2.31105e-10	-0.103024	0.141	0.206	8.6988e-07
STMN1	2.68217e-10	-0.180418	0.175	0.23	1.00957e-06
NFKBIZ	2.75362e-10	0.123526	0.485	0.448	1.03646e-06
VMP1	2.93707e-10	0.306738	0.904	0.887	1.10551e-06
VIM	3.15154e-10	36.4382	1	1	1.18624e-06
HIST1H2BJ	3.19639e-10	-0.018971	0.021	0.027	1.20312e-06
POU2F2	3.28964e-10	0.0719181	0.274	0.236	1.23822e-06
DOT1L	3.33639e-10	-0.0625029	0.139	0.169	1.25582e-06
TMSB10	3.81076e-10	1.34754	1	1	1.43437e-06
TMEM158	4.20252e-10	-0.0259681	0.021	0.037	1.58183e-06
UPP1	4.44604e-10	0.422733	0.805	0.75	1.67349e-06
RN7SL1	4.49547e-10	-0.0877402	0.173	0.177	1.69209e-06
FCER2	4.52808e-10	0.027424	0.032	0.017	1.70437e-06
PRKCQ-AS1	4.63012e-10	-0.0265927	0.002	0.015	1.74278e-06
TNFRSF10D	5.36059e-10	0.0643616	0.216	0.168	2.01773e-06
FLT1	5.39511e-10	-0.074802	0.019	0.067	2.03072e-06
ACTR3	5.52736e-10	-0.307297	0.725	0.783	2.0805e-06
RPS2	5.68477e-10	7.01508	1	1	2.13975e-06
UBXN11	5.96661e-10	-0.168575	0.326	0.403	2.24583e-06
BZRAP1	6.29878e-10	0.013668	0.046	0.032	2.37086e-06
LBH	6.38818e-10	-0.0237812	0.003	0.016	2.40451e-06
TNS3	6.51803e-10	-0.137864	0.329	0.381	2.45339e-06
BBC3	6.57517e-10	0.108816	0.31	0.239	2.47489e-06
VIM-AS1	7.14723e-10	0.0520174	0.192	0.152	2.69022e-06
S100A8	7.33273e-10	-0.646175	0.208	0.261	2.76004e-06
RP11-669C19.1	8.6106e-10	-0.00197175	0	0.002	3.24103e-06
FNIP2	9.6913e-10	-0.0571925	0.469	0.468	3.64781e-06
RICTOR	9.69218e-10	0.250671	0.551	0.472	3.64814e-06
KIF4A	1.01565e-09	-0.0101339	0	0.005	3.8229e-06
SH3D21	1.02691e-09	0.0320092	0.212	0.188	3.86528e-06
RP5-894A10.2	1.11995e-09	0.0204501	0.101	0.089	4.21549e-06
KRT7	1.14034e-09	0.0382347	0.043	0.017	4.29225e-06
AUTS2	1.14434e-09	-0.0081377	0.001	0.008	4.30731e-06
HLA-F	1.26231e-09	-0.12022	0.284	0.342	4.75135e-06
PLBD1	1.35679e-09	-0.23676	0.405	0.475	5.10695e-06
TNNT3	1.5205e-09	0.0158862	0.069	0.055	5.72317e-06
TC2N	1.56175e-09	-0.0134154	0	0.008	5.87844e-06
SLC38A1	1.58731e-09	-0.0222051	0.001	0.013	5.97462e-06
LACC1	1.64154e-09	-0.116621	0.172	0.237	6.17875e-06
ANPEP	1.66942e-09	-0.436262	0.68	0.768	6.28371e-06
MAF	1.68935e-09	-0.243339	0.254	0.365	6.35872e-06
SEMA4A	1.70224e-09	-0.108717	0.189	0.25	6.40722e-06
E2F8	1.71002e-09	-0.00866654	0	0.004	6.43652e-06
VWA1	2.00185e-09	-0.0167004	0.011	0.026	7.53497e-06
PLEKHG3	2.0792e-09	0.0219833	0.093	0.071	7.8261e-06
ODF2L	2.1543e-09	-0.0813741	0.112	0.168	8.1088e-06
MMP2	2.17729e-09	-0.0138307	0.003	0.015	8.19534e-06
COL5A3	2.19118e-09	-0.00495231	0	0.004	8.2476e-06
HIST2H2AA3	2.20285e-09	-0.0762725	0.119	0.123	8.29152e-06
TRAF5	2.27436e-09	-0.033095	0.01	0.037	8.56069e-06
TRIM37	2.40733e-09	-0.0468128	0.03	0.065	9.06118e-06
FRMD4B	2.41087e-09	-0.149345	0.219	0.294	9.07451e-06
P2RY10	2.56758e-09	-0.00784116	0	0.006	9.66437e-06
HIST1H1D	2.71411e-09	-0.00141939	0.186	0.182	1.02159e-05
NUPL1	2.7327e-09	0.105068	0.449	0.39	1.02859e-05
GPNMB	2.81919e-09	1.56289	0.997	0.998	1.06114e-05
CKS2	2.98977e-09	-0.0784279	0.187	0.202	1.12535e-05
NMB	3.00772e-09	-0.056447	0.067	0.111	1.13211e-05
AHRR	3.35432e-09	0.0566591	0.39	0.36	1.26257e-05
CLEC4E	3.3749e-09	0.324563	0.57	0.441	1.27031e-05
KALRN	3.56547e-09	-0.00774945	0	0.006	1.34204e-05
OVOL1-AS1	3.58075e-09	0.0122329	0.018	0.007	1.34779e-05
KIF5C	3.70598e-09	-0.00582355	0	0.004	1.39493e-05
SCPEP1	3.81289e-09	-0.321195	0.474	0.583	1.43517e-05
ARC	3.84481e-09	-0.0137019	0.002	0.006	1.44719e-05
DGKH	3.97833e-09	-0.0654781	0.069	0.119	1.49744e-05
TMEM71	4.48888e-09	0.0631037	0.307	0.257	1.68962e-05
ACTG1	4.56367e-09	-1.95068	0.983	0.987	1.71777e-05
MND1	4.63907e-09	-0.00813202	0.001	0.006	1.74615e-05
KLRG1	4.72345e-09	-0.0294638	0.012	0.035	1.7779e-05
MYBL2	5.3487e-09	-0.0109134	0	0.006	2.01325e-05
OLR1	5.36383e-09	0.444746	0.493	0.366	2.01894e-05
PRKAG2-AS1	6.13679e-09	0.126443	0.433	0.371	2.30989e-05
NDC80	6.3009e-09	-0.0170794	0.001	0.009	2.37166e-05
SATB1	6.64919e-09	-0.0984717	0.248	0.295	2.50276e-05
EML4	6.66284e-09	-0.12733	0.223	0.298	2.50789e-05
TRAT1	6.80753e-09	-0.00952774	0	0.007	2.56235e-05
CEP63	6.8281e-09	-0.0720289	0.2	0.244	2.5701e-05
CENPF	6.89958e-09	-0.0742555	0.007	0.022	2.597e-05
ASGR1	9.02248e-09	0.0458027	0.387	0.36	3.39606e-05
IRF1	9.17154e-09	0.166606	0.456	0.39	3.45217e-05
LTB	9.45779e-09	-0.141432	0.078	0.095	3.55991e-05
HIST2H4A	1.08155e-08	-0.0213823	0.005	0.011	4.07095e-05
IRS2	1.09682e-08	0.12489	0.416	0.349	4.12843e-05
HIST1H2BB	1.10278e-08	-0.0031797	0.001	0.003	4.15085e-05
SNHG12	1.18703e-08	0.32677	0.582	0.471	4.46797e-05
WBP5	1.261e-08	-0.0727577	0.257	0.275	4.74641e-05
THEMIS	1.28034e-08	-0.00879407	0	0.006	4.8192e-05
PRSS21	1.43343e-08	-0.0512449	0.052	0.088	5.39544e-05
MANF	1.44657e-08	-0.104084	0.16	0.209	5.4449e-05
HLA-C	1.52307e-08	0.112078	0.998	0.998	5.73282e-05
AC006129.2	1.54436e-08	-0.0147967	0.001	0.01	5.81298e-05
CD27	1.62454e-08	-0.0131503	0	0.008	6.11475e-05
ETS1	1.64378e-08	-0.0312394	0.009	0.023	6.18717e-05
RAD51	1.87256e-08	-0.0103186	0.002	0.01	7.0483e-05
HSPD1	2.11988e-08	-0.193835	0.503	0.568	7.97923e-05
KIF20A	2.12726e-08	-0.00668475	0	0.004	8.007e-05
TROAP	2.14004e-08	-0.0122489	0.001	0.007	8.05512e-05
DPP4	2.2634e-08	-0.0182709	0.011	0.026	8.51944e-05
TGFB1	2.26432e-08	-0.268315	0.695	0.744	8.52291e-05
KIF23	2.27757e-08	-0.0184778	0.004	0.014	8.57278e-05
LRRK2	2.34726e-08	0.0478414	0.239	0.208	8.83509e-05
DPYSL3	2.37403e-08	-0.0443527	0.048	0.078	8.93586e-05
NFXL1	2.59117e-08	0.0607676	0.17	0.137	9.75315e-05
IFITM10	2.62228e-08	-0.00441811	0.189	0.213	9.87024e-05
SELL	2.67331e-08	-0.0238013	0.003	0.014	0.000100624
NLRP1	2.68468e-08	0.0811605	0.35	0.297	0.000101051
RASGRP3	2.71967e-08	-0.0696503	0.128	0.178	0.000102368
PLEKHF1	2.79512e-08	-0.0166134	0.005	0.017	0.000105208
DUSP4	2.87996e-08	-0.0506058	0.062	0.084	0.000108402
ZNF267	2.88598e-08	0.343347	0.703	0.641	0.000108628
GZMK	2.88909e-08	-0.0175165	0	0.005	0.000108745
FOSL2	2.90455e-08	0.306722	0.757	0.68	0.000109327
CD1B	2.90765e-08	-0.00672056	0	0.005	0.000109444
FAM107B	3.06096e-08	0.238644	0.754	0.747	0.000115215
BAALC	3.21759e-08	-0.0197788	0.006	0.021	0.00012111
ZNF704	3.3646e-08	-0.0646669	0.051	0.094	0.000126644
CXCR4	3.39663e-08	1.03022	0.907	0.796	0.000127849
KANK1	3.43405e-08	-0.00871373	0.002	0.009	0.000129258
EZR	3.49388e-08	-0.0961928	0.276	0.323	0.000131509
ITPR1	3.52694e-08	0.136273	0.43	0.381	0.000132754
PERP	3.59687e-08	-0.0118057	0.007	0.015	0.000135386
PNPLA8	3.60229e-08	-0.0202365	0.372	0.367	0.00013559
DDIT4	3.82783e-08	-0.586518	0.53	0.512	0.000144079
CDC25C	3.9084e-08	-0.00599693	0	0.005	0.000147112
C3AR1	3.98231e-08	-0.0994255	0.338	0.384	0.000149894
RP11-268J15.5	4.06313e-08	0.0256981	0.134	0.114	0.000152936
ITM2C	4.06807e-08	-0.0253928	0.012	0.031	0.000153122
SLC7A5	4.23392e-08	-0.033192	0.016	0.037	0.000159365
DSC2	4.24128e-08	0.0678356	0.277	0.234	0.000159642
BIRC5	4.30955e-08	-0.0338076	0.003	0.011	0.000162211
PLIN2	5.14695e-08	4.59495	0.998	0.997	0.000193731
CCL3	5.28283e-08	-0.530887	0.464	0.536	0.000198846
NFIL3	5.51305e-08	0.0974117	0.429	0.377	0.000207511
MAL	5.74785e-08	-0.010068	0	0.007	0.000216349
CD74	5.9127e-08	-1.11263	0.909	0.929	0.000222554
RALA	6.47889e-08	2.57887	0.978	0.956	0.000243865
AVIL	6.55654e-08	0.015393	0.043	0.031	0.000246788
FUT11	6.82246e-08	0.0367259	0.265	0.238	0.000256797
MID1IP1	7.11557e-08	0.180652	0.453	0.386	0.00026783
SPC25	7.43327e-08	-0.0121415	0	0.005	0.000279788
METTL12	7.47009e-08	-0.0467873	0.112	0.133	0.000281174
HIST2H2AC	7.65515e-08	0.0201843	0.403	0.4	0.00028814
UBE2C	8.09171e-08	-0.0574242	0.005	0.013	0.000304572
UBN2	8.4247e-08	0.0569963	0.292	0.258	0.000317106
PRR5	8.77452e-08	-0.0166134	0.005	0.018	0.000330273
IL13RA1	9.35498e-08	-0.0692241	0.491	0.508	0.000352121
TK1	1.02299e-07	-0.0702964	0.114	0.144	0.000385053
SGOL1	1.05106e-07	-0.0119751	0.002	0.009	0.00039562
CENPM	1.05511e-07	-0.0266429	0.002	0.012	0.000397142
KDM6B	1.09609e-07	0.0744011	0.383	0.337	0.000412568
RPPH1	1.17616e-07	-0.0807407	0.146	0.12	0.000442707
QPCT	1.2099e-07	0.0345873	0.123	0.109	0.000455408
GPAT2	1.2444e-07	-0.0235261	0.003	0.015	0.000468392
MARCKSL1	1.28345e-07	0.10518	0.366	0.301	0.000483091
TARSL2	1.29791e-07	0.0654376	0.38	0.336	0.000488535
KB-1460A1.5	1.33281e-07	0.0210608	0.075	0.054	0.00050167
MAFF	1.34604e-07	0.0846931	0.455	0.408	0.00050665
SCML4	1.34694e-07	-0.00701577	0	0.005	0.000506987
GZMM	1.34761e-07	-0.0193477	0.003	0.012	0.000507242
TMEM156	1.34764e-07	-0.014156	0.003	0.014	0.000507251
RPS3	1.36176e-07	3.33364	1	1	0.000512567
DNAJC5B	1.41174e-07	-0.0592014	0.275	0.266	0.00053138
CXCL1	1.41268e-07	-0.111715	0.058	0.087	0.000531734
ANKRD28	1.46115e-07	0.259785	0.628	0.57	0.000549978
KLHL21	1.48182e-07	0.0687368	0.25	0.193	0.000557759
CLK1	1.49836e-07	0.0195513	0.559	0.503	0.000563982
ASPM	1.64952e-07	-0.055441	0.003	0.01	0.00062088
KIF21A	1.78568e-07	-0.00746428	0	0.006	0.000672131
RP11-426C22.5	1.78592e-07	-0.00451455	0.148	0.159	0.00067222
CD69	1.81502e-07	-0.045595	0.005	0.02	0.000683172
EGR2	1.81917e-07	0.00675456	0.405	0.43	0.000684736
FGFBP2	1.89875e-07	-0.0276963	0	0.006	0.000714691
HSPA2	1.90655e-07	-0.01245	0.015	0.023	0.000717626
AC092580.4	2.0591e-07	-0.0103073	0	0.005	0.000775044
GPATCH4	2.11197e-07	-0.0248914	0.009	0.031	0.000794947
SP4	2.11686e-07	0.0316076	0.117	0.09	0.000796787
ABCB1	2.13959e-07	-0.00548248	0	0.005	0.000805341
MACF1	2.21983e-07	-0.189258	0.497	0.578	0.000835543
TNFRSF25	2.24847e-07	-0.00966095	0.001	0.007	0.000846324
NCAPG	2.26054e-07	-0.0193363	0.001	0.008	0.000850868
LSM4	2.26958e-07	-0.11291	0.43	0.459	0.000854272
FAM46A	2.34966e-07	0.0350719	0.593	0.59	0.000884413
CD109	2.39697e-07	0.405247	0.693	0.658	0.000902219
MRPS6	2.49998e-07	0.121116	0.495	0.463	0.000940994
ALOX15B	2.50678e-07	-0.0533934	0.096	0.138	0.000943552
CENPA	2.56646e-07	-0.0120297	0.001	0.005	0.000966014
BZW1	2.58837e-07	-0.0515286	0.863	0.868	0.000974264
SLCO4A1	2.6683e-07	-0.0276606	0.042	0.059	0.00100435
PARP15	2.68707e-07	-0.0167453	0.004	0.019	0.00101141
ANKRD65	2.70762e-07	-0.00618168	0.002	0.006	0.00101915
CTD-2319I12.2	2.81015e-07	0.152019	0.214	0.133	0.00105774
RP11-373D23.3	2.82263e-07	0.0232309	0.061	0.039	0.00106244
C12orf57	2.87464e-07	0.0917167	0.464	0.401	0.00108202
OCIAD2	2.97227e-07	-0.0272802	0.008	0.023	0.00111876
MTSS1	3.01171e-07	0.201717	0.508	0.424	0.00113361
HJURP	3.03415e-07	-0.011938	0.001	0.005	0.00114205
F3	3.04755e-07	-0.0437523	0.022	0.035	0.0011471
CD96	3.14421e-07	-0.0211343	0.007	0.018	0.00118348
RP11-334C17.5	3.15803e-07	-0.0106865	0.252	0.258	0.00118868
PRKDC	3.25462e-07	-0.12179	0.171	0.25	0.00122504
HERC5	3.29122e-07	0.042066	0.236	0.202	0.00123881
BTG3	3.30556e-07	0.282443	0.589	0.492	0.00124421
CD6	3.40805e-07	-0.010654	0.001	0.008	0.00128279
KIAA1147	3.41835e-07	0.024025	0.261	0.255	0.00128667
CDCA2	3.52293e-07	-0.00887573	0	0.005	0.00132603
HIST1H3B	3.7384e-07	-0.00646552	0	0.004	0.00140714
MEF2C	3.89461e-07	-0.104287	0.103	0.176	0.00146593
PMAIP1	3.91778e-07	-0.0492014	0.068	0.102	0.00147465
EIF3J	3.94209e-07	-0.106569	0.209	0.272	0.0014838
MYO1G	4.03599e-07	0.103392	0.427	0.368	0.00151915
CMSS1	4.08918e-07	-0.0311229	0.016	0.042	0.00153917
PDE4DIP	4.09566e-07	0.525739	0.911	0.883	0.00154161
EPB41L3	4.10866e-07	0.229023	0.912	0.85	0.0015465
GLRX	4.26684e-07	0.115615	0.741	0.747	0.00160604
AURKB	4.32093e-07	-0.0180135	0.003	0.012	0.0016264
RP11-617D20.1	4.3653e-07	-0.0024303	0	0.002	0.0016431
CKB	4.89381e-07	0.0391908	0.171	0.146	0.00184203
TOP2A	4.89407e-07	-0.0674908	0.003	0.011	0.00184213
ELMSAN1	4.91593e-07	0.00493858	0.335	0.328	0.00185036
TACC1	5.05127e-07	-0.169793	0.412	0.496	0.0019013
CEP70	5.05331e-07	-0.0146129	0.007	0.018	0.00190207
TNXB	5.09614e-07	0.0108978	0.025	0.015	0.00191819
CPM	5.68479e-07	-0.14844	0.401	0.476	0.00213976
KCNN4	5.97447e-07	-0.0804389	0.185	0.215	0.00224879
CTA-292E10.6	5.98466e-07	0.0277522	0.127	0.099	0.00225262
MS4A6E	6.51928e-07	-0.00490646	0	0.004	0.00245386
TRA2B	6.89921e-07	-0.0273652	0.772	0.792	0.00259686
ASGR2	7.09715e-07	0.00998956	0.043	0.039	0.00267137
OPTN	7.30583e-07	0.116053	0.321	0.265	0.00274992
SRSF5	7.30968e-07	0.0852924	0.944	0.941	0.00275136
HIST1H4E	7.41289e-07	-0.0207482	0.04	0.045	0.00279021
CDK1	7.93301e-07	-0.0470496	0.003	0.01	0.00298599
SAMSN1	7.95887e-07	-0.191974	0.496	0.571	0.00299572
CDC45	8.37777e-07	-0.00568599	0	0.004	0.00315339
CLSPN	8.71138e-07	-0.016913	0.003	0.013	0.00327896
CLU	8.99253e-07	-0.0163283	0.005	0.014	0.00338479
HPGD	9.14832e-07	-0.0117816	0.002	0.012	0.00344343
NEK2	9.32678e-07	-0.00851894	0	0.004	0.0035106
SAMD3	9.48664e-07	-0.0108575	0	0.006	0.00357077
SLC25A33	1.00943e-06	-0.0268554	0.018	0.04	0.00379949
AC002456.2	1.05218e-06	-0.0109726	0.016	0.023	0.00396039
H1FX	1.09131e-06	0.055087	0.715	0.727	0.00410768
TCEB1	1.10605e-06	-0.074952	0.693	0.718	0.00416317
CELF6.1	1.13374e-06	0.00438258	0.049	0.048	0.00426739
HIST1H3H	1.13481e-06	-0.00874083	0.004	0.008	0.00427143
ITK	1.17259e-06	-0.0105623	0.001	0.007	0.00441362
RP11-334J6.6	1.1934e-06	0.00686055	0.016	0.009	0.00449194
GYPC	1.20678e-06	0.107941	0.464	0.414	0.00454231
LCNL1	1.23594e-06	-0.00229274	0	0.002	0.00465207
GPC3	1.28434e-06	-0.00330154	0	0.003	0.00483426
TPT1	1.40811e-06	6.66178	1	1	0.00530014
CD40LG	1.4176e-06	-0.00586941	0	0.004	0.00533584
FAM65B	1.51872e-06	-0.0176253	0.002	0.012	0.00571646
CDC20	1.55091e-06	-0.0147609	0.001	0.006	0.00583764
SNX29P2	1.55558e-06	0.00134905	0.144	0.148	0.0058552
LPP	1.65916e-06	0.121253	0.58	0.557	0.00624508
ZFP36	1.72101e-06	0.287568	0.9	0.855	0.00647788
PRKCB	1.86055e-06	-0.170919	0.246	0.315	0.00700313
OXNAD1	1.86998e-06	-0.029453	0.025	0.045	0.00703861
TLK1	2.02993e-06	-0.0831335	0.336	0.364	0.00764065
ULBP2	2.03552e-06	-0.00542659	0.001	0.005	0.00766171
GRAP2	2.18345e-06	-0.00495231	0	0.004	0.00821851
DEPDC1	2.21168e-06	-0.0124782	0.001	0.006	0.00832477
MDK	2.22956e-06	-0.021223	0.009	0.026	0.00839205
HLA-DQB1	2.362e-06	-0.256976	0.227	0.306	0.00889057
CEBPE	2.43687e-06	0.00490199	0.042	0.038	0.00917239
ABCA5	2.49342e-06	0.0265838	0.187	0.168	0.00938523
RP11-343H5.6	2.62492e-06	-0.00715866	0.006	0.012	0.0098802
MET	2.69675e-06	0.116017	0.281	0.207	0.0101506
SLC2A1-AS1	2.75309e-06	0.0109639	0.045	0.038	0.0103626
ENDOG	2.8015e-06	-0.0539742	0.039	0.085	0.0105448
GGH	2.80622e-06	-0.0502698	0.064	0.094	0.0105626
VNN1	2.84712e-06	0.12053	0.2	0.143	0.0107165
GNLY	2.85736e-06	-0.216395	0.002	0.014	0.0107551
PYGM	2.90019e-06	0.0126581	0.033	0.022	0.0109163
HIST1H2BM	2.91941e-06	-0.00169663	0	0.001	0.0109886
NCAPH	2.96781e-06	-0.0129424	0.002	0.009	0.0111708
PDE3B	2.99441e-06	-0.0806344	0.118	0.172	0.011271
TSPYL2	2.99975e-06	0.0420722	0.186	0.151	0.0112911
FAM84B	3.01163e-06	-0.00324564	0	0.003	0.0113358
ARHGAP11A	3.15905e-06	-0.0264842	0.02	0.039	0.0118907
GBP1	3.25615e-06	-0.0632213	0.049	0.105	0.0122562
RP11-403A21.2	3.49871e-06	-0.00513573	0	0.004	0.0131691
PPP2R2B	3.56318e-06	-0.00284299	0	0.002	0.0134118
UBE2S	3.89245e-06	-0.10238	0.187	0.228	0.0146512
RPL3	3.95301e-06	3.61903	1	1	0.0148791
CAMK2N1	4.00724e-06	-0.00689394	0.001	0.005	0.0150832
EVL	4.01e-06	-0.355	0.59	0.679	0.0150937
PTK2B	4.08947e-06	0.0748496	0.459	0.408	0.0153928
TUBA1C	4.27712e-06	0.171711	0.833	0.822	0.0160991
BUB1	4.42848e-06	-0.0151146	0.004	0.014	0.0166688
APBA2	4.44382e-06	-0.00394351	0	0.003	0.0167265
EREG	4.50198e-06	2.05065	0.865	0.778	0.0169454
HSP90B1	4.62119e-06	-0.387307	0.807	0.844	0.0173941
FAM111B	4.71361e-06	-0.0140674	0	0.004	0.017742
TCF19	5.33744e-06	-0.0124608	0.004	0.013	0.0200901
IL27	5.49778e-06	0.0159329	0.042	0.028	0.0206937
CD4	5.68644e-06	-0.246967	0.586	0.662	0.0214038
IGSF6	5.98169e-06	-0.178175	0.491	0.513	0.0225151
CDKN1C	6.24785e-06	-0.0326114	0.361	0.352	0.0235169
EID3	6.3578e-06	-0.0495317	0.081	0.119	0.0239308
PTAFR	6.89151e-06	0.0142702	0.659	0.668	0.0259397
CEP55	6.94872e-06	-0.0181039	0.002	0.009	0.026155
TUBB4B	6.96508e-06	-0.169276	0.585	0.608	0.0262166
PLAU	7.08093e-06	-0.05138	0.062	0.097	0.0266526
NT5E	7.09393e-06	-0.0120735	0.01	0.019	0.0267015
LMO4	7.29145e-06	-0.0551757	0.263	0.291	0.027445
PPARG	7.29794e-06	-0.0370682	0.036	0.068	0.0274694
CKAP2	7.36025e-06	-0.0469119	0.091	0.119	0.027704
RTKN2	7.5629e-06	-0.00810758	0.002	0.007	0.0284667
NELL2	7.56502e-06	-0.00618035	0	0.005	0.0284748
CLEC12A	7.62887e-06	-0.0767641	0.186	0.236	0.0287151
TRAF3IP3	7.64056e-06	-0.076234	0.055	0.098	0.0287591
CDCA8	7.6798e-06	-0.0143692	0.008	0.018	0.0289068
IRF2BP2	7.85218e-06	0.0203784	0.629	0.626	0.0295556
HS3ST1	7.88264e-06	-0.0638369	0.095	0.145	0.0296703
INPP4B	8.23415e-06	-0.00515146	0	0.005	0.0309933
STAT4	8.58069e-06	-0.0407638	0.017	0.049	0.0322977
WDR60	8.5808e-06	0.00101465	0.237	0.241	0.0322981
MIR155HG	8.59526e-06	-0.0220668	0.013	0.03	0.0323526
MLLT6	9.06207e-06	0.0517782	0.431	0.402	0.0341096
SH2D1A	9.51924e-06	-0.00777522	0	0.005	0.0358304
SH2D2A	9.53191e-06	-0.00840714	0.001	0.006	0.0358781
HSPE1	9.65999e-06	-0.228859	0.475	0.547	0.0363602
SIK1	9.70411e-06	-0.0423726	0.235	0.237	0.0365263
HIST1H3G	9.73129e-06	-0.00316398	0	0.002	0.0366286
RP11-61J19.4	9.78423e-06	-0.00497941	0.002	0.006	0.0368279
SNAI1	9.89858e-06	-0.00996415	0.01	0.016	0.0372582
GPD1	1.01961e-05	-0.0071289	0.001	0.007	0.0383782
PDPN	1.02181e-05	-0.0222826	0.019	0.037	0.0384609
ST3GAL1	1.06514e-05	0.356125	0.679	0.601	0.040092
MAOA	1.12427e-05	-0.0417989	0.139	0.172	0.0423174
GCLM	1.23633e-05	-0.0741096	0.114	0.17	0.0465355
TESK2	1.23949e-05	0.0550528	0.233	0.188	0.0466544
SAP30	1.29161e-05	0.0756069	0.425	0.394	0.0486161
HIST3H2BB	1.32047e-05	-0.00730796	0.002	0.005	0.0497026
RFX3	1.35752e-05	0.0187061	0.126	0.113	0.0510972
PRF1	1.35795e-05	-0.0110968	0	0.005	0.0511132
RP11-360L9.7	1.37466e-05	-0.00591224	0.003	0.006	0.0517423
C4orf47	1.42919e-05	0.00884114	0.041	0.033	0.0537948
DIAPH3	1.43838e-05	-0.00899321	0.001	0.006	0.0541407
SETD5-AS1	1.49913e-05	0.0944954	0.429	0.373	0.0564272
CSRNP1	1.53323e-05	-0.0361628	0.154	0.16	0.0577106
KLF12	1.57665e-05	-0.00599693	0	0.005	0.0593452
KLK4	1.59716e-05	-0.00387757	0	0.004	0.0601171
ZBTB43	1.61672e-05	0.207849	0.435	0.348	0.0608533
LEF1	1.61717e-05	-0.00526325	0	0.004	0.0608701
FCN1	1.76705e-05	0.183607	0.836	0.776	0.0665117
ATF5	1.81695e-05	0.555602	0.732	0.705	0.06839
RORA	1.82615e-05	-0.0320702	0.053	0.057	0.0687363
HIST1H2AG	1.85416e-05	-0.0144934	0.017	0.022	0.0697905
SLFN11	1.89347e-05	0.0418516	0.267	0.236	0.0712702
HBEGF	1.9123e-05	-0.182048	0.211	0.261	0.0719788
CFP	1.91998e-05	0.0181833	0.122	0.106	0.0722682
RP11-1114A5.4	1.92134e-05	0.0279742	0.084	0.059	0.0723193
TUBB	1.96402e-05	0.666357	0.945	0.927	0.0739256
C10orf54	1.99911e-05	0.0155541	0.835	0.835	0.0752465
C2orf48	2.07598e-05	-0.00215517	0	0.002	0.0781398
GOLGA8B	2.13382e-05	-0.0132115	0.007	0.017	0.0803168
CTSW	2.14098e-05	-0.0326445	0.019	0.04	0.0805866
RIOK3	2.16032e-05	0.244652	0.713	0.692	0.0813145
MS4A14	2.1644e-05	0.0442888	0.146	0.113	0.081468
BANP	2.22891e-05	0.0885127	0.417	0.36	0.0838962
CKAP2L	2.27595e-05	-0.0118319	0.002	0.006	0.0856669
CENPK	2.27787e-05	-0.0273139	0.019	0.036	0.0857392
KIAA0907	2.39843e-05	0.027765	0.247	0.225	0.0902767
DOCK4	2.43633e-05	-0.10767	0.36	0.409	0.0917035
METTL2B	2.50158e-05	0.00981656	0.11	0.108	0.0941594
KIF11	2.51158e-05	-0.0193657	0.013	0.023	0.0945359
METTL7A	2.52407e-05	-0.0961501	0.149	0.219	0.0950061
HIST2H2BE	2.64636e-05	-0.0268609	0.039	0.046	0.0996089
HIST2H3D	2.7179e-05	-0.00228269	0	0.002	0.102302
ZNF33A	2.73012e-05	0.0067985	0.165	0.159	0.102762
NLRP12	2.73762e-05	0.00671597	0.018	0.012	0.103044
RBM12B	2.87495e-05	0.022707	0.204	0.182	0.108213
CENPE	2.89756e-05	-0.0373635	0.013	0.032	0.109064
FAM110B	2.93749e-05	0.0156595	0.043	0.031	0.110567
NR1D1	2.99138e-05	-0.0108844	0.05	0.055	0.112595
PIK3AP1	2.99864e-05	-0.237263	0.383	0.488	0.112869
KIAA0922	3.02301e-05	0.00811303	0.079	0.07	0.113786
ETNK2	3.05766e-05	-0.00265957	0	0.003	0.11509
IGFBP4	3.09824e-05	-0.00498945	0.002	0.005	0.116618
MARCKS	3.10553e-05	-0.218194	0.719	0.77	0.116892
TMIGD2	3.14747e-05	-0.00512569	0	0.003	0.118471
NR1D2	3.15258e-05	0.0799928	0.326	0.273	0.118663
SNORD3D	3.15954e-05	-0.0266384	0.14	0.117	0.118925
DNAH17-AS1	3.16741e-05	-0.0139836	0.009	0.021	0.119221
ATG9B	3.1706e-05	-0.00341902	0	0.003	0.119341
ANKZF1	3.20684e-05	0.0436971	0.249	0.214	0.120705
KIF2C	3.27792e-05	-0.0136861	0.001	0.006	0.123381
CASC5	3.40007e-05	-0.0147334	0.005	0.013	0.127979
HNRNPU-AS1	3.51482e-05	0.104712	0.398	0.333	0.132298
TTC9	3.62874e-05	-0.0046571	0	0.004	0.136586
DPEP3	3.76356e-05	0.00689237	0.02	0.014	0.14166
RP4-610C12.3	3.84167e-05	-0.00201761	0	0.002	0.1446
7SK.2	3.89625e-05	0.0105966	0.537	0.502	0.146655
TMEM2	3.97737e-05	-0.0501482	0.082	0.115	0.149708
PBK	4.31077e-05	-0.00489641	0	0.003	0.162258
MAD2L1	4.32378e-05	-0.0295019	0.021	0.035	0.162747
FZD4	4.37373e-05	-0.000917095	0	0.001	0.164627
DTYMK	4.47946e-05	-0.0726203	0.098	0.144	0.168607
CSF2RB	4.55298e-05	0.00797113	0.194	0.186	0.171374
PTGDR	4.56815e-05	-0.00559428	0	0.003	0.171945
SEMA5A	4.56876e-05	-0.00615155	0.002	0.006	0.171968
CDKN2D	4.58637e-05	0.0552356	0.193	0.14	0.172631
MIR29A	4.61716e-05	-0.0297114	0.078	0.094	0.17379
RP3-395M20.9	4.91759e-05	0.00708014	0.021	0.014	0.185098
RP4-737E23.2	5.09827e-05	-0.00802167	0.037	0.046	0.191899
ARL5B	5.19681e-05	0.0335387	0.204	0.176	0.195608
HIST1H2AB	5.26236e-05	-0.00336312	0.001	0.002	0.198075
FPR3	5.2986e-05	-0.210088	0.37	0.454	0.199439
HIST1H3C	5.52435e-05	-0.00206346	0	0.002	0.207936
PCDH9	5.55469e-05	-0.00168658	0	0.001	0.209078
HIST1H1E	5.69995e-05	0.0438042	0.415	0.35	0.214546
RAD54L	5.75239e-05	-0.00297052	0	0.003	0.21652
LGI2	5.77171e-05	-0.00417278	0	0.003	0.217247
ICAM5	5.91742e-05	0.0515102	0.322	0.293	0.222732
NFE4	5.98491e-05	0.00444464	0.015	0.011	0.225272
RAB39B	6.0702e-05	-0.00347492	0	0.003	0.228482
CDK5RAP2	6.18061e-05	-0.104284	0.284	0.338	0.232638
BUB1B	6.21838e-05	-0.0121328	0.002	0.009	0.23406
HIST1H1C	6.24111e-05	0.225255	0.559	0.477	0.234915
CSF3R	6.31098e-05	0.046451	0.654	0.649	0.237545
METRNL	6.35341e-05	-0.127323	0.817	0.821	0.239142
ACSL1	6.56491e-05	-0.114498	0.3	0.353	0.247103
ELK3	6.63171e-05	0.0201323	0.132	0.113	0.249618
SECISBP2	6.63839e-05	0.0022514	0.251	0.239	0.249869
PNP	6.71546e-05	-0.0675365	0.144	0.183	0.25277
CABLES1	6.74956e-05	-0.0132888	0.008	0.019	0.254053
MCTP2	6.78841e-05	0.0105434	0.039	0.026	0.255516
HES6	7.00753e-05	-0.0250157	0.035	0.054	0.263764
ZAP70	7.09332e-05	-0.00880979	0.001	0.006	0.266993
NFATC2	7.25267e-05	-0.0043562	0	0.003	0.272991
MDM2	7.38456e-05	0.241633	0.676	0.609	0.277955
IER3	7.44295e-05	0.156735	0.636	0.6	0.280153
VCAN	7.49176e-05	0.0211347	0.873	0.793	0.28199
CCL2	7.51321e-05	-0.177682	0.03	0.058	0.282797
HIP1	7.53641e-05	0.015185	0.176	0.161	0.283671
FAM154A	7.7657e-05	0.00498147	0.008	0.003	0.292301
LDLR	7.86838e-05	0.0385392	0.179	0.153	0.296166
POLR2A	8.02682e-05	0.0641627	0.439	0.406	0.30213
ZNF12	8.12985e-05	0.0272367	0.226	0.198	0.306008
JAM2	8.16161e-05	-0.0102061	0.013	0.021	0.307203
ELOVL6	8.16972e-05	-0.00197175	0	0.002	0.307508
ANKRD9	8.48071e-05	-0.0535808	0.157	0.197	0.319214
CTD-3065J16.6	8.81523e-05	0.00534129	0.011	0.005	0.331805
MGAT4A	8.85365e-05	-0.00130977	0.296	0.296	0.333251
MAP4K1	9.08781e-05	-0.00992737	0.003	0.011	0.342065
RBP4	9.34542e-05	-0.00502394	0	0.004	0.351762
HELLS	9.71461e-05	-0.018293	0.003	0.011	0.365658
RAD51AP1	0.00010022	-0.0447473	0.041	0.071	0.377226
U91328.22	0.000101639	0.00549458	0.01	0.005	0.38257
ACRC	0.000102979	0.00550778	0.035	0.031	0.387611
PTPRE	0.000104996	-0.399556	0.853	0.89	0.395206
CKS1B	0.00010641	-0.0664086	0.194	0.218	0.400528
HOXB4	0.000107391	-0.0051327	0.003	0.007	0.404221
TLE4	0.000113151	0.0197566	0.46	0.45	0.4259
H2AFY	0.000115566	-0.349071	0.954	0.959	0.434991
MIR146A	0.000115801	-0.0105459	0.011	0.019	0.435874
TYMS	0.000118906	-0.0439884	0.011	0.018	0.44756
CFH	0.000121673	-0.00354654	0.001	0.004	0.457976
AKR1B1	0.000122149	0.107132	0.429	0.384	0.459769
CCNB1	0.000122667	-0.0415871	0.028	0.041	0.46172
PTGER4	0.000125748	-0.0783691	0.166	0.21	0.473317
GPR160	0.000128891	0.000848636	0.151	0.147	0.485147
NSG1	0.000135839	-0.00405094	0.001	0.004	0.5113
RP11-1399P15.1	0.000136498	-0.00357667	0	0.003	0.51378
H2AFX	0.000136659	-0.0500902	0.172	0.186	0.514384
ENC1	0.000137203	-0.023908	0.014	0.033	0.516433
HIST1H3I	0.000139959	-0.00399069	0.002	0.005	0.526807
EEF1A2	0.000140503	0.0158562	0.024	0.013	0.528852
ADAMDEC1	0.000141393	0.101953	0.732	0.723	0.532204
NEAT1	0.000143192	12.3722	1	1	0.538976
RND3	0.000143798	-0.0125915	0.007	0.017	0.541255
CDK6	0.000145196	-0.0426944	0.071	0.104	0.546518
FGF11	0.000148194	0.0140797	0.054	0.042	0.557803
IL3RA	0.000148861	0.256216	0.394	0.277	0.560312
SERTAD1	0.000149433	0.0578538	0.445	0.414	0.562467
AURKA	0.000155744	-0.0306174	0.033	0.054	0.586219
TRIB2	0.000162158	-0.00338321	0	0.003	0.610363
CLEC7A	0.000163813	0.358802	0.802	0.722	0.616591
HILPDA	0.000164988	0.395945	0.656	0.525	0.621015
RPGR	0.000165226	0.0440173	0.182	0.151	0.621909
CTD-3088G3.8	0.000166721	0.00456914	0.015	0.009	0.627539
PLEKHA2	0.000167858	0.0479506	0.339	0.31	0.631816
KLRF1	0.00016941	-0.0137936	0.002	0.01	0.63766
ZDHHC14	0.000185	-0.0185704	0.011	0.027	0.696339
WWC3	0.000188379	0.00970972	0.104	0.097	0.70906
LINC00910	0.000192145	-0.0367017	0.095	0.119	0.723233
AMPD3	0.000193183	0.0819571	0.34	0.293	0.72714
GPRC5A	0.000196231	-0.0049563	0.004	0.007	0.738614
RASGEF1B	0.000196506	-0.0457976	0.288	0.306	0.73965
ELL2	0.000198107	-0.0460855	0.384	0.393	0.745675
C5AR2	0.000201095	-0.0544501	0.088	0.124	0.756922
TNFAIP2	0.000202667	-0.0678173	0.664	0.71	0.76284
MYBL1	0.000207309	-0.00866352	0.003	0.008	0.780312
ESCO2	0.00020867	-0.0148007	0.006	0.014	0.785435
BCL2	0.00021288	-0.0177691	0.016	0.029	0.80128
HIST1H2BI	0.000214071	-0.00423001	0.002	0.004	0.805764
SCXA	0.000222442	0.00352319	0.016	0.012	0.837272
TNFRSF10B	0.000224673	0.0326384	0.217	0.192	0.84567
ULK1	0.000226994	0.0602106	0.269	0.226	0.854406
SMC2	0.000227618	-0.0682271	0.185	0.221	0.856756
TEPP	0.000230465	-0.00181411	0	0.002	0.867471
ACTN2	0.000230948	-0.00478595	0.002	0.004	0.869289
ADAM23	0.000232304	-0.00298056	0	0.002	0.874391
OTOA	0.000235241	-0.051411	0.145	0.18	0.885446
CITED4	0.000237283	0.0202387	0.121	0.103	0.893133
EFCAB3	0.000238283	0.00542465	0.014	0.009	0.896897
IL1R1	0.000242413	0.151161	0.487	0.413	0.912444
P2RY1	0.000243568	-0.0170665	0.023	0.036	0.91679
S100A6	0.00024453	-0.255989	1	1	0.92041
EZH2	0.000245829	-0.0336443	0.07	0.09	0.925299
MIDN	0.000245972	-0.0475852	0.583	0.614	0.925839
TTC18	0.000247961	0.00495473	0.014	0.011	0.933326
RP11-742B18.1	0.000252885	-0.00259364	0	0.003	0.951858
HIST1H3J	0.00025522	-0.00114637	0	0.001	0.960647
CD226	0.000255634	-0.00710881	0.002	0.008	0.962205
PLK1	0.000262072	-0.0210436	0.014	0.024	0.986438
RIPK2	0.000269729	0.215117	0.511	0.425	1
PRG2	0.000273034	-0.0146032	0.001	0.007	1
S100A4	0.000287307	-0.816657	0.991	0.99	1
CD80	0.000291464	-0.00430599	0.001	0.005	1
COL23A1	0.000303551	-0.0265401	0.338	0.345	1
RP11-121C2.2	0.000311123	0.00750191	0.025	0.019	1
DUSP5	0.000312747	-0.0300657	0.047	0.063	1
SLC7A11	0.000313578	-0.0578847	0.749	0.782	1
TRIM54	0.000321701	-0.00224688	0	0.002	1
RAB42	0.000322134	-0.070376	0.115	0.165	1
RP11-796E2.4	0.000325985	0.089891	0.341	0.268	1
ID1	0.000328122	-0.030225	0.043	0.063	1
C10orf105	0.000329372	0.00541292	0.01	0.005	1
TSC22D3	0.000331521	0.20939	0.671	0.647	1
SLC12A2	0.000333986	-0.0207497	0.017	0.033	1
AGRP	0.000335348	0.0175183	0.02	0.011	1
TCEA3	0.000339485	-0.00439201	0	0.003	1
RNF128	0.000344653	-0.00320983	0	0.002	1
TBL1X	0.000356705	0.025275	0.379	0.363	1
HCAR2	0.000358753	0.0437525	0.141	0.111	1
RASGRP1	0.000365563	-0.018287	0.008	0.017	1
ADRB2	0.000377492	-0.019131	0.03	0.039	1
COLEC12	0.000378701	-0.00801718	0.096	0.103	1
CDCA3	0.00038965	-0.0126328	0.003	0.008	1
ANKRD37	0.000391554	0.114439	0.448	0.409	1
SNORD3B-2	0.000396378	-0.120852	0.111	0.12	1
RALGDS	0.00040591	0.0278218	0.268	0.247	1
NEK6	0.000410475	-0.0657915	0.176	0.219	1
ICOS	0.000413728	-0.00345483	0	0.003	1
RNU12	0.000418898	-0.0378131	0.059	0.057	1
IL2RB	0.000427664	-0.00659304	0	0.004	1
MELK	0.000445902	-0.00891723	0.001	0.007	1
SPATC1	0.000452934	0.00370322	0.007	0.004	1
KLRC1	0.000453114	-0.0104448	0	0.004	1
ATP2B1	0.000464845	0.187956	0.614	0.56	1
ADM	0.000466179	-0.260287	0.528	0.524	1
FAM159A	0.00046629	-0.00398936	0	0.003	1
AC012314.8	0.00046689	-0.00077953	0	0.001	1
ACSL3	0.000467689	-0.0606833	0.288	0.326	1
TSPAN12	0.000481533	-0.0014215	0	0.001	1
TMEM170B	0.0004816	0.131369	0.443	0.368	1
NPIPB9	0.000482437	-0.000641966	0	0.001	1
ARID5B	0.000484172	0.562393	0.719	0.681	1
ITGA10	0.000493231	0.00520276	0.017	0.012	1
ZDBF2	0.000502093	-0.00702412	0.004	0.01	1
METTL7B	0.000504951	-0.00252201	0	0.002	1
RP11-419I17.1	0.000505827	-0.00107039	0	0.002	1
CD300E	0.0005071	0.0632254	0.185	0.136	1
TMEM145	0.000513053	0.0147369	0.026	0.014	1
AQP3	0.000515712	-0.0188198	0.009	0.019	1
IKZF3	0.000516426	-0.00270543	0	0.002	1
TUBB3.1	0.000525111	-0.00727215	0.002	0.006	1
RP11-393I2.4	0.000525898	-0.00632892	0.008	0.011	1
HIF1A-AS2	0.000529016	0.0341165	0.239	0.197	1
NCAM1	0.000533655	-0.0127904	0.003	0.013	1
RP11-849H4.4	0.000539603	0.00604557	0.021	0.015	1
SKA3	0.000545445	-0.00799143	0.003	0.009	1
CEP78	0.000553029	-0.0284874	0.019	0.043	1
DDX60L	0.000553485	-0.0935327	0.144	0.209	1
KCNJ15	0.000564765	0.0132987	0.035	0.021	1
HIPK2	0.000565327	0.0756465	0.599	0.596	1
FYN	0.000571536	0.0618063	0.393	0.356	1
CAV1	0.000589198	0.0237574	0.037	0.021	1
PPFIA4	0.000595396	0.00176318	0.055	0.05	1
LILRB2	0.00059985	-0.150233	0.211	0.283	1
PIM3	0.000604911	0.182226	0.688	0.636	1
AC007163.6	0.000616375	-0.000917095	0	0.001	1
GZMB	0.000618709	-0.00953911	0.001	0.005	1
RPS12	0.000619418	3.71279	1	1	1
DUSP6	0.000624561	-0.143366	0.623	0.687	1
NRG2	0.000643247	-0.00232855	0	0.002	1
E2F1	0.000643775	-0.0128376	0.004	0.014	1
HEG1	0.000644	-0.020596	0.021	0.039	1
SIPA1L1	0.000647353	-0.0781056	0.22	0.26	1
COL4A2-AS2	0.000661274	-0.00154902	0	0.002	1
AMH	0.000671294	0.00281456	0.004	0.001	1
SPN	0.000671549	-0.113433	0.139	0.212	1
HIST1H2BF	0.000672611	-0.00638143	0.016	0.017	1
TMEM204	0.000681561	-0.00638954	0.001	0.005	1
DEPDC1B	0.000687345	-0.00583928	0.001	0.005	1
CTLA4	0.000716996	-0.0019259	0	0.002	1
CYBB	0.000724441	0.0478036	0.53	0.475	1
ANLN	0.000724556	-0.0195936	0.01	0.016	1
FCGR2A	0.000729124	0.186559	0.916	0.87	1
NINJ1	0.000739642	0.285246	0.948	0.95	1
ARHGAP6	0.000747007	0.0316333	0.193	0.171	1
CASC15	0.000747886	-0.00993305	0.003	0.011	1
USP37	0.000748939	0.0171233	0.192	0.178	1
EPHA4	0.000766224	-0.00275128	0	0.002	1
CD93	0.000774429	-0.0294791	0.117	0.136	1
DGAT2	0.000778301	0.0167458	0.089	0.074	1
STOX2	0.000801882	0.00426389	0.012	0.009	1
LPAR6	0.000810703	-0.131724	0.451	0.501	1
TNFAIP3	0.000811561	-0.0634298	0.362	0.362	1
HOXB2	0.000813894	-0.00364187	0.076	0.074	1
CD28	0.000819722	-0.00538073	0	0.004	1
PHACTR1	0.000829361	0.0295238	0.169	0.142	1
RBKS	0.000833841	-0.0120504	0.014	0.022	1
TIGIT	0.000866844	-0.00453962	0	0.003	1
CYGB	0.000879986	-0.0215952	0.013	0.028	1
CDK5R1	0.0008925	0.00852076	0.029	0.02	1
EIF5B	0.000896912	-0.117861	0.349	0.401	1
TRIM46	0.000910753	-0.00327141	0.001	0.004	1
CD8A	0.000922096	-0.00490646	0	0.003	1
NAP1L5	0.000930085	-0.00567728	0.002	0.007	1
CAMK2B	0.000936159	-0.00636945	0.001	0.006	1
F2R	0.000939474	-0.00647689	0.002	0.006	1
CCDC151	0.000943038	0.0493125	0.206	0.17	1
HSH2D	0.000946583	0.00516598	0.025	0.019	1
WASF3	0.000961578	-0.000733676	0	0.001	1
FAM115C	0.000968754	0.0037428	0.08	0.078	1
NPHS1	0.00101687	0.00289925	0.006	0.003	1
IL18RAP	0.00102495	-0.00353081	0	0.002	1
RP11-660L16.2	0.00106434	-0.0235538	0.018	0.034	1
WDR74	0.00109449	0.0186259	0.338	0.302	1
KHDC1	0.00112353	-0.00119222	0	0.001	1
PPP1R10	0.00112424	0.097056	0.53	0.499	1
NKTR	0.00114296	0.0510393	0.643	0.616	1
LINC00884	0.00114765	-0.0188951	0.021	0.038	1
SNX10	0.00114862	0.191328	0.469	0.404	1
DGKE	0.00116354	0.0326706	0.213	0.183	1
MATN1	0.00118335	-0.000733676	0	0.001	1
AKR1D1	0.00119516	-0.00122804	0	0.001	1
UBASH3A	0.00121466	-0.00269539	0	0.002	1
FAM193B	0.00121477	0.0161924	0.186	0.17	1
KBTBD8	0.00123974	-0.00920736	0.014	0.021	1
MYLIP	0.00124	0.00558208	0.141	0.139	1
MYBPH	0.00124286	-0.00881984	0.001	0.005	1
FAM83D	0.00125487	-0.00306222	0	0.002	1
LRRC2	0.00125727	-0.00087124	0	0.001	1
ZNF483	0.00127593	-0.00382736	0.001	0.005	1
PLOD2	0.00127905	-0.0148977	0.01	0.022	1
CTSH	0.00128138	-0.133035	0.884	0.906	1
FAM153B	0.0013028	-0.00635505	0.002	0.007	1
DSP	0.00130596	-0.00105466	0	0.001	1
MC1R	0.00130646	0.00332005	0.021	0.018	1
PTP4A1	0.00131688	0.0707454	0.503	0.456	1
IL18R1	0.00132998	-0.00396928	0	0.003	1
MAST4	0.00135347	-0.0128517	0.009	0.019	1
ATP13A3	0.00135938	-0.0943	0.532	0.559	1
RP11-93B14.6	0.00136415	-0.00174817	0.001	0.002	1
C6orf25	0.00141324	-0.000825385	0	0.001	1
TAC3	0.00143533	0.00275733	0.005	0.003	1
MYO1A	0.00144111	0.00274463	0.008	0.006	1
LL22NC03-86G7.1	0.00144633	0.00341612	0.021	0.019	1
MYBPC3	0.00145019	0.000732469	0.027	0.025	1
LRP6	0.00145361	-0.00568163	0.001	0.006	1
S1PR1	0.00148588	-0.00721758	0.004	0.01	1
RP11-820I16.4	0.0014955	-0.00738491	0.009	0.016	1
SLC41A1	0.00149883	0.00427466	0.025	0.02	1
RP11-489E7.4	0.00151812	0.0133898	0.104	0.087	1
FAM129B	0.0015501	-0.137585	0.278	0.337	1
CD101	0.00160191	0.0267256	0.217	0.194	1
FAM71F1	0.00161444	0.00283465	0.004	0.001	1
MS4A6A	0.00161952	-0.10408	0.176	0.226	1
TOX	0.00162491	-0.00247616	0	0.002	1
PRKCQ	0.00163166	-0.00427018	0.001	0.004	1
NME8	0.00163761	0.00756023	0.044	0.036	1
MAFA	0.00164005	-0.00332864	0.002	0.004	1
EPM2AIP1	0.00164314	0.0233918	0.298	0.273	1
TESPA1	0.00166338	-0.00559996	0.001	0.005	1
RP11-356I2.1	0.00171306	-0.000641966	0	0.001	1
PVRL3	0.00172735	-0.00360813	0.001	0.004	1
NCR1	0.00177698	0.00313022	0.01	0.006	1
GPR183	0.00177708	-0.0220153	0.765	0.743	1
NEDD9	0.00179647	-0.00640357	0.006	0.01	1
CLNK	0.00183667	-0.000687821	0	0.001	1
CD79B	0.0018426	-0.00858185	0.002	0.009	1
PKMYT1	0.0018454	-0.0059109	0.001	0.005	1
RP11-94L15.2	0.00186003	-0.00810189	0.001	0.006	1
CIT	0.00186516	-0.00983699	0.004	0.011	1
LRRC8B	0.00186561	-0.0191956	0.029	0.045	1
ZNF37A	0.00188216	-0.0716912	0.179	0.233	1
CALU	0.00188904	-0.0618893	0.354	0.372	1
PPP1R15A	0.00191105	0.373504	0.907	0.863	1
RP11-326I11.3	0.0020099	-0.0112163	0.015	0.024	1
RP11-18H21.1	0.00201736	-0.0048047	0	0.003	1
TMEM44	0.00205698	-0.0068551	0.003	0.01	1
SCARF2	0.00206798	0.0079146	0.029	0.021	1
PKIA	0.00209235	-0.00331727	0.001	0.004	1
GS1-600G8.5	0.00210146	0.0198995	0.033	0.023	1
ITGAE	0.00213563	-0.207762	0.638	0.706	1
ZNF469	0.00215434	-0.00747698	0.003	0.01	1
ARHGAP26	0.00216797	-0.0291121	0.29	0.308	1
SLC25A4	0.00221965	-0.00715902	0.001	0.006	1
ANK3	0.00223189	-0.00485056	0	0.003	1
TNFRSF13C	0.00226241	-0.00252201	0	0.002	1
STK32B	0.00227635	0.00216824	0.003	0.001	1
ZNF503	0.00230007	-0.0354999	0.065	0.093	1
AHI1	0.00231067	-0.0045576	0.276	0.281	1
CSRP2	0.00232391	-0.00429292	0.003	0.006	1
MME	0.00234064	-0.0572316	0.095	0.114	1
GALNT10	0.00234118	-0.0205509	0.009	0.029	1
PDE9A	0.0023478	-0.00152893	0.001	0.002	1
MUC20	0.00236224	-0.00657779	0.036	0.042	1
TBX21	0.00236733	-0.00410684	0	0.003	1
NFIX	0.00237336	0.011265	0.03	0.02	1
GRASP	0.00237667	-0.0216549	0.104	0.108	1
RP11-624G17.3	0.00239145	-0.000550257	0	0.001	1
SPRY1	0.00240212	0.0203856	0.064	0.045	1
S100A7	0.00245657	0.00359276	0.005	0.002	1
CADM1	0.00246146	-0.0113187	0.003	0.012	1
PLCB1	0.00246849	-0.0179774	0.009	0.024	1
CTC-425F1.4	0.00247264	-0.0326631	0.041	0.066	1
SGK1	0.00249364	0.311586	0.887	0.885	1
PSAP	0.00252682	-1.40374	0.998	0.999	1
SYNE1	0.0025301	-0.0431666	0.083	0.114	1
HIST4H4	0.00253505	-0.0209712	0.026	0.03	1
STXBP5-AS1	0.00254915	-5.11685e-05	0.068	0.069	1
MCOLN2	0.00260811	-0.00309804	0	0.003	1
CD7	0.00269637	-0.0256836	0.012	0.023	1
LINC00937	0.0027417	0.0363836	0.228	0.204	1
GABPB2	0.00277461	-0.0399863	0.069	0.102	1
HLA-DOA	0.00281052	-0.00293035	0.001	0.003	1
ELANE	0.00282398	0.00657405	0.015	0.01	1
ADAM28	0.00282684	0.0360537	0.628	0.603	1
SHF	0.00283439	-0.0126753	0.01	0.021	1
CWF19L2	0.00287992	0.010415	0.357	0.341	1
TUBB4A	0.00288165	-0.00119222	0	0.001	1
S100A12	0.00288568	0.0086507	0.042	0.033	1
AOC1	0.00288898	-0.00497373	0.001	0.005	1
SERPINE2	0.00308837	-0.00246611	0	0.002	1
YJEFN3	0.00309134	0.00203286	0.036	0.034	1
AC006369.2	0.00312194	-0.00265957	0	0.002	1
GCSAM	0.00315559	-0.0027871	0	0.003	1
RLF	0.00315805	0.0527726	0.402	0.368	1
C2	0.00316348	-0.048392	0.124	0.149	1
TMC8	0.00326547	-0.00146514	0.214	0.208	1
LDHC	0.00327592	0.00232891	0.006	0.003	1
RP11-474I16.8	0.00327939	0.00594781	0.016	0.011	1
PCED1B	0.00334378	-0.00372996	0.001	0.003	1
HIST1H4D	0.00339887	0.00712769	0.026	0.018	1
POU3F1	0.0034004	-0.00343475	0.001	0.003	1
EMR3	0.00342168	-0.012589	0.117	0.123	1
MTRNR2L2	0.00351386	-0.0211382	0.358	0.354	1
TPT1-AS1	0.00353134	0.00699898	0.168	0.162	1
IL36B	0.00353319	-0.0185058	0.009	0.016	1
MPZL1	0.00353515	-0.0074354	0.403	0.409	1
EMP2	0.00363479	-0.00622886	0.003	0.009	1
TRIM22	0.00365363	0.0058611	0.285	0.266	1
AKNA	0.00368551	-0.0428053	0.298	0.313	1
LRRC48	0.00369444	0.00661421	0.018	0.012	1
ZNF771	0.0037193	-0.00687518	0.003	0.009	1
SLAMF1	0.00372697	-0.0041942	0.001	0.004	1
LINC00528	0.00373921	0.0118247	0.041	0.03	1
TRIM52	0.00380088	0.00438272	0.135	0.127	1
OLIG2	0.00380384	0.0103362	0.023	0.013	1
TSGA10	0.00380679	-0.00266162	0.055	0.058	1
SASH1	0.00383443	-0.0174628	0.031	0.046	1
RP11-47I22.2	0.00393688	0.0040403	0.013	0.009	1
NRIP3	0.00402268	-0.066848	0.272	0.303	1
NCR3	0.00402631	-0.00315393	0	0.002	1
PCSK1N	0.00404328	-0.0024159	0	0.003	1
RP6-99M1.2	0.00409542	-0.0402266	0.072	0.103	1
DNAJB9	0.00414436	0.107608	0.322	0.263	1
CRY1	0.00417713	-0.010914	0.013	0.023	1
AC068492.1	0.00419478	0.00262848	0.007	0.004	1
CTD-2256P15.4	0.00426658	-0.000907053	0	0.001	1
PTPN7	0.00427074	0.00442955	0.231	0.224	1
ORAI2	0.00433382	-0.0538055	0.143	0.188	1
CTD-2012J19.3	0.0043454	-0.00205911	0.001	0.003	1
TNFAIP6	0.004406	0.108408	0.233	0.178	1
IFIT2	0.00443151	-0.0301656	0.016	0.035	1
BAX	0.00443673	-0.190287	0.484	0.554	1
HLA-DPA1	0.0044488	0.0665926	0.725	0.717	1
TTC39B	0.0044496	-0.00229031	0.069	0.075	1
XBP1	0.00446045	0.156604	0.469	0.418	1
FADS1	0.00447526	-0.0807781	0.189	0.24	1
RPL12	0.00447851	3.65182	1	1	1
XXbac-BPG299F13.17	0.00455427	0.025939	0.121	0.092	1
KLF4	0.00456751	0.0714415	0.417	0.383	1
ADAMTS6	0.0045739	-0.00874482	0.008	0.015	1
RP11-350G8.5	0.00460437	-0.00630049	0.004	0.009	1
CORIN	0.0046688	0.00471239	0.011	0.008	1
PDE6H	0.00468247	0.00752575	0.041	0.034	1
CDC42EP3	0.00476865	0.0296622	0.198	0.172	1
RHOH	0.0047866	-0.0158423	0.008	0.017	1
INADL	0.00480173	-0.00331981	0.028	0.029	1
KIF15	0.00483891	-0.00880544	0.002	0.006	1
MMP14	0.00491813	-0.0482741	0.244	0.277	1
PSMD5-AS1	0.00496238	-0.0315864	0.188	0.208	1
CR1	0.00496583	-0.0216855	0.172	0.192	1
FXYD7	0.00501028	-0.0035924	0.001	0.003	1
BEX2	0.00501983	-0.00949423	0.009	0.014	1
PLAC8	0.00502793	-0.0335113	0.021	0.038	1
MIR210HG	0.00515764	-0.0362367	0.287	0.306	1
C9orf72	0.0051911	0.177995	0.639	0.582	1
ADAM19	0.00521497	-0.00128393	0	0.001	1
CDKN2C	0.00529824	0.00373881	0.092	0.079	1
RP11-430G17.3	0.00531135	-0.00232117	0.004	0.006	1
TBR1	0.00533415	-0.000641966	0	0.001	1
PDCD1	0.00551798	-0.00483616	0.001	0.005	1
SCARNA2	0.00555923	-0.00492352	0.002	0.006	1
TMEM38A	0.00557984	0.00351013	0.013	0.009	1
GKAP1	0.00557988	0.0123792	0.08	0.069	1
RP11-446F17.3	0.00561171	0.00200357	0.005	0.003	1
PKD1L1	0.00562275	0.0012699	0.005	0.004	1
LINC00176	0.00565176	0.00269006	0.007	0.004	1
MTF1	0.00572801	0.0260259	0.241	0.229	1
MICU3	0.00583167	-0.00448505	0.002	0.006	1
NGFR	0.00589044	0.00561509	0.012	0.006	1
RP11-519G16.3	0.00589488	0.0108136	0.052	0.04	1
HSD17B1	0.00593295	0.00184436	0.025	0.023	1
ANO9	0.00606292	-0.00215517	0	0.002	1
EEF1B2	0.00607354	1.17516	0.995	0.993	1
TRABD2A	0.00609558	-0.0170171	0.012	0.025	1
FOXC1	0.00610851	-0.00281287	0.001	0.003	1
DMWD	0.00612954	-0.00306356	0.002	0.004	1
IDH3A	0.00617896	-0.0320024	0.045	0.072	1
RP11-109G23.3	0.00620148	0.0128052	0.065	0.056	1
MT3	0.00622005	-0.00757305	0.002	0.006	1
DOCK4-AS1	0.00623182	-0.00113633	0	0.001	1
OLFML2B	0.00623402	-0.0449115	0.243	0.265	1
KB-431C1.5	0.00636094	-0.00199885	0.002	0.004	1
NHLH1	0.0064614	0.00168695	0.006	0.004	1
TRPM2	0.00659886	-0.0326017	0.058	0.083	1
WDR52	0.0066031	-0.00214029	0.03	0.032	1
BEX5	0.00667925	-0.00286876	0	0.003	1
ZFHX3	0.00671541	-0.00947623	0.443	0.417	1
AGFG2	0.00673435	-0.00516719	0.001	0.006	1
CACNA1G	0.00681915	0.00633449	0.035	0.028	1
ZEB2	0.00690708	0.162452	0.951	0.942	1
CLEC2D	0.00692588	-0.0457074	0.084	0.116	1
BASP1	0.0069518	0.592274	0.951	0.948	1
CARD11	0.00698776	-0.00315393	0	0.002	1
RNF144B	0.00699861	0.0220377	0.291	0.278	1
HSPA4L	0.00707849	0.00562985	0.019	0.014	1
LINC00861	0.00711351	-0.0041527	0	0.003	1
CCL4	0.00714184	-0.185476	0.097	0.121	1
SPC24	0.00725437	-0.00903604	0.003	0.009	1
PHLDA1	0.00729857	-0.278421	0.548	0.602	1
CPLX3	0.00740664	0.00129264	0.002	0.001	1
IL36RN	0.007475	-0.00498377	0.001	0.004	1
BRIP1	0.00748404	-0.00625766	0.001	0.007	1
IPCEF1	0.00748975	-0.00471868	0.001	0.005	1
S100Z	0.00751222	-0.00217488	0.068	0.069	1
JUND	0.00754192	1.02932	0.996	0.989	1
TES	0.00759303	0.0286048	0.192	0.171	1
APOA1	0.00763548	0.00140613	0.007	0.004	1
SAMD12	0.00779869	-0.000917095	0	0.001	1
CDCA5	0.00784965	-0.0102095	0.005	0.011	1
BRCA2	0.00786362	0.00256316	0.112	0.111	1
CLEC1A	0.00791743	0.0196399	0.061	0.044	1
ST8SIA1	0.00798735	-0.00236436	0	0.002	1
SERPINB9	0.00800039	-0.0240719	0.025	0.048	1
ISG20	0.00803515	-0.0389662	0.046	0.064	1
NRTN	0.00809219	0.00252237	0.006	0.003	1
S100P	0.00820022	0.00165017	0.012	0.011	1
BHLHE41	0.00821035	0.00305345	0.269	0.28	1
LAYN	0.00821085	-0.00344612	0.002	0.005	1
PATL2	0.00822329	-0.00510342	0.033	0.038	1
ABCC4	0.00829599	-0.0101824	0.003	0.013	1
C1S	0.00829761	0.00306561	0.008	0.005	1
DNAH11	0.00829844	0.0205368	0.036	0.018	1
MIAT	0.00835124	-0.0124935	0.007	0.014	1
CXCL3	0.00839521	0.791395	0.92	0.856	1
AC010982.1	0.00842922	0.00243841	0.015	0.013	1
SGCA	0.00856745	0.00207084	0.004	0.002	1
E2F7	0.00857648	-0.0023744	0	0.002	1
SECTM1	0.00866354	-0.0436837	0.083	0.12	1
MTRNR2L12	0.00869481	-0.356071	0.989	0.987	1
TNFSF13B	0.00871706	-0.229578	0.582	0.647	1
TUBA4A	0.00879966	0.05545	0.454	0.408	1
TNFSF10	0.00886538	-0.0430068	0.052	0.082	1
C14orf182	0.0088713	-0.0182849	0.016	0.032	1
SNORD3A	0.0089141	-0.024314	0.073	0.065	1
ZCCHC11	0.00893153	0.0274352	0.428	0.408	1
CTB-30L5.1	0.00895431	-0.000952907	0	0.001	1
RP11-571M6.17	0.00901575	-0.00184992	0.001	0.002	1
SOCS1	0.00914213	-0.00968394	0.024	0.027	1
NKAPL	0.00919901	0.00821659	0.04	0.035	1
ADAMTS2	0.00944589	0.00436334	0.019	0.017	1
TSPAN18	0.00946715	-0.000825385	0	0.001	1
ST8SIA4	0.00952588	0.0754311	0.587	0.541	1
HIST1H2AC	0.00954531	-0.0100374	0.281	0.268	1
CYB5D2	0.009562	-0.0422393	0.105	0.141	1
EPS8L2	0.00961134	-0.0118813	0.013	0.021	1
ARAP2	0.00970521	-0.0472126	0.073	0.106	1
PALM	0.00973377	0.00221845	0	0.001	1
DOK2	0.00984497	-0.0356689	0.381	0.386	1
RP13-467H17.1	0.00996377	-0.000952907	0	0.001	1
CTRC	0.00998746	0.00152059	0.004	0.002	1
FKBP11	0.010041	-0.038287	0.071	0.095	1
ADCY3	0.0101259	0.0353268	0.246	0.225	1
PM20D2	0.0101962	0.00668234	0.05	0.043	1
CCDC80	0.0102969	-0.00716302	0.005	0.011	1
BCAS4	0.0103486	-0.00337317	0	0.003	1
HES1	0.0103491	-0.00516416	0.003	0.005	1
RELT	0.0104407	0.0199377	0.341	0.328	1
SCN2B	0.0105163	0.00181713	0.002	0	1
CHAC1	0.0105961	-0.0013097	0	0.001	1
FZD6	0.0106038	-0.00182415	0	0.002	1
CACNA1C-AS2	0.0106488	-0.00336445	0.002	0.005	1
CCDC62	0.0107117	0.0032892	0.009	0.006	1
PPM1K	0.0107566	-0.0235317	0.027	0.044	1
LIPN	0.0109792	-0.00469521	0.01	0.014	1
SNHG9	0.0115776	0.00187778	0.234	0.233	1
KCNK12	0.0116475	-0.00195167	0	0.002	1
HK2	0.0117819	0.00983871	0.653	0.653	1
AGAP1	0.0117957	-0.00150316	0	0.001	1
TRAF1	0.0118269	-0.0332032	0.062	0.083	1
ITGB8	0.0118454	-0.0308875	0.037	0.062	1
CD247	0.0118596	-0.0406185	0.027	0.034	1
AC104820.2	0.0118761	-0.00220103	0	0.001	1
FAAH2	0.0119623	-0.00123808	0	0.001	1
CMTM2	0.0119744	0.00158217	0.003	0.001	1
SSBP3	0.0120422	0.0216057	0.295	0.268	1
GRK5	0.0121445	-0.0063219	0.005	0.011	1
SLC35G1	0.0121599	-0.0058048	0.002	0.007	1
HIST1H1B	0.0122257	-0.0265314	0.019	0.029	1
BACH2	0.0123778	-0.00509689	0.002	0.006	1
APCDD1L	0.0124657	-0.002115	0.001	0.002	1
RP11-589C21.5	0.0124939	-0.00104462	0	0.001	1
ETV7	0.0125169	-0.000886968	0	0.001	1
LRIG1	0.0126047	-0.00503095	0.003	0.007	1
VIL1	0.0126189	0.00358308	0.011	0.008	1
TTLL4	0.0126334	0.00205127	0.19	0.195	1
CLN8	0.0126481	0.0434405	0.539	0.537	1
ANAPC7	0.0126725	-0.0366915	0.053	0.089	1
RP11-861A13.4	0.0127253	-0.00233424	0.001	0.003	1
RP11-231I16.1	0.0128509	-0.00121799	0	0.002	1
MCM10	0.0129477	-0.00411688	0	0.003	1
PTCH2	0.0130018	-0.026969	0.053	0.058	1
CCL4L2	0.0132192	-0.00372125	0.002	0.005	1
ASTL	0.013352	0.00202934	0.004	0.003	1
NRP2	0.013395	0.0614715	0.475	0.453	1
RNF112	0.0135213	0.00275165	0.006	0.003	1
BLK	0.0135766	-0.00123808	0	0.001	1
RP11-611O2.1	0.0139187	0.00152313	0.039	0.038	1
CDC25B	0.0140192	-0.0328057	0.03	0.056	1
CES1	0.0140823	0.0197987	0.115	0.11	1
NEO1	0.0140916	-0.00123808	0	0.001	1
EMD	0.0141333	-0.0412849	0.333	0.345	1
KIFC1	0.0141428	-0.0111825	0.005	0.011	1
FAM43A	0.0141955	-0.0111168	0.024	0.027	1
DGKD	0.014203	-0.0121924	0.114	0.119	1
PPP1R27	0.0142179	0.0018014	0.003	0.001	1
AC073321.4	0.0144507	0.00286477	0.005	0.002	1
ATAD2	0.0144691	0.032102	0.227	0.19	1
GK	0.0146571	-0.0120523	0.514	0.525	1
RNF150	0.0147393	0.00777462	0.013	0.005	1
TJP2	0.0147452	0.0280064	0.147	0.124	1
PLA2G12B	0.0150467	0.00278177	0.007	0.004	1
SSC5D	0.0151694	-0.00568562	0.006	0.011	1
CTD-2020K17.4	0.015332	-0.00173244	0	0.002	1
CA12	0.0154718	0.017971	0.082	0.078	1
ARHGAP24	0.0155135	0.0213641	0.328	0.318	1
PTGS2	0.0155755	0.00142927	0.12	0.12	1
CDC6	0.0156952	-0.00500518	0.002	0.006	1
KLRC4	0.0157637	-0.00183419	0	0.001	1
GBP5	0.0157986	-0.0080409	0.063	0.076	1
MT-ATP8	0.0158414	-0.221591	0.249	0.352	1
RP11-701P16.5	0.0159456	-0.010665	0.008	0.016	1
CCDC152	0.0160447	-0.00489206	0.001	0.005	1
CTB-138E5.1	0.0162539	0.0187593	0.071	0.053	1
ITGAD	0.0163138	0.00199353	0.005	0.003	1
RP11-640M9.1	0.0164665	-0.0143687	0.158	0.164	1
NPC1L1	0.0165517	0.00282061	0.009	0.006	1
RP11-693J15.5	0.0165701	-0.0259071	0.032	0.054	1
FAM102A	0.0165942	-0.014571	0.012	0.022	1
ZMAT3	0.016597	-0.0558252	0.072	0.116	1
CSF1	0.0166637	-0.0375826	0.015	0.033	1
SLC38A2	0.0167063	0.20714	0.765	0.727	1
RUFY4	0.0167645	0.00121098	0.002	0.001	1
LINC00115	0.0168381	-0.00645934	0.03	0.034	1
RIC3	0.0168433	-0.0044536	0.001	0.004	1
DTL	0.0169391	-0.00565586	0.001	0.004	1
CCDC181	0.017117	-0.000907053	0	0.001	1
TMEM121	0.0172113	-0.00200321	0.001	0.003	1
ZNF808	0.0172128	-0.0116875	0.187	0.2	1
LMNB1	0.0172479	-0.0221477	0.025	0.04	1
PFKFB3	0.0173167	-0.00615958	0.35	0.338	1
SLC16A11	0.0174652	-0.00178833	0	0.001	1
LIF	0.0174904	-0.00221869	0.014	0.015	1
SCRG1	0.0174971	0.00404974	0.026	0.022	1
AHSP	0.0176404	0.0013385	0.002	0.001	1
ACSM1	0.0177698	0.00130269	0.002	0.001	1
RP11-664D1.1	0.0178613	-0.00251197	0	0.002	1
AC004549.6	0.0178739	0.0012826	0.002	0	1
NFE2	0.0178956	0.00285642	0.008	0.006	1
ZNF117	0.0179034	-0.0291657	0.114	0.137	1
CCDC19	0.0180072	0.00282932	0.011	0.008	1
SLC4A5	0.0180354	0.00106809	0.009	0.008	1
GINS2	0.0182855	-0.0127281	0.014	0.022	1
ADA	0.0183142	-0.00167132	0.103	0.1	1
SLC25A23	0.0184259	-0.00600794	0.007	0.013	1
RP11-458D21.1	0.0184513	-0.00276834	0.002	0.005	1
FOXQ1	0.0187566	0.00746101	0.012	0.007	1
CD200R1	0.0189122	-0.00318539	0.001	0.004	1
RP11-328M4.2	0.0189439	0.00501027	0.01	0.005	1
GAS2L3	0.0192484	0.0119099	0.132	0.121	1
WNT6	0.0192532	0.00137867	0.003	0.001	1
LINC00987	0.0194104	-0.00476018	0.002	0.006	1
REV3L	0.0194444	0.0202739	0.406	0.385	1
RP1-28O10.1	0.0195766	0.00195506	0.008	0.006	1
PAXIP1-AS1	0.0196142	-0.00204857	0.095	0.094	1
RP11-279F6.3	0.0196171	0.00194332	0.004	0.002	1
FBXL16	0.019779	0.00723719	0.035	0.026	1
HIST1H4K	0.019789	-0.000912739	0.001	0.002	1
LPIN1	0.0198268	-0.0268733	0.048	0.069	1
CLEC10A	0.019894	-0.0541948	0.109	0.131	1
UNC45B	0.0198949	-0.000769488	0	0.001	1
HIST1H4J	0.020022	-0.00409607	0.013	0.015	1
TCEAL3	0.020073	-0.0313311	0.069	0.095	1
JARID2	0.0202459	-0.0773277	0.518	0.553	1
ODC1	0.0203592	-0.0878638	0.251	0.284	1
SYTL2	0.0203708	-0.00924221	0.006	0.013	1
KIAA1683	0.0204241	0.000139383	0.028	0.026	1
C1QTNF1	0.020602	0.00147606	0.002	0	1
AGPAT6	0.0206694	0.0266198	0.354	0.324	1
PPP1R16B	0.0206751	-0.0032356	0	0.002	1
MAPK8IP2	0.0206923	0.0013529	0.003	0.002	1
NOLC1	0.0209167	-0.00457021	0.098	0.102	1
XCL2	0.0209297	-0.00534492	0	0.002	1
ANKRD36	0.0209552	-0.0775609	0.147	0.203	1
ZBTB16	0.0211788	-0.00464706	0.001	0.004	1
LPO	0.0214708	0.00341539	0.009	0.007	1
PLEKHB1	0.0216811	-0.00431603	0.001	0.004	1
CITED2	0.0217881	0.0464596	0.537	0.529	1
SNORD3B-1	0.0218002	-0.0328997	0.099	0.085	1
PHLDA2	0.0219293	0.00644157	0.073	0.073	1
IL15	0.0219943	0.0116538	0.109	0.106	1
CHN2	0.0220893	-0.0528609	0.096	0.133	1
AC068580.6	0.0221092	-0.00302339	0.003	0.005	1
PRODH2	0.0221239	0.00168961	0.003	0.001	1
PDE2A	0.0221278	0.0210677	0.161	0.142	1
ZBTB20-AS4	0.0222047	0.00228439	0.004	0.002	1
MCM7	0.0223587	0.00557143	0.109	0.101	1
DCST1	0.022374	0.00152192	0.002	0	1
NEU1	0.0224992	-0.0856679	0.445	0.498	1
NPIPB5	0.0230845	-0.00620936	0.195	0.2	1
CHST2	0.0230924	-0.0427338	0.079	0.112	1
SHCBP1	0.0231958	-0.0129538	0.003	0.011	1
KIAA1377	0.0232631	-0.00246611	0	0.002	1
RP11-222K16.2	0.0232925	-0.00261372	0	0.002	1
TRMT13	0.0233093	-0.000420544	0.098	0.095	1
BBX	0.0234545	0.0343437	0.42	0.404	1
SVIP	0.023591	-0.011252	0.189	0.187	1
LILRB5	0.0237713	-0.0113455	0.01	0.018	1
CHN1	0.0239741	-0.00196171	0	0.002	1
CDT1	0.024047	-0.0196752	0.036	0.039	1
ADAM32	0.0246173	0.00117553	0.009	0.007	1
OSM	0.0246464	-0.105216	0.105	0.128	1
CHML	0.0248155	-0.0102158	0.214	0.203	1
RP11-553L6.2	0.0248546	-0.0041527	0	0.003	1
HEXIM1	0.0250862	0.0246276	0.367	0.328	1
AKR1C3	0.0250991	-0.0323177	0.033	0.054	1
CORO1A	0.0250995	-0.141292	0.302	0.362	1
RHBDL1	0.0257061	0.00373311	0.028	0.023	1
EIF3J-AS1	0.0260733	0.00242016	0.161	0.155	1
ABCC3	0.0264215	-0.109406	0.57	0.616	1
CCDC64	0.026559	-0.00286876	0	0.003	1
ALDH1A1	0.0267562	-0.0188144	0.027	0.041	1
TIPARP	0.0268492	-0.100047	0.391	0.428	1
NPIPB6	0.0269052	0.00168828	0.004	0.002	1
CCSER1	0.0271368	-0.000367441	0.014	0.013	1
GTSE1	0.0271404	-0.018128	0.007	0.011	1
ICOSLG	0.0273726	-0.010521	0.135	0.147	1
CTD-2562J15.6	0.0283056	0.00758975	0.057	0.047	1
RP11-388C12.1	0.0283402	-0.00216086	0.001	0.003	1
NGLY1	0.0285341	0.0704139	0.405	0.363	1
STAMBPL1	0.0287244	-0.00284868	0.001	0.003	1
RP11-796G6.2	0.0287275	-0.00241155	0.002	0.004	1
CD8B	0.0288114	-0.00425445	0	0.002	1
DMXL2	0.0288441	-0.0503238	0.851	0.86	1
TMOD2	0.0289679	0.00209626	0.061	0.059	1
TANC1	0.0292913	-0.00126385	0	0.001	1
RP11-188P20.3	0.0293297	-0.00141714	0.001	0.002	1
CALM1	0.0293708	-0.234278	0.939	0.943	1
HIST3H2A	0.0296149	-0.00225257	0.001	0.002	1
TGFB2	0.0296585	-0.00127958	0.001	0.002	1
TMED6	0.0297456	0.00213545	0.005	0.003	1
ZC3H12A	0.0297603	0.0137398	0.182	0.168	1
EGLN3	0.0299258	0.10803	0.557	0.51	1
ATP1B2	0.0299593	-0.00190146	0.001	0.003	1
TSPYL5	0.0299633	-0.0113256	0.028	0.04	1
G0S2	0.029981	-0.397232	0.333	0.293	1
RETN	0.0299997	0.000253838	0.022	0.023	1
RP11-286N3.1	0.0300176	-0.00126953	0.001	0.002	1
BAIAP3	0.0301977	-0.00236134	0.003	0.005	1
CD5	0.0302157	-0.0043977	0.001	0.004	1
GTF2IRD2	0.0304286	-0.00137915	0.034	0.035	1
ZFYVE16	0.0304604	-0.0644786	0.66	0.689	1
AP001434.2	0.0306088	0.00316035	0.011	0.007	1
SOX8	0.0307177	-0.00131975	0	0.001	1
NDRG2	0.0308202	-0.00921305	0.013	0.02	1
LY6G6C	0.0308263	0.00186165	0.004	0.002	1
LINC00649	0.0312081	-0.0130521	0.011	0.02	1
NEXN-AS1	0.0313004	0.00140311	0.004	0.002	1
PDLIM4	0.0313549	-0.0115479	0.085	0.092	1
AF124730.4	0.031772	0.0032748	0.006	0.004	1
TMEM31	0.0317936	-0.000759446	0	0.001	1
TDRD6	0.0318997	0.00112133	0.012	0.011	1
HIST1H2BH	0.032024	-0.00533621	0.002	0.007	1
AFAP1L2	0.0321715	-0.000687821	0	0.001	1
ITPRIPL1	0.0327534	-0.00168658	0	0.002	1
NFIA	0.0328153	-0.00555689	0.044	0.047	1
CHCHD10	0.0328636	-0.0341819	0.796	0.813	1
PTP4A3	0.0328906	-0.00156475	0.001	0.002	1
CTA-29F11.1	0.0336326	0.00352492	0.185	0.141	1
SMC1A	0.0336957	-0.0433964	0.247	0.272	1
CRIP2	0.0337049	-0.00276266	0.002	0.004	1
PLAUR	0.0338505	0.377362	0.962	0.94	1
ANXA1	0.0340061	0.909744	0.997	0.992	1
ZFP36L2	0.0340345	0.410208	0.957	0.933	1
HLX	0.0340983	0.0226757	0.231	0.216	1
SLC26A2	0.0341461	-0.0296641	0.034	0.063	1
S100B	0.0342116	-0.0140928	0.005	0.018	1
NEURL1B	0.0344489	-0.00141145	0	0.001	1
RP3-395M20.12	0.0344892	0.034038	0.165	0.137	1
DOCK9	0.0345157	-0.00268535	0	0.003	1
RP11-737O24.2	0.035128	0.00106773	0.003	0.002	1
LFNG	0.0351887	-0.063264	0.139	0.169	1
RSPO1	0.0353091	-0.00122804	0	0.001	1
ATP2A3	0.0354489	-0.0201156	0.217	0.226	1
SH2D3A	0.0356719	-0.00503228	0.005	0.008	1
ERV3-1	0.0357668	0.0150709	0.191	0.174	1
SDK2	0.0358913	-0.00200757	0	0.002	1
PDE4C	0.0359431	0.00252104	0.008	0.005	1
SLC45A4	0.0360249	-0.00975628	0.075	0.08	1
PPAP2B	0.0362226	0.0143312	0.304	0.306	1
ENPP5	0.0368376	-0.0010088	0	0.001	1
HCG27	0.0368552	0.00196752	0.024	0.021	1
AKAP2	0.0369736	-0.00298624	0.001	0.003	1
DOCK9-AS2	0.0370172	-0.00123808	0	0.001	1
S1PR5	0.0371841	-0.00188004	0	0.001	1
A2M-AS1	0.0371911	-0.00892691	0.007	0.015	1
RP1-313I6.12	0.0374289	-0.0270945	0.066	0.086	1
TCF7	0.0375639	-0.0232095	0.072	0.079	1
DAAM1	0.0376497	-0.0292358	0.071	0.098	1
SLC2A6	0.0376551	-0.00123408	0.053	0.059	1
OMG	0.0376944	0.00188912	0.007	0.005	1
SLC1A2	0.0377357	-0.00550922	0.005	0.009	1
IL24	0.0378342	-0.00118218	0	0.001	1
RP11-430H10.1	0.0378523	-0.00128393	0	0.001	1
KANK3	0.0378818	-0.00230847	0.001	0.002	1
APBB1	0.0380956	-0.00417411	0.002	0.005	1
IL6ST	0.0382109	0.0480437	0.381	0.356	1
SRSF7	0.0382189	-0.00780038	0.779	0.78	1
IRF4	0.0384788	0.00430272	0.015	0.011	1
ECE1	0.0385479	0.00759314	0.064	0.055	1
UPK1A-AS1	0.0391389	-0.000596112	0	0.001	1
ASIC4	0.0392017	0.00136294	0.003	0.002	1
RP5-968J1.1	0.0393978	-0.00120795	0.001	0.002	1
RP11-166B2.5	0.0394184	-0.00122368	0.001	0.002	1
VSTM1	0.0396101	0.000801309	0.005	0.004	1
RNU11	0.0397137	-0.0125037	0.05	0.049	1
RP11-473E2.2	0.0398521	0.00102756	0.002	0.001	1
PLCG1	0.0408434	-0.00398065	0.002	0.005	1
AC119673.1	0.0411367	0.00169396	0.003	0.002	1
PRDM1	0.0412785	-0.0152186	0.305	0.32	1
HAR1A	0.0414642	-0.00182415	0	0.002	1
S100A13	0.0415896	-0.0468728	0.07	0.102	1
RP1-148H17.1	0.0416209	0.0016123	0.004	0.002	1
RP11-638I2.6	0.0421869	-0.000759446	0	0.001	1
CLEC4D	0.0423412	-0.00515714	0.064	0.069	1
ARHGAP44	0.0423884	-0.000851156	0	0.001	1
C19orf83	0.0423946	0.0727666	0.044	0.035	1
FAM101B	0.0425258	-0.0847219	0.104	0.144	1
GAPT	0.0425703	-0.0085954	0.035	0.04	1
LSMEM2	0.0428887	0.00132713	0.003	0.002	1
LINC00954	0.0434135	-0.00494057	0.005	0.009	1
DCAF4L1	0.0435627	0.00361357	0.017	0.013	1
PIK3R3	0.0435863	-0.00477288	0.005	0.009	1
FAM57B	0.0436214	0.00181144	0.003	0.001	1
RP11-286N3.2	0.0438352	0.00142452	0.003	0.001	1
GIMAP5	0.0438692	-0.020824	0.02	0.034	1
CTD-2006K23.1	0.0438727	0.00651549	0.019	0.013	1
IL23A	0.0441842	-0.00787225	0.007	0.012	1
ABCA1	0.0442642	0.19589	0.827	0.808	1
TGFBR3	0.0444292	-0.00536766	0.003	0.007	1
NUSAP1	0.0447724	-0.0634603	0.062	0.078	1
SLA	0.0448484	-0.0685125	0.183	0.212	1
ACTR3C	0.0449348	-0.00321116	0.002	0.005	1
KCNE1L	0.0456173	-0.00147872	0.001	0.003	1
CEP135	0.0456404	0.010161	0.225	0.219	1
CENPU	0.0456509	-0.0234791	0.044	0.06	1
ALPK2	0.0459148	-0.00123372	0.001	0.002	1
SQLE	0.0459192	-0.0371139	0.11	0.13	1
RP11-533E19.7	0.0460392	0.00664809	0.033	0.026	1
RP11-277P12.20	0.046283	0.00102756	0.002	0.001	1
AC105339.1	0.0464376	-0.000723634	0	0.001	1
GP6	0.0466368	-0.00137129	0.001	0.002	1
NEB	0.0466932	-7.98399e-06	0.01	0.01	1
RP11-195F19.9	0.046793	0.00608174	0.028	0.021	1
ADCY10	0.0470941	-0.00112193	0.001	0.002	1
JADE3	0.0473438	0.000905722	0.002	0.001	1
SFN	0.0476599	0.00121533	0.003	0.002	1
CCL28	0.0476771	-0.000977826	0.032	0.033	1
XCR1	0.0478752	0.000868579	0.003	0.003	1
EAF1	0.0479489	0.0647981	0.389	0.35	1
GZMH	0.0482002	-0.00110051	0	0.001	1
ZNF280C	0.0483494	-0.00867586	0.012	0.019	1
SLC30A4	0.0491148	0.00296822	0.009	0.006	1
MEDAG	0.0492599	0.00106337	0.002	0.001	1
CCDC144A	0.0494316	-0.00243439	0.167	0.164	1
DMTN	0.0494678	-0.000687821	0	0.001	1
DOC2A	0.0495398	0.00274802	0.015	0.013	1
UPK2	0.0497286	0.00194768	0.005	0.003	1
KBTBD11	0.0498164	-0.00142137	0.024	0.026	1
RP11-893F2.9	0.0502838	0.00372198	0.009	0.006	1
MEFV	0.050375	0.000531264	0.017	0.017	1
CPT1C	0.0505852	-0.000952907	0	0.001	1
NHS	0.0506837	-0.00365918	0.028	0.034	1
AL590560.1	0.0507166	0.00157648	0.004	0.002	1
S100A16	0.050934	-0.0027583	0.002	0.004	1
PPP1R17	0.0510189	-0.00336881	0.001	0.004	1
SHPRH	0.0511154	0.000645639	0.267	0.262	1
SPAG9	0.0516575	0.240522	0.796	0.776	1
S1PR3	0.051705	-0.00216219	0.003	0.004	1
FAM64A	0.0522656	-0.00464706	0.001	0.003	1
RP11-449P15.2	0.0523023	0.000212942	0.014	0.013	1
RP11-325F22.2	0.0526682	-0.0115799	0.043	0.048	1
DUSP15	0.0529021	0.00299568	0.013	0.01	1
LINC00944	0.0529565	-0.00157479	0.001	0.002	1
MORN3	0.0531769	-0.00377715	0.002	0.006	1
GCH1	0.0535403	-0.00491783	0.002	0.005	1
AC144831.1	0.0537914	-0.0143566	0.045	0.059	1
MTL5	0.0541989	0.00800063	0.029	0.022	1
VIPR1	0.0544325	-0.00127389	0	0.001	1
RP11-1379J22.2	0.0545626	-0.000932823	0.001	0.001	1
ENOSF1	0.0545856	-0.0698203	0.273	0.317	1
HIST1H2AI	0.0547571	-0.00276399	0.003	0.006	1
FAM71F2	0.0547874	0.000744082	0.006	0.005	1
TNFRSF18	0.0553007	-0.0051254	0.197	0.191	1
PLCE1	0.0553877	0.000794292	0.007	0.006	1
CRISPLD2	0.0557247	-0.0430678	0.038	0.073	1
NFKBID	0.0557409	0.0618006	0.413	0.381	1
PCOLCE-AS1	0.0560294	0.00132713	0.003	0.002	1
SLC16A7	0.056041	-0.00463931	0.01	0.013	1
TAF1	0.0562571	-0.0100298	0.217	0.227	1
RP11-277L2.4	0.0563956	-0.00448941	0.001	0.004	1
MAP1LC3A	0.0579492	-0.00840509	0.009	0.017	1
MOGAT1	0.0580975	-0.00214077	0.001	0.003	1
IFITM1	0.0581385	-0.00324564	0	0.002	1
VENTX	0.0585349	-0.00330904	0.038	0.04	1
IDI2-AS1	0.0586543	0.000879951	0.002	0.001	1
RP11-903H12.3	0.0586783	-0.0133936	0.005	0.017	1
RP11-48B3.4	0.0587603	-0.00106567	0.007	0.008	1
RP11-1H15.2	0.0588122	0.00247083	0.007	0.004	1
KLF2	0.0589585	-0.137623	0.45	0.474	1
MMP8	0.0594458	-0.00246611	0	0.002	1
RNASEH2B-AS1	0.0594799	-0.00178398	0.001	0.003	1
CTD-2666L21.1	0.0597259	0.000991745	0.002	0.001	1
HIST1H1A	0.060899	-0.00619741	0.002	0.007	1
PDE4B	0.0609261	-0.0429886	0.117	0.139	1
RP4-790G17.7	0.0612033	0.00136862	0.003	0.001	1
LINC00694	0.0613595	0.00174986	0.004	0.002	1
AC132872.2	0.0614324	-0.049641	0.17	0.197	1
RP11-165J3.6	0.061596	-0.00235129	0.003	0.006	1
UBA6	0.0617345	-0.0467093	0.29	0.315	1
KIAA1671	0.0626063	-0.00142283	0.002	0.003	1
LINC00877	0.0630059	-0.000157524	0.023	0.024	1
RP11-309L24.9	0.0630328	0.00263151	0.009	0.007	1
ANP32E	0.0631978	-0.0622674	0.311	0.338	1
RP11-103G8.2	0.0633781	-0.00190581	0	0.002	1
SEZ6	0.0634309	-0.00138133	0.001	0.002	1
RP11-274B21.9	0.0636354	0.000801309	0.005	0.004	1
ARL4A	0.06368	0.00275401	0.334	0.328	1
FOXM1	0.0639708	-0.0065957	0.004	0.008	1
ZNF334	0.0641304	-0.000769488	0	0.001	1
DCST2	0.064301	0.000976017	0.003	0.002	1
FAM124A	0.0654472	0.00299266	0.01	0.007	1
SGPP2	0.0654817	0.00163674	0.005	0.003	1
ZNF280B	0.0658242	-0.00193159	0.001	0.002	1
RP11-214O1.3	0.0658481	-0.00332429	0.003	0.005	1
WSB1	0.0664261	0.00254908	0.881	0.881	1
NR4A1	0.0665117	-0.0822763	0.208	0.218	1
SGOL2	0.0665127	-0.0277717	0.089	0.105	1
AKT1S1	0.0667972	-0.00107483	0.214	0.216	1
RP11-936I5.1	0.0668356	-0.00321116	0.002	0.004	1
HSPA1B	0.0668997	-0.0516045	0.137	0.158	1
CCL3L1	0.0669528	-0.0118361	0.023	0.03	1
CTD-2619J13.14	0.0670098	-0.00301468	0.005	0.007	1
AC022154.7	0.0670368	0.00147473	0.004	0.002	1
XRCC2	0.0672905	-0.00644943	0.005	0.011	1
LPAR3	0.0674095	0.00116512	0.002	0.001	1
SYCP2	0.0675269	7.06583e-05	0.007	0.007	1
FOXP1	0.0675617	-0.0763147	0.206	0.255	1
PTPRN	0.0676824	-0.00473997	0.018	0.021	1
RP5-1096D14.6	0.0677235	-0.00108043	0	0.001	1
RRAD	0.0685318	0.00825627	0.009	0.006	1
FAM46C	0.0685801	-0.00474276	0.006	0.008	1
CTD-2292P10.4	0.0687745	0.00114939	0.003	0.002	1
GADD45A	0.0687843	-0.0378836	0.12	0.135	1
[truncated: 1,765 more rows]

## Sheet: Cluster 2
	p_val	avg_diff	pct.1	pct.2	p_val_adj
FTL	0	698.143	1	1	0
SPP1	0	182.705	0.999	0.989	0
B2M	0	70.2169	1	1	0
TMSB4X	0	66.2326	1	0.999	0
VIM	0	54.5769	1	1	0
APOE	0	33.9626	0.983	0.919	0
CD52	0	28.9318	1	0.988	0
APOC1	0	27.3246	0.983	0.817	0
CD63	0	23.5658	1	1	0
S100A11	0	20.3037	1	1	0
SERF2	0	18.6486	1	1	0
SH3BGRL3	0	15.9795	1	0.995	0
HCST	0	14.4411	0.998	0.965	0
LIPA	0	13.8537	0.966	0.516	0
CHI3L1	0	12.4836	0.79	0.216	0
ITGB2	0	7.19382	0.999	0.997	0
IFI6	0	4.66663	0.933	0.337	0
LAMP1	0	3.74542	0.989	0.859	0
GUSB	0	2.96694	0.964	0.657	0
MPEG1	0	-0.359637	0.114	0.268	0
PID1	0	-0.40009	0.026	0.224	0
FCAR	0	-0.430848	0.145	0.362	0
REV3L	0	-0.443985	0.206	0.415	0
ALOX5	0	-0.465634	0.135	0.382	0
HBEGF	0	-0.476585	0.11	0.271	0
TREM1	0	-0.575	0.101	0.395	0
ST8SIA4	0	-0.645255	0.389	0.573	0
IVNS1ABP	0	-0.694628	0.394	0.596	0
CLEC4E	0	-0.817945	0.184	0.506	0
ADAM28	0	-0.819548	0.43	0.633	0
ETS2	0	-0.866591	0.161	0.474	0
CTB-61M7.2	0	-0.872666	0.214	0.514	0
SLC25A37	0	-0.894208	0.168	0.521	0
TRA2B	0	-0.992284	0.673	0.804	0
ST3GAL1	0	-1.10714	0.396	0.647	0
ALOX5AP	0	-1.13612	0.356	0.654	0
EVI2A	0	-1.23661	0.636	0.813	0
FNDC3A	0	-1.31123	0.48	0.756	0
FOSL2	0	-1.34046	0.467	0.727	0
MCL1	0	-1.37746	0.769	0.855	0
LINC00936	0	-1.39063	0.429	0.659	0
CCNL1	0	-1.50146	0.763	0.883	0
SORL1	0	-1.60086	0.375	0.708	0
CLEC7A	0	-1.86004	0.472	0.775	0
EPB41L3	0	-1.90569	0.68	0.887	0
ZFP36	0	-2.16656	0.734	0.881	0
BTG2	0	-2.18202	0.558	0.73	0
NAMPT	0	-2.24261	0.497	0.8	0
DUSP2	0	-2.25726	0.403	0.593	0
DDX5	0	-2.3441	0.908	0.972	0
THBS1	0	-2.46666	0.17	0.413	0
GLTSCR2	0	-2.48698	0.827	0.943	0
FOSB	0	-2.76824	0.692	0.863	0
IER3	0	-2.84618	0.299	0.65	0
SLC11A1	0	-2.93014	0.695	0.914	0
FCN1	0	-3.48266	0.47	0.832	0
EGR1	0	-3.87431	0.512	0.737	0
JUND	0	-3.91495	0.979	0.992	0
PNRC1	0	-3.94256	0.971	0.976	0
CXCL2	0	-4.26946	0.586	0.835	0
IER2	0	-4.39145	0.632	0.823	0
DUSP1	0	-4.56159	0.94	0.975	0
NFKBIA	0	-5.2475	0.859	0.951	0
VCAN	0	-6.17717	0.46	0.857	0
ZFP36L1	0	-7.08306	0.948	0.984	0
HLA-DRA	0	-7.64968	0.769	0.94	0
JUN	0	-7.74173	0.951	0.981	0
RPS3A	0	-8.43174	1	1	0
TXNIP	0	-8.55932	0.997	0.995	0
GLUL	0	-8.87582	0.987	0.998	0
CXCL5	0	-9.61078	0.319	0.608	0
RPL34	0	-10.2044	0.999	1	0
RPS27A	0	-10.4643	1	1	0
H3F3B	0	-11.1614	0.999	1	0
CXCL3	0	-11.9267	0.633	0.901	0
PTMA	0	-14.1892	0.999	1	0
FOS	0	-16.5331	0.966	0.986	0
RPS27	0	-17.4635	1	1	0
BTG1	0	-26.9677	0.991	0.987	0
TPT1	0	-27.3554	1	1	0
IL8	0	-44.8614	0.834	0.957	0
MALAT1	0	-301.674	1	1	0
TGFBI	1.18575755001899e-322	-2.70581	0.638	0.851	4.46319141827148e-319
MT-CO2	3.14225750755033e-321	34.3133	0.996	0.988	1.18274572584194e-317
RNASET2	4.54540394173947e-321	7.12841	1	0.991	1.71089004367074e-317
CEBPD	1.55907355201664e-318	-3.5994	0.89	0.955	5.86835284979062e-315
PLSCR1	3.73538331538274e-318	-0.651516	0.366	0.584	1.40599827991007e-314
ZNF292	5.93254067274077e-317	-1.03156	0.626	0.762	2.23300830921963e-313
EPB41L4A-AS1	1.57274573182087e-316	-1.00667	0.505	0.707	5.91981493457377e-313
IRF2BP2	2.48307235610132e-316	-0.673783	0.49	0.646	9.34628434836537e-313
LRRK2	1.12835159030194e-313	-0.229621	0.08	0.232	4.2471153858965e-310
LPP	2.30205633126502e-311	-0.599169	0.42	0.582	8.66494e-308
SOCS3	7.54593e-307	-1.96272	0.5	0.723	2.84029e-303
EEF1A1	1.79133e-303	-27.1117	1	1	6.74256e-300
RPS15A	1.67375e-301	-6.80836	1	1	6.29998e-298
PPT1	3.36214e-301	1.67302	0.903	0.527	1.26551e-297
SERPINB2	1.72698e-300	-0.254453	0.022	0.111	6.50034e-297
ATP6AP2	7.11761e-300	3.91276	0.992	0.947	2.67907e-296
H1F0	9.24599e-300	-0.544896	0.226	0.343	3.48019e-296
HIST1H1C	1.29922e-299	-0.990233	0.327	0.516	4.89028e-296
RPL13	2.24855e-297	-12.3668	1	1	8.46356e-294
VAMP2	7.67114e-292	-0.63533	0.47	0.61	2.88742e-288
P4HB	6.29163e-291	2.65627	0.991	0.944	2.36817e-287
BCAP31	4.36196e-290	2.27283	0.981	0.853	1.64184e-286
DUSP6	1.63144e-289	-1.34715	0.574	0.689	6.14074e-286
HLA-DQB1	2.26894e-289	-0.527753	0.204	0.303	8.54031e-286
C9orf16	4.43182e-286	2.77265	0.925	0.594	1.66814e-282
KLF10	4.62794e-285	-0.910184	0.492	0.669	1.74196e-281
NBPF10	5.26718e-285	-1.03355	0.64	0.795	1.98257e-281
H1FX	9.15819e-285	-1.62631	0.63	0.738	3.44714e-281
CSTB	2.64193e-284	27.854	1	1	9.94421e-281
TLR2	3.78012e-284	-0.367815	0.154	0.337	1.42284e-280
MXD1	3.13231e-283	-0.803243	0.35	0.546	1.179e-279
ARL4C	3.35096e-283	-2.63452	0.8	0.899	1.2613e-279
CPVL	1.69318e-282	-1.28861	0.62	0.805	6.37314e-279
TMSB10	8.62775e-282	15.5193	1	1	3.24749e-278
CD300E	1.7387e-277	-0.245443	0.022	0.162	6.54447e-274
EIF1	1.99793e-276	-13.4881	1	1	7.52022e-273
RPL30	1.72941e-273	-8.93649	1	1	6.50951e-270
PPP1R15A	3.27724e-273	-1.44442	0.765	0.886	1.23355e-269
MMP9	4.37933e-272	28.8572	0.973	0.955	1.64838e-268
OLFML2B	4.443e-272	-0.311245	0.109	0.282	1.67235e-268
MGEA5	1.16991e-267	-1.12521	0.596	0.778	4.40355e-264
CTSB	1.21963e-266	20.8947	1	0.996	4.59071e-263
CXCR4	1.05155e-262	-2.74372	0.664	0.839	3.95804e-259
NFKBIZ	2.39345e-262	-0.579861	0.345	0.47	9.00894e-259
CELF2	2.76709e-262	-0.580841	0.462	0.605	1.04153e-258
ATP13A3	3.29987e-261	-0.576715	0.411	0.574	1.24207e-257
FCGR2A	8.92796e-260	-1.52759	0.758	0.896	3.36049e-256
RPL10	1.99139e-257	-19.591	1	1	7.49558e-254
IER5	6.99305e-257	-0.746411	0.481	0.628	2.63218e-253
C9orf72	1.99334e-255	-0.682879	0.434	0.615	7.50291e-252
ARGLU1	3.14664e-255	-0.747118	0.592	0.729	1.18439e-251
EREG	4.2993e-255	-5.01663	0.573	0.825	1.61826e-251
GPR183	1.88058e-254	-1.36197	0.57	0.772	7.0785e-251
PHACTR1	6.19071e-252	-0.171559	0.051	0.161	2.33018e-248
CD81	7.32581e-252	2.57836	0.977	0.891	2.75743e-248
OSM	1.51561e-249	-0.379617	0.03	0.137	5.70476e-246
RYBP	8.6987e-249	-0.457088	0.239	0.434	3.27419e-245
MET	5.70745e-247	-0.302884	0.085	0.241	2.14829e-243
LUC7L3	4.29707e-242	-0.716128	0.614	0.723	1.61742e-238
RPS23	5.35089e-242	-8.11133	1	1	2.01408e-238
CD93	6.26159e-241	-0.146116	0.053	0.143	2.35686e-237
ARRDC3	3.76344e-240	-1.58048	0.752	0.869	1.41656e-236
IL1B	3.33532e-239	-1.30997	0.244	0.371	1.25542e-235
RPL26	8.09008e-239	-8.86824	0.999	1	3.04511e-235
BRD2	2.79022e-238	-0.758563	0.593	0.718	1.05024e-234
LINC00937	4.10314e-238	-0.195561	0.097	0.224	1.54442e-234
BNIP3L	2.59035e-236	-1.66747	0.877	0.941	9.75009e-233
LGALS3	1.49807e-233	20.1973	1	0.999	5.63875e-230
SLC16A10	1.08682e-232	-0.566177	0.193	0.378	4.09081e-229
HIF1A	2.23524e-230	-0.800309	0.531	0.661	8.41345e-227
FABP5	4.83351e-226	13.7019	0.924	0.668	1.81933e-222
FPR1	2.1235e-225	-0.292456	0.127	0.273	7.99287e-222
ARPC1B	3.34736e-225	4.82604	0.989	0.916	1.25995e-221
NUPR1	8.74347e-225	-3.88483	0.373	0.688	3.29104e-221
PDK1	3.54177e-224	-0.364348	0.218	0.383	1.33312e-220
SLA	5.9475e-221	-0.188516	0.109	0.22	2.23864e-217
HIST1H4C	1.29701e-220	-1.52875	0.637	0.782	4.88195e-217
NDRG1	2.70085e-219	-2.08412	0.717	0.872	1.0166e-215
MYO1G	5.43968e-219	-0.402483	0.201	0.404	2.0475e-215
LTB	5.46177e-219	-0.162939	0.057	0.097	2.05581e-215
HLA-B	1.04508e-218	14.6964	1	1	3.93369e-215
LGALS2	2.74146e-218	2.19021	0.899	0.645	1.03188e-214
CTSD	8.98373e-218	13.5422	1	1	3.38148e-214
CLEC5A	3.34624e-217	-0.423868	0.148	0.295	1.25953e-213
RP11-20G13.3	3.38428e-217	2.71599	0.568	0.091	1.27384e-213
DMXL2	5.81336e-216	-1.15111	0.756	0.872	2.18815e-212
CREBRF	1.94834e-215	-0.92956	0.584	0.713	7.33357e-212
DLEU7	2.4294e-214	-0.109273	0.032	0.118	9.14426e-211
JUNB	3.60294e-214	-4.15331	0.963	0.979	1.35614e-210
SRSF7	4.97966e-214	-0.898796	0.655	0.797	1.87434e-210
CYP27A1	6.24105e-214	3.11865	0.98	0.937	2.34913e-210
PLBD1	3.88495e-213	1.23469	0.792	0.415	1.46229e-209
MTRNR2L12	7.48452e-213	-2.25015	0.977	0.988	2.81717e-209
SKIL	5.71811e-212	-0.292855	0.175	0.342	2.1523e-208
WSB1	4.99973e-210	-1.0451	0.811	0.891	1.8819e-206
PLIN2	5.33875e-208	-12.9467	0.99	0.998	2.0095e-204
HMGB1	7.00322e-208	-1.08919	0.801	0.909	2.63601e-204
OLR1	7.6693e-205	-0.791707	0.179	0.42	2.88673e-201
CD3D	9.04204e-204	-0.0722861	0.001	0.023	3.40342e-200
RPL18A	2.53466e-203	-7.95934	1	1	9.54046e-200
NCF1	3.68362e-203	-0.701828	0.378	0.558	1.38652e-199
CALM3	1.95819e-202	2.09678	0.927	0.694	7.37062e-199
MT-ND2	1.49115e-201	-0.650745	0.994	0.99	5.61267e-198
CCR1	3.68554e-201	-0.516263	0.429	0.577	1.38724e-197
CD74	1.40603e-198	-2.49654	0.926	0.925	5.29229e-195
PTP4A1	1.84993e-198	-0.405195	0.331	0.484	6.96314e-195
KIAA1147	4.55844e-197	-0.227744	0.151	0.271	1.7158e-193
HLA-DPB1	2.63474e-196	-1.32732	0.519	0.664	9.91715e-193
SDC2	2.67246e-194	3.51847	0.958	0.894	1.00592e-190
SEMA4D	5.21219e-194	-0.168946	0.096	0.213	1.96187e-190
S100A6	7.8729e-194	10.2138	1	1	2.96336e-190
CSF2RA	4.88545e-193	-0.461804	0.421	0.559	1.83888e-189
TRIM25	2.38512e-191	-0.589259	0.289	0.505	8.97759e-188
HIST1H1E	3.21068e-191	-0.405562	0.227	0.382	1.2085e-187
CDKN1A	4.20441e-191	-1.03299	0.503	0.671	1.58254e-187
HMG20B	7.79225e-191	1.8091	0.915	0.62	2.933e-187
CD86	3.47281e-190	1.50531	0.905	0.698	1.30716e-186
IRAK3	3.98369e-190	-0.611457	0.525	0.649	1.49946e-186
HLA-DRB1	6.71906e-190	-2.81082	0.743	0.852	2.52905e-186
HLA-DPA1	1.80087e-189	-1.67924	0.594	0.736	6.77846e-186
ANXA2	1.04786e-188	3.65766	0.997	0.974	3.94415e-185
SRD5A3	4.6214e-188	0.832864	0.593	0.202	1.73949e-184
A2M	3.43491e-187	1.63161	0.782	0.356	1.2929e-183
MAFB	6.65661e-187	-1.60074	0.728	0.82	2.50555e-183
ABCA1	6.87707e-187	-1.07479	0.725	0.824	2.58853e-183
RBPJ	1.68305e-186	-1.26987	0.833	0.914	6.335e-183
CD101	1.91252e-186	-0.177619	0.092	0.213	7.19872e-183
MIR142	1.24254e-184	-0.417085	0.365	0.453	4.67691e-181
PTPRCAP	9.17792e-183	-0.0821817	0.018	0.041	3.45457e-179
MNDA	1.13754e-182	1.69	0.812	0.415	4.2817e-179
COMT	1.51267e-182	1.36777	0.898	0.651	5.69371e-179
NR4A1	2.18802e-182	-0.261452	0.117	0.23	8.2357e-179
SIPA1L1	1.60433e-181	-0.212898	0.157	0.266	6.0387e-178
HSPA6	3.08867e-181	-0.184751	0.128	0.231	1.16257e-177
CD2	4.58586e-181	-0.055655	0.002	0.021	1.72612e-177
ELK3	4.93957e-181	-0.101875	0.05	0.126	1.85925e-177
7SK.2	9.90237e-181	-0.417377	0.437	0.519	3.72725e-177
TREM2	1.16706e-180	1.78665	0.785	0.393	4.39283e-177
RNMT	5.42604e-180	-0.596193	0.613	0.689	2.04236e-176
TUBA1C	7.89917e-180	-0.877608	0.694	0.842	2.97325e-176
ITGB7	1.06043e-179	0.784614	0.562	0.157	3.99147e-176
TMEM170B	1.45476e-179	-0.364346	0.235	0.403	5.47572e-176
METRNL	5.31563e-179	-1.07901	0.693	0.838	2.0008e-175
CASP1	5.42411e-178	-0.531158	0.474	0.602	2.04163e-174
IL32	1.3706e-177	-0.07636	0.003	0.024	5.15893e-174
MLLT6	1.08227e-176	-0.330044	0.273	0.427	4.07366e-173
MAP3K2	1.38417e-176	-0.971111	0.706	0.83	5.21002e-173
LUCAT1	3.18123e-176	-0.387399	0.386	0.464	1.19741e-172
SFPQ	1.7444e-173	-0.476707	0.518	0.625	6.5659e-170
TNF	1.14029e-172	-0.183504	0.054	0.13	4.29204e-169
RPL11	6.91084e-172	-8.13381	1	1	2.60124e-168
ITPR1	8.31648e-172	-0.389494	0.256	0.409	3.13032e-168
HIST2H2AC	1.0736e-170	-0.283064	0.332	0.41	4.04101e-167
MYL6	2.43111e-170	4.06627	0.999	0.998	9.15071e-167
CD3E	2.97197e-170	-0.0505856	0.002	0.02	1.11865e-166
SLC38A2	1.3878e-169	-0.823309	0.626	0.75	5.22368e-166
LGALS1	3.21496e-169	6.37985	0.999	1	1.21011e-165
XBP1	1.41071e-168	-0.451854	0.289	0.447	5.30991e-165
LILRA5	1.47425e-166	-0.114826	0.051	0.125	5.54906e-163
C1orf54	1.97259e-166	1.08376	0.71	0.405	7.42481e-163
CD59	2.60335e-166	0.952654	0.645	0.305	9.79902e-163
SELM	1.35725e-165	-0.216502	0.106	0.23	5.10868e-162
SNHG7	1.4389e-165	-0.70482	0.567	0.691	5.41602e-162
CTSH	6.52916e-165	1.6691	0.962	0.893	2.45758e-161
SNAPC1	1.93716e-164	-0.619735	0.231	0.388	7.29147e-161
SRSF5	1.82992e-163	-0.967582	0.93	0.943	6.88781e-160
COX5B	9.15141e-163	2.13018	0.995	0.971	3.44459e-159
KDM7A	1.10854e-162	-0.401099	0.283	0.456	4.17254e-159
FABP4	1.27599e-162	9.76923	0.516	0.188	4.80284e-159
VEGFA	1.63497e-162	-1.0683	0.487	0.679	6.15404e-159
CTSZ	3.28932e-162	4.60563	0.988	0.956	1.2381e-158
FBP1	7.8488e-162	3.84397	0.95	0.787	2.95429e-158
SCPEP1	8.56102e-161	1.13587	0.841	0.522	3.22237e-157
RANBP2	1.38099e-160	-0.293357	0.228	0.378	5.19804e-157
LILRB2	1.15616e-159	-0.229969	0.177	0.282	4.3518e-156
ARHGAP26	2.12144e-159	-0.206121	0.213	0.317	7.98509e-156
EGR2	3.38915e-159	-0.458369	0.348	0.436	1.27568e-155
COL23A1	8.55849e-159	-0.295203	0.21	0.363	3.22142e-155
LYZ	3.3323e-158	-28.2799	0.998	0.999	1.25428e-154
SPOCK2	3.43817e-158	-0.0394366	0.001	0.018	1.29413e-154
CTD-2319I12.2	4.87256e-158	-0.232829	0.038	0.164	1.83403e-154
EVI2B	2.65144e-157	-1.78319	0.931	0.944	9.98002e-154
LPCAT1	2.96582e-157	-0.294498	0.22	0.361	1.11633e-153
FDX1	4.17947e-157	1.31196	0.752	0.446	1.57315e-153
CHD2	1.95855e-156	-0.967938	0.726	0.821	7.37197e-153
ARRDC4	4.58493e-156	-0.373973	0.295	0.444	1.72577e-152
SPEN	9.35715e-156	-0.435696	0.365	0.522	3.52203e-152
SYTL3	8.31446e-155	-0.299429	0.23	0.362	3.12956e-151
RPN2	1.63316e-153	1.00765	0.745	0.385	6.14721e-150
DOCK4	4.21109e-153	-0.284338	0.306	0.413	1.58506e-149
LYSMD2	6.51798e-152	-0.356212	0.21	0.391	2.45337e-148
GLA	7.86828e-152	1.00618	0.79	0.446	2.96162e-148
NUPL1	1.39844e-151	-0.331921	0.27	0.419	5.26372e-148
CHMP1B	9.21152e-150	-0.803698	0.543	0.658	3.46721e-146
KLRB1	4.51193e-149	-0.123905	0.002	0.017	1.69829e-145
BCAT1	3.54617e-148	-0.659946	0.615	0.731	1.33478e-144
RAMP1	5.49785e-148	1.20801	0.482	0.104	2.06939e-144
DBI	8.21403e-148	1.79722	0.967	0.853	3.09176e-144
OAS1	6.71558e-147	0.737249	0.492	0.164	2.52774e-143
LILRB1	1.19933e-146	-0.127485	0.111	0.192	4.51426e-143
HIP1	2.62041e-146	-0.111639	0.1	0.173	9.86321e-143
C4orf48	2.41316e-145	0.948191	0.784	0.439	9.08312e-142
KIAA1551	7.32287e-145	-0.399661	0.339	0.463	2.75633e-141
NKTR	1.6869e-144	-0.45508	0.557	0.631	6.3495e-141
VMP1	7.7971e-144	-1.27456	0.865	0.893	2.93483e-140
ADM	2.64737e-143	-1.65691	0.434	0.537	9.96472e-140
ZEB2	2.94175e-143	-1.26301	0.905	0.949	1.10727e-139
PCF11	3.09623e-143	-0.358568	0.328	0.464	1.16542e-139
PLTP	4.93231e-143	1.34224	0.59	0.273	1.85652e-139
GLIPR2	1.93579e-142	1.07324	0.757	0.394	7.2863e-139
PLD3	1.15997e-141	3.42724	0.998	0.98	4.36612e-138
HNRNPU-AS1	2.76389e-141	-0.296499	0.216	0.363	1.04033e-137
ABCG1	1.77826e-140	-0.125023	0.07	0.155	6.69337e-137
ICAM3	5.68358e-140	-0.658568	0.45	0.58	2.1393e-136
ZFHX3	2.15353e-139	-0.407562	0.319	0.437	8.10589e-136
PDE4DIP	2.35757e-139	-1.22326	0.819	0.899	8.87388e-136
HIF1A-AS2	1.54506e-138	-0.241961	0.132	0.215	5.81559e-135
MTRNR2L2	1.82115e-138	-0.259073	0.252	0.369	6.85481e-135
CD247	5.13502e-138	-0.0561801	0.012	0.036	1.93282e-134
TSPYL2	1.13345e-137	-0.168454	0.073	0.17	4.2663e-134
LCK	1.18495e-136	-0.0369235	0.002	0.017	4.46016e-133
PLAUR	1.94224e-136	-2.7285	0.87	0.954	7.3106e-133
SERPINA1	4.84701e-136	-0.328673	0.204	0.341	1.82442e-132
SLC20A1	7.78833e-136	-0.130504	0.114	0.191	2.93153e-132
THBD	6.28591e-135	-0.298957	0.089	0.191	2.36602e-131
IL6ST	8.22136e-133	-0.268205	0.248	0.377	3.09452e-129
RPS19	1.02351e-132	-8.00363	1	1	3.85251e-129
SYNE2	2.67971e-132	-0.0442533	0.003	0.018	1.00864e-128
SEMA6B	3.54763e-132	-0.315179	0.334	0.398	1.33533e-128
P4HA1	3.93919e-130	-1.78852	0.926	0.964	1.48271e-126
SLAMF9	4.41456e-130	1.26984	0.896	0.686	1.66164e-126
HIST1H1D	7.47937e-130	-0.216658	0.128	0.19	2.81524e-126
CD3G	1.10261e-129	-0.0357864	0.001	0.016	4.15022e-126
CDH23	1.10383e-129	0.42071	0.357	0.059	4.15483e-126
ANKRD28	1.39218e-129	-0.553711	0.482	0.595	5.24016e-126
FAM26F	2.07354e-129	-0.272883	0.191	0.315	7.80479e-126
S100A10	4.85295e-129	4.5326	1	1	1.82665e-125
MIDN	6.79303e-129	-0.512414	0.534	0.619	2.5569e-125
GM2A	8.94172e-129	1.62652	0.858	0.632	3.36566e-125
TNFAIP3	5.01793e-128	-0.358568	0.265	0.376	1.88875e-124
PDE2A	4.12314e-127	-0.116868	0.074	0.155	1.55195e-123
RALGDS	5.16223e-127	-0.172399	0.163	0.263	1.94306e-123
ENO2	5.19766e-127	-0.363605	0.289	0.452	1.9564e-123
NFXL1	1.84875e-126	-0.157704	0.09	0.151	6.95871e-123
SLC25A5	3.90377e-126	1.35576	0.862	0.648	1.46938e-122
KLF6	5.5761e-126	-1.96726	0.918	0.959	2.09884e-122
S100A4	6.34963e-126	5.84497	0.986	0.99	2.39e-122
SRSF3	7.62142e-126	-0.452623	0.595	0.667	2.8687e-122
HLA-C	1.10965e-125	4.73095	0.998	0.998	4.17671e-122
FCGR1A	2.09452e-125	-0.115907	0.045	0.13	7.88378e-122
SNHG12	7.41647e-125	-0.592172	0.307	0.518	2.79156e-121
MRPS6	9.08104e-125	-0.388024	0.352	0.485	3.4181e-121
AKR1B1	1.13242e-124	-0.352226	0.261	0.412	4.26244e-121
DOK2	1.28204e-124	-0.245307	0.291	0.398	4.82559e-121
ASGR1	2.05806e-124	-0.261565	0.256	0.38	7.74654e-121
DENND3	2.1314e-123	-0.206095	0.202	0.309	8.02259e-120
TMC8	3.36059e-123	-0.125946	0.134	0.22	1.26493e-119
SLC3A2	1.57066e-122	-1.09917	0.812	0.905	5.91196e-119
SLFN11	7.62674e-122	-0.166729	0.15	0.255	2.8707e-118
CD69	1.22345e-121	-0.0439389	0.004	0.019	4.60505e-118
CD55	2.61134e-121	-0.460531	0.354	0.508	9.8291e-118
IL1R1	3.47602e-121	-0.402311	0.297	0.445	1.30837e-117
TNFAIP8	4.29651e-121	-0.510641	0.547	0.639	1.61721e-117
AHRR	4.088e-120	-0.245234	0.262	0.38	1.53872e-116
CCL3	4.11131e-120	-1.31254	0.469	0.529	1.5475e-116
CLK1	9.15439e-120	-0.501552	0.408	0.528	3.44571e-116
RSRC2	3.08505e-119	-0.528974	0.659	0.716	1.16121e-115
SETD5-AS1	6.04768e-119	-0.280336	0.294	0.397	2.27635e-115
LY6E	2.28133e-118	0.590107	0.453	0.142	8.58693e-115
SLC7A11	2.78423e-118	-1.33224	0.728	0.782	1.04798e-114
MARCKSL1	3.87408e-118	-0.257623	0.217	0.327	1.4582e-114
EVL	3.99624e-118	1.1217	0.887	0.63	1.50418e-114
IFNGR2	1.01838e-117	-0.755563	0.703	0.803	3.83319e-114
SLC43A2	3.98385e-117	-0.487133	0.528	0.634	1.49952e-113
PCNX	1.07301e-116	-0.268693	0.322	0.428	4.03882e-113
SERTAD1	2.11412e-116	-0.309919	0.316	0.434	7.95754e-113
IRS2	7.06027e-116	-0.26794	0.261	0.376	2.65748e-112
FAM213A	8.87463e-116	0.513914	0.495	0.213	3.34041e-112
TNFRSF10B	1.01732e-115	-0.122797	0.123	0.207	3.82919e-112
PRDX1	3.22518e-115	2.61545	0.992	0.965	1.21396e-111
TBL1X	4.11833e-115	-0.236023	0.28	0.378	1.55014e-111
RP11-680A11.5	7.86062e-115	0.441321	0.468	0.163	2.95874e-111
RPS6	1.632e-114	-5.38053	1	1	6.14286e-111
NAIP	9.98377e-114	-0.130605	0.184	0.246	3.75789e-110
MTRNR2L8	1.88111e-113	-0.206619	0.479	0.484	7.08049e-110
ZNF331	3.57171e-112	-0.720934	0.495	0.583	1.34439e-108
CFP	4.90727e-112	-0.093284	0.05	0.117	1.8471e-108
CD14	7.55317e-112	-2.73841	0.671	0.846	2.84301e-108
PTGS2	1.18973e-110	-0.173761	0.054	0.129	4.47815e-107
MXI1	4.77689e-110	-0.820022	0.683	0.767	1.79802e-106
PDE4D	5.72916e-110	-0.0728615	0.068	0.109	2.15646e-106
RPL3	5.01264e-109	-5.40758	1	1	1.88676e-105
LAT2	1.67548e-108	-0.125432	0.146	0.229	6.3065e-105
SPRED1	1.90395e-108	-0.0960112	0.077	0.148	7.16647e-105
RORA	2.19805e-108	-0.0653911	0.031	0.06	8.27345e-105
ACP5	2.48052e-108	3.35938	0.976	0.936	9.33667e-105
KLF2	2.18921e-107	-0.416376	0.433	0.474	8.24018e-104
ETS1	6.40401e-107	-0.0320767	0.007	0.022	2.41047e-103
GRN	1.30811e-106	3.09286	0.999	0.989	4.92372e-103
RPS4X	7.10281e-106	-8.35371	1	1	2.6735e-102
RP11-796E2.4	1.21395e-105	-0.26868	0.204	0.293	4.56932e-102
FCGR2B	1.38911e-105	-2.29729	0.664	0.852	5.22863e-102
NPIPB5	2.19878e-104	-0.100466	0.149	0.206	8.2762e-101
SECISBP2	3.48708e-104	-0.136836	0.174	0.251	1.31254e-100
PRDM1	4.4147e-104	-0.243403	0.248	0.327	1.66169e-100
PLK3	6.24233e-104	-0.216274	0.259	0.347	2.34961e-100
ABCC3	1.06395e-103	-0.337484	0.561	0.614	4.00469e-100
RNASE1	2.48102e-103	-4.83783	0.643	0.768	9.33857e-100
ID3	1.08129e-102	-0.293482	0.116	0.233	4.06998e-99
SELL	2.05781e-102	-0.0242054	0.002	0.014	7.74562e-99
DGAT2	1.64092e-101	-0.0581203	0.035	0.083	6.17641e-98
TLE4	1.83629e-101	-0.273195	0.377	0.462	6.9118e-98
CSRNP1	3.4106e-101	-0.114714	0.105	0.167	1.28375e-97
ADAM8	1.13913e-100	-0.714349	0.611	0.749	4.28768e-97
NKG7	2.80351e-100	-0.0869863	0.011	0.038	1.05524e-96
ARHGAP6	3.5415e-100	-0.12579	0.106	0.185	1.33302e-96
MT-CYB	6.5489e-100	7.2826	0.991	0.966	2.46501e-96
KLHL24	6.69464e-100	-0.416869	0.384	0.519	2.51986e-96
SLC36A4	1.35129e-99	-0.24196	0.349	0.43	5.08625e-96
IL7R	2.13941e-99	-0.262739	0.085	0.104	8.05274e-96
CTA-292E10.6	2.54357e-99	-0.0664748	0.064	0.11	9.574e-96
GTF3A	3.22476e-99	0.67924	0.733	0.434	1.2138e-95
MAT2A	3.80609e-99	-0.193572	0.258	0.325	1.43261e-95
CLEC4D	4.17901e-99	-0.0484512	0.034	0.073	1.57298e-95
CTA-29F11.1	4.42157e-99	-0.154799	0.097	0.157	1.66428e-95
CYBB	5.69133e-99	-0.426679	0.333	0.507	2.14221e-95
ZBTB25	6.30399e-99	-0.241149	0.261	0.371	2.37282e-95
ZFYVE16	1.56594e-98	-0.459977	0.636	0.69	5.89419e-95
PTK2B	1.80693e-98	-0.285043	0.31	0.433	6.80127e-95
DGKD	2.43979e-98	-0.0685388	0.08	0.124	9.18337e-95
RPS3	4.83176e-98	-5.55168	1	1	1.81868e-94
PPP1R10	4.88552e-98	-0.338501	0.446	0.514	1.83891e-94
ASGR2	6.49303e-98	-0.0356085	0.015	0.043	2.44398e-94
EPM2AIP1	7.00791e-98	-0.153393	0.211	0.288	2.63778e-94
YPEL3	1.00819e-97	-1.03648	0.832	0.881	3.79482e-94
CAMK4	1.52651e-97	-0.0189383	0	0.01	5.74579e-94
TLR5	2.76999e-97	-0.0937181	0.092	0.155	1.04262e-93
BCL11B	6.07089e-97	-0.0158094	0	0.009	2.28508e-93
ANXA11	7.91587e-97	0.854299	0.913	0.702	2.97953e-93
COX6C	1.53144e-96	1.35885	0.954	0.844	5.76433e-93
PLEKHA2	2.34236e-96	-0.195837	0.228	0.328	8.81663e-93
FUT11	2.64658e-96	-0.143563	0.174	0.253	9.96172e-93
CAPG	4.04422e-96	2.14666	0.948	0.865	1.52224e-92
ISG20	6.80599e-96	-0.0582176	0.032	0.065	2.56177e-92
STK17B	7.27098e-96	-0.374957	0.577	0.62	2.7368e-92
CEP95	1.04349e-95	-0.19594	0.224	0.326	3.92771e-92
ODC1	3.67312e-95	-0.15045	0.216	0.287	1.38256e-91
ITM2A	4.17145e-95	-0.0189714	0.001	0.011	1.57013e-91
DDX21	9.69e-95	-0.15018	0.198	0.264	3.64732e-91
MIR24-2	1.32859e-94	-0.678655	0.594	0.654	5.0008e-91
CERK	2.00213e-94	-0.293536	0.262	0.402	7.53601e-91
DDIT4	2.86187e-94	-1.25135	0.437	0.526	1.07721e-90
MT-CO3	3.36326e-94	13.7854	0.998	0.99	1.26593e-90
MS4A4A	3.54066e-94	0.881355	0.753	0.501	1.3327e-90
KDM6B	4.21998e-94	-0.221947	0.257	0.359	1.5884e-90
CSF3R	4.64123e-94	-0.460761	0.628	0.653	1.74696e-90
C12orf57	2.67209e-93	-0.273444	0.333	0.424	1.00578e-89
ACSL3	6.59282e-93	-0.167932	0.253	0.328	2.48154e-89
FGR	9.87406e-93	0.770241	0.815	0.546	3.71659e-89
ANXA1	1.0975e-92	3.05137	0.992	0.993	4.13097e-89
SEZ6L2	1.39076e-92	0.359596	0.296	0.067	5.23482e-89
MDM2	1.51804e-92	-0.684348	0.541	0.633	5.7139e-89
P2RY8	3.55895e-92	-0.0418556	0.024	0.056	1.33959e-88
DGKE	4.71881e-92	-0.11671	0.134	0.197	1.77616e-88
ILF3-AS1	5.25572e-92	-0.149209	0.17	0.243	1.97825e-88
ECE1	5.42713e-92	-0.0454074	0.025	0.061	2.04277e-88
SH3D21	1.09072e-91	-0.104883	0.136	0.201	4.10546e-88
TRPM2	1.32309e-91	-0.050823	0.046	0.083	4.98013e-88
RPL32	1.85741e-91	-6.13185	1	1	6.9913e-88
LPAR6	8.00921e-91	-0.309745	0.478	0.493	3.01467e-87
USP53	1.00519e-90	-0.0725714	0.047	0.1	3.78353e-87
CCL2	1.10611e-90	-0.244115	0.018	0.057	4.16338e-87
LCP2	1.43696e-90	-0.167886	0.225	0.301	5.40873e-87
RLF	3.93867e-90	-0.235253	0.289	0.386	1.48251e-86
LINC00528	1.81001e-88	-0.0365256	0.005	0.036	6.81287e-85
RBP1	3.74754e-88	-0.214661	0.12	0.217	1.41058e-84
RBP7	4.84287e-88	-0.102846	0.096	0.164	1.82286e-84
STAB1	4.92398e-88	-0.450259	0.427	0.467	1.85339e-84
ITPR2	1.25249e-87	-0.107635	0.161	0.218	4.71437e-84
CFD	1.26637e-87	-1.70216	0.782	0.893	4.76662e-84
MT-CO1	3.13962e-87	29.4818	1	0.999	1.18175e-83
ZCCHC11	4.40193e-87	-0.244095	0.325	0.424	1.65688e-83
CCDC170	4.74717e-87	-0.0901593	0.04	0.103	1.78684e-83
TAF1	3.61756e-86	-0.108068	0.176	0.232	1.36165e-82
GPR160	4.36359e-86	-0.0754547	0.102	0.154	1.64246e-82
RP4-737E23.2	4.47189e-86	-0.052233	0.009	0.049	1.68322e-82
ICAM1	7.79048e-86	-0.224891	0.287	0.376	2.93234e-82
RELT	8.22587e-86	-0.182657	0.254	0.341	3.09622e-82
SLC2A1	8.69423e-86	-0.362966	0.26	0.318	3.27251e-82
RP11-640M9.1	1.46509e-85	-0.0780419	0.125	0.168	5.51461e-82
GKAP1	2.39245e-85	-0.0569216	0.033	0.076	9.00517e-82
SCARB2	2.62245e-85	0.818713	0.891	0.687	9.87088e-82
NLRP1	2.35645e-84	-0.187305	0.228	0.319	8.86966e-81
ZCCHC6	3.57135e-84	-0.487769	0.613	0.67	1.34426e-80
PTPN7	1.28849e-83	-0.111554	0.172	0.233	4.84987e-80
CD7	2.11535e-83	-0.0301179	0.008	0.023	7.96219e-80
SIL1	6.12895e-83	0.472121	0.559	0.3	2.30694e-79
TACC1	9.86827e-83	-0.16689	0.478	0.48	3.71442e-79
TSPAN33	1.20113e-82	0.358993	0.35	0.118	4.52104e-79
PLAU	1.2158e-82	-0.0639175	0.054	0.096	4.57629e-79
ANKZF1	1.80929e-82	-0.126173	0.163	0.229	6.81016e-79
LSP1	1.91093e-82	1.52576	0.951	0.858	7.19275e-79
KLF4	5.67175e-82	-0.291376	0.297	0.403	2.13485e-78
FCGR3A	6.81614e-82	-0.614362	0.599	0.664	2.56559e-78
MYADM	1.26712e-81	-0.398886	0.555	0.603	4.76944e-78
CYP1B1	1.50048e-81	2.77048	0.888	0.716	5.6478e-78
CCDC88A	1.79681e-81	1.01422	0.943	0.82	6.7632e-78
C16orf74	4.67867e-81	-0.062549	0.068	0.115	1.76105e-77
STARD10	7.22055e-81	-0.277637	0.31	0.426	2.71781e-77
MYLIP	9.00215e-81	-0.0807722	0.101	0.145	3.38841e-77
HMGN2	2.19466e-80	-0.955376	0.902	0.952	8.2607e-77
WTAP	3.56215e-80	-0.362655	0.521	0.577	1.34079e-76
PLEKHO1	7.64987e-80	1.08413	0.848	0.648	2.87941e-76
LPL	7.9249e-80	0.842772	0.48	0.087	2.98293e-76
CSF2RB	2.80475e-79	-0.0866527	0.142	0.194	1.05571e-75
TMEM71	3.1863e-79	-0.144821	0.193	0.277	1.19932e-75
ATP6V0B	1.55293e-78	-1.05339	0.891	0.951	5.84524e-75
IFRD1	2.14796e-78	-0.276593	0.332	0.429	8.08491e-75
MARCO	3.35997e-78	-0.560665	0.213	0.321	1.26469e-74
MMP7	4.42656e-78	4.34467	0.236	0.045	1.66616e-74
EMD	1.5561e-77	-0.170267	0.274	0.352	5.85715e-74
PRKCQ-AS1	3.19498e-77	-0.0224682	0.005	0.013	1.20259e-73
IGFBP6	3.60236e-77	0.924822	0.289	0.046	1.35593e-73
BTG3	9.38618e-77	-0.469053	0.407	0.526	3.53296e-73
IL2RG	1.19588e-76	0.685963	0.736	0.457	4.50128e-73
RP11-1143G9.4	1.26069e-76	-2.65989	0.85	0.928	4.74524e-73
RPL39	1.29022e-76	-4.88619	1	1	4.85638e-73
ME1	1.64943e-76	0.362565	0.411	0.171	6.20845e-73
NEAT1	4.07933e-76	-21.4784	0.999	1	1.53546e-72
ZNF33A	9.51653e-76	-0.0800237	0.118	0.166	3.58202e-72
RPS14	9.73422e-76	-5.39132	1	1	3.66396e-72
DLL1	1.5333e-75	-0.0713596	0.032	0.085	5.77133e-72
GSN	3.47667e-75	1.98758	0.926	0.804	1.30862e-71
DSE	6.25928e-75	-0.0920527	0.185	0.23	2.35599e-71
CALM1	8.12693e-75	-0.885195	0.915	0.946	3.05897e-71
GAPDH	1.22119e-74	3.56164	1	1	4.59655e-71
CHML	1.43952e-74	-0.154445	0.161	0.211	5.41836e-71
PDIA6	2.61818e-74	0.904218	0.792	0.569	9.85483e-71
WDR74	3.29442e-74	-0.175599	0.251	0.317	1.24002e-70
EMR3	7.57536e-74	-0.0629614	0.085	0.127	2.85137e-70
SLCO2B1	7.66007e-74	-0.078273	0.117	0.163	2.88325e-70
LACC1	2.21353e-73	-0.112258	0.174	0.231	8.33173e-70
ELMSAN1	2.98814e-73	-0.173299	0.271	0.337	1.12474e-69
NFIL3	3.03494e-73	-0.24731	0.299	0.399	1.14235e-69
PSMD5-AS1	3.83912e-73	-0.10052	0.168	0.209	1.44504e-69
HS3ST1	4.13338e-73	-0.068832	0.098	0.14	1.5558e-69
PSIP1	8.34931e-73	-0.299249	0.418	0.494	3.14268e-69
TALDO1	9.70874e-73	1.8479	0.983	0.941	3.65437e-69
TANC2	9.74006e-73	-0.0806429	0.135	0.181	3.66616e-69
RARRES1	1.33432e-72	0.437138	0.271	0.054	5.02239e-69
CARD16	1.39399e-72	-0.75216	0.659	0.769	5.24699e-69
ITK	2.00381e-72	-0.0104017	0	0.007	7.54235e-69
MACF1	2.82102e-72	-0.250632	0.55	0.564	1.06183e-68
MFSD12	6.3109e-72	1.96382	0.843	0.608	2.37542e-68
FAM118A	6.44397e-72	-0.18481	0.44	0.453	2.42551e-68
NEU4	7.3103e-72	-0.0266093	0.01	0.033	2.7516e-68
LIMD1	1.63624e-71	-0.1573	0.218	0.291	6.15881e-68
HSPA5	2.15072e-71	-0.451892	0.492	0.567	8.09532e-68
KIAA0907	2.26459e-71	-0.104218	0.184	0.236	8.52392e-68
PHLDA1	3.1392e-71	-0.455221	0.538	0.599	1.18159e-67
CALM2	4.61309e-71	2.29689	0.954	0.929	1.73637e-67
BCL2A1	7.87021e-71	1.0399	0.559	0.266	2.96235e-67
ACKR3	1.40564e-70	-0.0489772	0.008	0.037	5.29082e-67
RHOH	3.42456e-70	-0.0190295	0.005	0.016	1.289e-66
HSP90AA1	4.18092e-70	-0.689522	0.929	0.943	1.5737e-66
MTHFS	5.14511e-70	0.352251	0.391	0.159	1.93662e-66
C10orf54	5.35116e-70	-0.520847	0.811	0.838	2.01418e-66
INTS6	5.86043e-70	-0.145276	0.241	0.29	2.20587e-66
FAM162A	6.72868e-70	-0.66526	0.759	0.824	2.53268e-66
ATF7IP	7.06299e-70	-0.0792539	0.165	0.202	2.65851e-66
FAH	1.33184e-69	0.858888	0.67	0.426	5.01304e-66
MT-ND4	1.55744e-69	18.0848	0.999	0.997	5.86222e-66
MCTP2	1.61335e-69	-0.0282492	0.01	0.031	6.07264e-66
PRKAR2A	1.82329e-69	-0.160864	0.271	0.338	6.86286e-66
GZMA	2.86429e-69	-0.0323661	0.001	0.009	1.07812e-65
BANP	3.85042e-69	-0.221447	0.293	0.382	1.4493e-65
SYNGR1	4.13876e-69	0.450754	0.381	0.146	1.55783e-65
SPARC	4.48802e-69	0.658341	0.343	0.108	1.68929e-65
BCL2L11	4.61084e-69	-0.0938343	0.135	0.19	1.73552e-65
BACH1	5.10291e-69	-0.636715	0.698	0.76	1.92074e-65
TRAF3IP3	8.82185e-69	-0.0531697	0.072	0.092	3.32054e-65
FNDC3B	1.21641e-68	-0.215366	0.298	0.388	4.57856e-65
RHEB	1.43586e-68	-0.648841	0.679	0.773	5.40456e-65
RAC2	1.97791e-68	0.668585	0.897	0.752	7.44487e-65
SLC2A3	3.5442e-68	-1.6397	0.67	0.79	1.33404e-64
SIGLEC10	4.21973e-68	-0.0388263	0.04	0.068	1.58831e-64
AGPAT6	4.9777e-68	-0.172704	0.258	0.34	1.87361e-64
ULK1	1.0367e-67	-0.125552	0.169	0.243	3.90213e-64
BAZ2B	1.22937e-67	-0.166626	0.316	0.372	4.62734e-64
SECTM1	1.4297e-67	-0.0588606	0.077	0.118	5.38138e-64
AKNA	2.07867e-67	-0.148419	0.261	0.317	7.82411e-64
PLEKHG3	2.65202e-67	-0.0439115	0.044	0.08	9.98222e-64
HSPA8	3.36834e-67	0.991961	0.848	0.591	1.26784e-63
ZFC3H1	4.0336e-67	-0.215348	0.342	0.419	1.51825e-63
ENTHD1	6.08173e-67	0.227514	0.208	0.039	2.28916e-63
KLHL21	2.0202e-66	-0.12263	0.145	0.212	7.60403e-63
SIPA1L2	3.60585e-66	-0.0881744	0.18	0.228	1.35724e-62
SH2D2A	5.23717e-66	-0.00841438	0	0.006	1.97127e-62
SPAG9	5.35695e-66	-0.608635	0.72	0.788	2.01635e-62
LINC00657	1.05099e-65	-0.300138	0.546	0.589	3.95592e-62
NR1D2	1.19298e-65	-0.154694	0.219	0.292	4.49036e-62
REV1	1.26501e-65	-0.109534	0.209	0.261	4.76151e-62
RP11-519G16.3	1.597e-65	-0.0334062	0.019	0.046	6.01111e-62
JMY	2.99022e-65	-0.0660943	0.098	0.139	1.12552e-61
CD96	5.76488e-65	-0.0197676	0.007	0.017	2.1699e-61
GPR171	9.8761e-65	-0.0107262	0.001	0.008	3.71736e-61
ALDOA	1.06061e-64	0.167981	1	1	3.99215e-61
AC006129.2	1.25822e-64	-0.0129112	0.002	0.009	4.73594e-61
HEXIM1	1.33381e-64	-0.234561	0.261	0.346	5.02046e-61
EGLN3	1.88638e-64	-0.481813	0.485	0.524	7.10033e-61
VNN3	1.98667e-64	-0.128215	0.091	0.153	7.47784e-61
IGLON5	2.10702e-64	-0.0540942	0.034	0.076	7.93081e-61
ZFP36L2	4.88704e-64	-1.83948	0.918	0.94	1.83948e-60
SKAP1	5.84396e-64	-0.0197988	0.002	0.012	2.19966e-60
GNPDA1	7.03997e-64	-0.154401	0.293	0.361	2.64985e-60
NOLC1	8.02301e-64	-0.0533027	0.064	0.106	3.01986e-60
MMP14	1.20263e-63	-0.126382	0.218	0.278	4.52671e-60
HIST2H2BE	1.703e-63	-0.0458221	0.028	0.047	6.41009e-60
KIAA0930	1.80781e-63	0.882053	0.851	0.653	6.80461e-60
VENTX	2.678e-63	-0.0320337	0.017	0.043	1.008e-59
ZBTB43	2.76304e-63	-0.297771	0.27	0.378	1.04001e-59
DNAJB1	3.64159e-63	-0.159674	0.277	0.338	1.37069e-59
IL1RAP	4.67165e-63	-0.0395481	0.048	0.074	1.75841e-59
FAIM	5.18521e-63	0.277736	0.303	0.101	1.95171e-59
IL3RA	6.85464e-63	-0.384933	0.168	0.318	2.58009e-59
LGALS9	7.40435e-63	0.51063	0.659	0.365	2.787e-59
RP11-334C17.5	7.52835e-63	-0.117754	0.217	0.263	2.83367e-59
RPPH1	1.13181e-62	-0.278243	0.096	0.129	4.26014e-59
CCL4	1.7517e-62	-0.331822	0.075	0.122	6.59341e-59
FAM65B	1.86964e-62	-0.0141007	0.004	0.011	7.03731e-59
RN7SL1	2.40728e-62	-0.143833	0.142	0.181	9.06101e-59
PGD	3.28234e-62	0.7785	0.891	0.719	1.23547e-58
TUBB4B	7.98233e-62	-0.295226	0.577	0.608	3.00455e-58
AC016629.8	9.32275e-62	-0.055053	0.037	0.073	3.50908e-58
RP5-894A10.2	2.86429e-61	-0.0483739	0.066	0.095	1.07812e-57
PRKAA1	2.98692e-61	-0.0576036	0.095	0.133	1.12428e-57
C15orf48	3.21099e-61	-1.14242	0.779	0.89	1.20861e-57
SIGLEC12	3.40722e-61	-0.0205507	0.003	0.021	1.28248e-57
NR4A2	6.73435e-61	-0.482282	0.496	0.539	2.53481e-57
TJP2	6.78615e-61	-0.0797082	0.08	0.135	2.55431e-57
GPX3	8.41253e-61	-0.0531362	0.057	0.09	3.16648e-57
FGF11	9.73706e-61	-0.0359625	0.02	0.048	3.66503e-57
HIPK2	1.1432e-60	-0.290234	0.575	0.6	4.30302e-57
CD244	1.41166e-60	-0.025919	0.011	0.033	5.31347e-57
NLRP3	1.95185e-60	-0.0881996	0.158	0.199	7.34675e-57
P2RY10	1.97e-60	-0.00688759	0	0.005	7.41506e-57
CYCS	2.42443e-60	-0.192667	0.277	0.304	9.12555e-57
CLEC12A	4.09381e-60	0.372067	0.409	0.201	1.54091e-56
CYSTM1	4.33057e-60	0.694681	0.738	0.489	1.63003e-56
UBN2	5.25078e-60	-0.119103	0.214	0.272	1.97639e-56
TNFRSF1B	9.07709e-60	1.72966	0.939	0.898	3.41662e-56
CALR	1.01511e-59	1.55094	0.971	0.924	3.82086e-56
PLAC8	1.14076e-59	-0.028165	0.024	0.036	4.29384e-56
CD6	1.2762e-59	-0.00980055	0.001	0.007	4.80362e-56
NUCB2	1.43453e-59	0.381649	0.469	0.247	5.39958e-56
SERINC5	1.86312e-59	-0.0447956	0.071	0.092	7.01279e-56
POU2F2	2.25714e-59	-0.146979	0.196	0.25	8.49588e-56
ARL5B	3.52032e-59	-0.0798441	0.141	0.187	1.32505e-55
IQGAP2	3.78844e-59	0.767812	0.889	0.717	1.42597e-55
EFNA5	4.49941e-59	-0.0556547	0.022	0.061	1.69358e-55
AMICA1	5.28472e-59	-0.293351	0.579	0.59	1.98917e-55
TNFSF9	8.55136e-59	-0.108746	0.152	0.183	3.21873e-55
DENND1B	9.11071e-59	-0.125652	0.211	0.268	3.42927e-55
ATP5G3	1.78272e-58	0.930706	0.968	0.875	6.71017e-55
HCAR3	1.85308e-58	-0.158481	0.095	0.178	6.975e-55
GOLGA8A	2.19523e-58	-0.0524457	0.083	0.095	8.26284e-55
GCLC	2.4099e-58	0.662217	0.423	0.164	9.07087e-55
RPLP1	2.47924e-58	3.79915	1	1	9.33187e-55
GNLY	3.15832e-58	-0.191782	0.005	0.012	1.18879e-54
ERRFI1	5.46637e-58	-0.0380013	0.02	0.043	2.05754e-54
KCNJ15	1.62866e-57	-0.0252359	0.005	0.027	6.13027e-54
DSC2	2.53958e-57	-0.122236	0.181	0.251	9.55899e-54
ITGAV	6.42142e-57	-0.107275	0.218	0.267	2.41702e-53
GAS2L3	6.50007e-57	-0.0615044	0.086	0.128	2.44663e-53
HSPE1	1.28415e-56	-0.151714	0.531	0.533	4.83353e-53
MAL	2.36434e-56	-0.00903945	0.001	0.007	8.89938e-53
SAMD3	2.49122e-56	-0.0098897	0	0.006	9.37696e-53
PCSK7	3.12977e-56	-0.0694012	0.169	0.195	1.17805e-52
CDC42EP3	4.06544e-56	-0.101274	0.131	0.184	1.53023e-52
ATHL1	4.97383e-56	-0.0242323	0.01	0.03	1.87215e-52
CWF19L2	5.94452e-56	-0.145857	0.295	0.351	2.23752e-52
TTYH3	6.46777e-56	-0.0800726	0.412	0.395	2.43447e-52
GTF2IRD2B	7.59017e-56	-0.0336124	0.029	0.057	2.85694e-52
TNFRSF10D	2.82322e-55	-0.0843425	0.133	0.184	1.06266e-51
FPR3	3.15542e-55	-0.0979922	0.448	0.437	1.1877e-51
THEMIS	3.16176e-55	-0.00798696	0	0.006	1.19009e-51
SOD2	3.27888e-55	-3.84849	0.962	0.975	1.23417e-51
ERN1	3.57904e-55	-0.0676876	0.174	0.198	1.34715e-51
G6PD	4.15097e-55	0.878548	0.605	0.28	1.56243e-51
ID2	7.62265e-55	-0.273797	0.454	0.464	2.86917e-51
ZNF12	1.45216e-54	-0.0845897	0.164	0.209	5.46594e-51
BBX	2.15992e-54	-0.213077	0.341	0.417	8.12994e-51
RP3-395M20.12	2.17328e-54	-0.103928	0.104	0.147	8.18022e-51
C10orf128	2.35441e-54	-0.035642	0.029	0.058	8.86201e-51
TDP2	2.41786e-54	-0.411727	0.732	0.751	9.10084e-51
MGAT4A	2.49479e-54	-0.126952	0.243	0.304	9.39039e-51
CCL7	5.85427e-54	-0.0651593	0.018	0.035	2.20355e-50
LXN	8.01279e-54	0.310895	0.372	0.156	3.01601e-50
AC144831.1	8.26069e-54	-0.033515	0.032	0.059	3.10932e-50
AC079767.4	1.55855e-53	0.27343	0.422	0.25	5.8664e-50
EIF4E	2.07001e-53	-0.09167	0.228	0.262	7.79152e-50
SPRY1	3.40675e-53	-0.0460875	0.019	0.053	1.2823e-49
PRSS21	4.55328e-53	0.230718	0.226	0.061	1.71386e-49
RBM12B	5.02656e-53	-0.0693831	0.152	0.191	1.892e-49
USP37	5.24663e-53	-0.0685859	0.147	0.185	1.97483e-49
TRAT1	1.54707e-52	-0.00866349	0	0.006	5.82316e-49
HAVCR2	1.90482e-52	0.423034	0.668	0.375	7.16974e-49
HIST1H3D	2.18841e-52	-0.0422975	0.05	0.074	8.23716e-49
ATP2B1	2.50069e-52	-0.382432	0.508	0.579	9.4126e-49
RICTOR	2.62334e-52	-0.322995	0.392	0.501	9.87426e-49
ARMC9	3.2602e-52	0.246439	0.244	0.074	1.22714e-48
UBA6	3.92563e-52	-0.124722	0.274	0.315	1.47761e-48
ZNF267	4.78922e-52	-0.434098	0.619	0.657	1.80266e-48
TNS1	6.38356e-52	-0.244835	0.457	0.493	2.40277e-48
RP11-489E7.4	6.8989e-52	-0.0515268	0.063	0.094	2.59674e-48
MAP4K4	7.61483e-52	-0.0596248	0.113	0.146	2.86622e-48
LILRA2	9.58438e-52	-0.0744605	0.161	0.203	3.60756e-48
HK3	1.04228e-51	0.33641	0.4	0.152	3.92316e-48
RHOBTB3	1.05959e-51	0.244198	0.226	0.063	3.98831e-48
LEP	1.31702e-51	-0.0376158	0.006	0.024	4.95726e-48
MS4A7	1.48114e-51	-0.751281	0.73	0.767	5.57501e-48
CLEC1A	1.71739e-51	-0.0378459	0.019	0.051	6.46425e-48
SEMA4C	2.23689e-51	-0.0317178	0.026	0.053	8.41964e-48
MT1F	2.39261e-51	-0.665507	0.243	0.426	9.00579e-48
PDE4B	2.45199e-51	-0.0736451	0.102	0.139	9.22928e-48
LBH	2.82705e-51	-0.020514	0.005	0.015	1.0641e-47
CCNG2	3.27894e-51	-0.326505	0.325	0.427	1.23419e-47
MARCKS	4.74032e-51	-0.593127	0.729	0.764	1.78426e-47
MEFV	1.52436e-50	-0.0140823	0.005	0.018	5.73769e-47
DAB2	1.94488e-50	-0.302442	0.564	0.607	7.32055e-47
RHOC	3.50743e-50	0.432996	0.566	0.281	1.3202e-46
RHBDD2	3.82212e-50	-0.0329323	0.067	0.092	1.43865e-46
PRF1	4.47365e-50	-0.0098897	0	0.004	1.68388e-46
WWC3	5.05377e-50	-0.040367	0.075	0.102	1.90224e-46
SNX10	6.78487e-50	-0.290536	0.34	0.428	2.55382e-46
NABP1	7.5547e-50	0.641186	0.736	0.487	2.84359e-46
CBX7	9.97822e-50	-0.109684	0.241	0.289	3.7558e-46
MYO15B	1.32425e-49	-0.0471364	0.121	0.145	4.98449e-46
HIST2H2AA3	1.54038e-49	-0.0998918	0.106	0.125	5.79798e-46
GAL	1.89536e-49	1.23247	0.183	0.027	7.13413e-46
C1QB	2.54006e-49	1.11001	0.253	0.09	9.5608e-46
SLC7A5	3.03307e-49	-0.0282807	0.017	0.035	1.14165e-45
QPCT	4.93768e-49	-0.0583184	0.08	0.117	1.85854e-45
CD40LG	5.82674e-49	-0.00541226	0	0.004	2.19318e-45
CEBPE	6.02107e-49	-0.0210375	0.023	0.041	2.26633e-45
APBB3	1.0127e-48	-0.0877751	0.169	0.208	3.81179e-45
CIITA	1.32187e-48	-0.0286016	0.023	0.045	4.97554e-45
SNHG9	1.92513e-48	-0.0969926	0.186	0.24	7.2462e-45
TARSL2	2.43129e-48	-0.148863	0.291	0.352	9.15138e-45
GATA3	2.53004e-48	-0.0102096	0.002	0.007	9.52308e-45
MAFF	2.53346e-48	-0.203785	0.375	0.423	9.53595e-45
ZNF395	3.74629e-48	-0.197971	0.487	0.49	1.41011e-44
ANKRD9	3.93168e-48	-0.0698211	0.158	0.193	1.47989e-44
TES	4.35028e-48	-0.0749596	0.141	0.18	1.63745e-44
TRIB1	4.51082e-48	-0.165259	0.249	0.32	1.69787e-44
SLC38A1	5.5656e-48	-0.0184696	0.002	0.012	2.09489e-44
PNP	5.77012e-48	-0.053462	0.163	0.177	2.17187e-44
PGK1	6.16848e-48	-0.770346	0.965	0.974	2.32182e-44
PPAP2B	9.67537e-48	-0.161331	0.259	0.312	3.64181e-44
NELL2	9.93359e-48	-0.00591966	0	0.004	3.739e-44
CYB561A3	1.02748e-47	0.515393	0.59	0.357	3.86742e-44
KIAA0922	1.30394e-47	-0.0386373	0.047	0.075	4.90804e-44
CTD-2562J15.6	1.30528e-47	-0.0284023	0.031	0.051	4.91307e-44
ICOSLG	1.3066e-47	-0.0413053	0.127	0.147	4.91803e-44
UBE2S	1.98483e-47	-0.095322	0.186	0.225	7.47091e-44
ITGB5	2.77005e-47	0.3207	0.367	0.164	1.04265e-43
SH2D1A	3.0139e-47	-0.00726814	0	0.005	1.13443e-43
PIK3R1	3.39552e-47	-0.0973061	0.289	0.306	1.27807e-43
RP11-426C22.5	7.52625e-47	-0.0745659	0.129	0.161	2.83288e-43
CCDC69	1.45129e-46	-0.0760045	0.218	0.246	5.46264e-43
N4BP2	3.39964e-46	-0.0491365	0.113	0.138	1.27962e-42
RGL1	4.68186e-46	-0.0704531	0.178	0.2	1.76225e-42
CD300LB	5.29216e-46	0.358938	0.427	0.215	1.99197e-42
FKBP1A	5.31111e-46	0.780721	0.726	0.451	1.9991e-42
HCAR2	5.40136e-46	-0.101068	0.066	0.124	2.03307e-42
LAMTOR2	7.77329e-46	0.520784	0.637	0.338	2.92587e-42
S100A12	8.48809e-46	-0.0255175	0.017	0.037	3.19492e-42
VMO1	8.76705e-46	-0.396119	0.27	0.309	3.29992e-42
MSR1	9.64543e-46	0.551519	0.549	0.262	3.63054e-42
BDP1	1.03424e-45	-0.131802	0.291	0.339	3.89287e-42
SLC41A1	1.23428e-45	-0.0165689	0.009	0.023	4.64582e-42
TPM4	1.86332e-45	-0.333625	0.698	0.717	7.01355e-42
HIST2H2BF	2.00882e-45	-0.0958097	0.014	0.025	7.56121e-42
BAZ1A	2.8539e-45	-0.19233	0.379	0.442	1.07421e-41
ENOSF1	5.12939e-45	-0.107914	0.275	0.314	1.9307e-41
FAM193B	6.04997e-45	-0.0592108	0.141	0.178	2.27721e-41
TNFAIP6	1.18251e-44	-0.208424	0.124	0.198	4.45097e-41
EIF5B	1.489e-44	-0.127506	0.371	0.394	5.60459e-41
C19orf59	1.49984e-44	-0.0456099	0.089	0.114	5.6454e-41
GPR132	1.93149e-44	-0.0275387	0.044	0.064	7.27013e-41
MSI2	2.29242e-44	-0.0315999	0.046	0.07	8.62866e-41
CFL1	3.19053e-44	2.07518	0.962	0.9	1.20092e-40
MRC1L1	7.15169e-44	0.253557	0.336	0.156	2.6919e-40
TNFRSF25	1.23459e-43	-0.00851829	0.002	0.007	4.647e-40
PCOLCE2	1.34275e-43	-0.0819785	0.079	0.115	5.05411e-40
ANGPTL4	1.62616e-43	-0.0652426	0.037	0.072	6.12088e-40
ELL2	1.67009e-43	-0.20292	0.325	0.4	6.28622e-40
GBE1	2.39099e-43	-0.29329	0.552	0.579	8.99968e-40
RCBTB2	3.00986e-43	-0.183732	0.558	0.561	1.13291e-39
ATP1A1	4.08694e-43	-0.0914123	0.482	0.484	1.53832e-39
TSC22D1	4.22667e-43	-0.360846	0.341	0.441	1.59092e-39
MGST1	4.82774e-43	1.221	0.886	0.837	1.81716e-39
BIRC3	6.67505e-43	-0.112137	0.185	0.228	2.51249e-39
PRC1	7.89044e-43	-0.0610902	0.091	0.125	2.96996e-39
TC2N	8.86119e-43	-0.0107547	0.002	0.008	3.33535e-39
OCIAD2	1.01668e-42	-0.0161067	0.016	0.021	3.82679e-39
MAF	1.26474e-42	-0.110935	0.379	0.339	4.76049e-39
EIF3J	1.83449e-42	-0.0667852	0.247	0.262	6.90503e-39
ZEB2-AS1	2.00806e-42	-0.0278633	0.082	0.096	7.55835e-39
LPIN1	2.02823e-42	-0.0257897	0.053	0.067	7.63425e-39
APOC2	2.24942e-42	0.267801	0.223	0.067	8.46683e-39
KMT2E-AS1	2.91997e-42	-0.0568292	0.137	0.165	1.09908e-38
GRAP2	2.99226e-42	-0.0045666	0	0.004	1.12629e-38
IRAK2	3.1298e-42	-0.0512092	0.047	0.081	1.17806e-38
BAX	3.50275e-42	-0.120728	0.555	0.538	1.31843e-38
HAUS6	4.99253e-42	-0.0739449	0.175	0.2	1.87919e-38
SMOX	5.03259e-42	-0.0935697	0.182	0.239	1.89427e-38
MS4A14	6.21014e-42	-0.0460501	0.095	0.122	2.3375e-38
TAGAP	7.34995e-42	-0.0279101	0.044	0.064	2.76652e-38
DGKA	8.20675e-42	-0.0587491	0.158	0.188	3.08902e-38
TXNRD1	1.00149e-41	1.39032	0.761	0.566	3.7696e-38
GZMM	1.12288e-41	-0.0157874	0.005	0.011	4.22652e-38
DYNLT3	3.65569e-41	-0.126237	0.293	0.345	1.376e-37
PRKDC	5.32393e-41	-0.0514203	0.222	0.236	2.00393e-37
MTF1	5.89398e-41	-0.0741446	0.206	0.235	2.21849e-37
SMC1A	6.08802e-41	-0.0828932	0.239	0.271	2.29153e-37
SLAMF7	6.86872e-41	0.254266	0.274	0.09	2.58539e-37
TIMP1	7.85745e-41	-2.85677	0.977	0.991	2.95754e-37
FAM129B	1.05215e-40	-0.0951183	0.309	0.328	3.96028e-37
MRC1	1.30409e-40	0.229898	0.297	0.124	4.9086e-37
JMJD6	1.95044e-40	-0.146519	0.275	0.332	7.34147e-37
PAG1	2.17419e-40	-0.0318714	0.093	0.104	8.18366e-37
TPT1-AS1	2.42604e-40	-0.0514766	0.139	0.167	9.13163e-37
FGFBP2	2.52784e-40	-0.0241677	0.001	0.006	9.51477e-37
POLR2A	2.68299e-40	-0.181895	0.376	0.418	1.00988e-36
NGFR	3.22796e-40	-0.00870118	0.001	0.008	1.21501e-36
FZD2	4.02123e-40	-0.0320205	0.066	0.089	1.51359e-36
RP11-660L16.2	4.2856e-40	-0.0150857	0.026	0.031	1.6131e-36
CXCL1	6.85272e-40	-0.160553	0.055	0.085	2.57936e-36
ST20	8.18798e-40	0.289484	0.336	0.143	3.08196e-36
SP4	8.62021e-40	-0.0372141	0.074	0.098	3.24465e-36
CD28	8.64368e-40	-0.00528082	0	0.004	3.25348e-36
IL2RB	9.38168e-40	-0.00630021	0	0.004	3.53126e-36
CLEC4A	1.13589e-39	-0.0867798	0.201	0.246	4.2755e-36
CDKN2D	1.31703e-39	-0.0724015	0.113	0.156	4.95729e-36
CHN2	1.32001e-39	-0.0466011	0.106	0.129	4.9685e-36
INPP4B	1.69215e-39	-0.00506941	0	0.004	6.36923e-36
EAF1	1.78579e-39	-0.171456	0.306	0.365	6.72172e-36
FAM20C	2.10674e-39	0.591713	0.701	0.443	7.92976e-36
GLRX	2.21329e-39	-0.355944	0.729	0.748	8.33082e-36
FAM53C	2.36118e-39	-0.191868	0.354	0.411	8.88746e-36
SEMA4A	3.33871e-39	-0.0811257	0.206	0.243	1.25669e-35
ANTXR2	3.53239e-39	-0.141599	0.346	0.39	1.32959e-35
ELOVL3	3.70438e-39	-0.00991921	0.004	0.013	1.39433e-35
RGS2	7.44874e-39	-0.163617	0.463	0.447	2.80371e-35
GZMK	8.73057e-39	-0.0154665	0	0.004	3.28619e-35
BAIAP2	8.93162e-39	-0.0540751	0.194	0.211	3.36186e-35
PTPN6	1.04855e-38	0.580983	0.801	0.58	3.94673e-35
FHAD1	1.26952e-38	-0.0476002	0.093	0.127	4.77846e-35
CD27	1.59842e-38	-0.0106325	0.001	0.007	6.01644e-35
TSHZ2	2.18295e-38	-0.00971598	0.001	0.006	8.21661e-35
TRIB3	2.90842e-38	-0.0158628	0.005	0.019	1.09473e-34
SNORD3B-1	3.98152e-38	-0.0737469	0.073	0.089	1.49865e-34
AIF1	4.09119e-38	-0.454159	0.902	0.939	1.53992e-34
NSUN6	4.87522e-38	-0.0220053	0.085	0.094	1.83503e-34
KIF20B	5.44867e-38	-0.0579359	0.164	0.181	2.05088e-34
RP11-1114A5.4	6.29823e-38	-0.0326733	0.044	0.067	2.37065e-34
CD9	7.19233e-38	0.795632	0.994	0.994	2.70719e-34
TTBK2	7.44301e-38	-0.0443539	0.114	0.138	2.80155e-34
KREMEN1	8.045e-38	-0.0253563	0.038	0.056	3.02814e-34
LILRA1	1.0903e-37	-0.0161618	0.013	0.027	4.10387e-34
PGP	1.20405e-37	-0.0545455	0.261	0.286	4.53205e-34
HIST1H2BK	1.28974e-37	-0.164815	0.242	0.307	4.85458e-34
RPS6KA5	1.72171e-37	-0.0336126	0.102	0.119	6.48052e-34
GAPT	2.2859e-37	-0.0185126	0.029	0.041	8.60413e-34
TTC14	2.40993e-37	-0.0593466	0.24	0.245	9.07098e-34
RP11-373D23.3	3.42721e-37	-0.0300301	0.023	0.046	1.29e-33
RP11-18H21.1	3.72509e-37	-0.00465116	0	0.003	1.40212e-33
YWHAQ	4.21963e-37	0.438875	0.757	0.539	1.58827e-33
PIGM	5.22314e-37	-0.0229196	0.042	0.059	1.96599e-33
CACNA1G	8.06548e-37	-0.0222037	0.012	0.032	3.03585e-33
P2RY6	8.11092e-37	-0.0157868	0.014	0.027	3.05295e-33
NDUFS6	9.25412e-37	-0.0294214	0.33	0.31	3.48325e-33
CYTL1	9.64473e-37	0.16189	0.145	0.031	3.63028e-33
HSPA1B	1.04651e-36	-0.0524453	0.153	0.154	3.93906e-33
BHLHE40	1.05243e-36	-0.423423	0.342	0.367	3.96136e-33
DHRS9	1.19412e-36	0.30021	0.637	0.511	4.49465e-33
GIMAP7	1.2935e-36	-0.0162803	0.077	0.051	4.86874e-33
KIAA1683	1.4888e-36	-0.0159799	0.017	0.028	5.60386e-33
IFI30	1.7577e-36	-0.201932	0.457	0.435	6.61599e-33
PTGR1	2.02641e-36	0.605866	0.537	0.319	7.6274e-33
PRKAG2	2.16807e-36	-0.261353	0.601	0.623	8.16063e-33
NPL	3.1688e-36	0.703877	0.818	0.632	1.19273e-32
CST7	3.35034e-36	-0.079236	0.16	0.152	1.26107e-32
CCND1	3.37944e-36	-0.0764193	0.047	0.043	1.27202e-32
TCEAL3	3.44851e-36	-0.032484	0.073	0.093	1.29802e-32
PYHIN1	3.58003e-36	-0.0156753	0.006	0.011	1.34752e-32
EGR3	3.66136e-36	-0.0314051	0.015	0.034	1.37814e-32
NGLY1	4.39112e-36	-0.162737	0.317	0.379	1.65282e-32
NINJ1	4.65433e-36	-0.643148	0.943	0.951	1.75189e-32
RGCC	5.95705e-36	2.00253	0.875	0.765	2.24223e-32
GPC4	5.98665e-36	0.242354	0.255	0.067	2.25338e-32
ZBTB10	8.98021e-36	-0.099202	0.154	0.19	3.38015e-32
GRASP	1.1074e-35	-0.0562603	0.081	0.111	4.16824e-32
CCDC151	1.30626e-35	-0.0846985	0.133	0.183	4.91678e-32
MTMR4	1.58726e-35	-0.048271	0.157	0.173	5.97444e-32
EIF3J-AS1	1.64578e-35	-0.0443969	0.141	0.158	6.19472e-32
RP11-268J15.5	1.68408e-35	-0.0438992	0.097	0.121	6.33889e-32
SHPRH	1.75605e-35	-0.0761121	0.243	0.265	6.60976e-32
DUSP4	1.91654e-35	-0.0553766	0.06	0.082	7.21386e-32
MT-ND6	2.67787e-35	0.357422	0.501	0.292	1.00795e-31
ABCA5	2.71269e-35	-0.0488436	0.159	0.174	1.02106e-31
CDCP1	2.92506e-35	-0.0341542	0.047	0.064	1.10099e-31
YWHAH	2.97215e-35	-0.0817116	0.233	0.26	1.11872e-31
CD8A	4.19273e-35	-0.00452431	0	0.002	1.57814e-31
CAMK2N1	4.96056e-35	-0.00599046	0.001	0.004	1.86716e-31
PPP1R3E	5.03383e-35	-0.0298478	0.111	0.12	1.89473e-31
LYAR	5.52661e-35	-0.0332344	0.206	0.197	2.08022e-31
CLEC10A	5.5805e-35	-0.0612506	0.104	0.13	2.1005e-31
SNORD3D	6.06135e-35	-0.101388	0.098	0.124	2.28149e-31
LINC00861	6.25629e-35	-0.00427061	0	0.003	2.35487e-31
PER1	6.28878e-35	-0.185057	0.31	0.372	2.3671e-31
ZC3H12A	7.40458e-35	-0.0566365	0.149	0.174	2.78708e-31
EMB	8.52165e-35	-0.0211384	0.108	0.111	3.20755e-31
NFKBID	1.20788e-34	-0.169024	0.353	0.392	4.54646e-31
NME8	1.21792e-34	-0.0195438	0.023	0.04	4.58423e-31
C12orf79	1.37653e-34	-0.0164683	0.029	0.041	5.18127e-31
ZBTB37	1.42896e-34	-0.0282633	0.115	0.124	5.3786e-31
SLC39A8	1.56493e-34	-0.0576249	0.16	0.177	5.8904e-31
SIK1	3.5781e-34	-0.110706	0.206	0.241	1.3468e-30
CBR3	3.77884e-34	0.161307	0.188	0.051	1.42236e-30
GTF2H2	4.4287e-34	-0.0252265	0.128	0.135	1.66696e-30
XXbac-BPG299F13.17	4.71781e-34	-0.0358834	0.081	0.1	1.77578e-30
CCDC88C	1.5779e-33	-0.0226318	0.134	0.138	5.93923e-30
KCTD12	2.23837e-33	-0.0407033	0.425	0.372	8.42521e-30
PDIA3	2.35771e-33	0.612379	0.778	0.586	8.87444e-30
MERTK	2.40127e-33	-0.0308254	0.059	0.076	9.03839e-30
HIVEP2	2.42297e-33	-0.0405882	0.06	0.09	9.12006e-30
GPI	3.12439e-33	-0.456324	0.759	0.784	1.17602e-29
HLA-DQA1	3.24809e-33	-0.113318	0.087	0.114	1.22258e-29
C1QC	4.48728e-33	1.26991	0.508	0.329	1.68901e-29
FADS1	5.47877e-33	-0.0455062	0.226	0.231	2.06221e-29
RP11-94L15.2	7.5732e-33	-0.00742351	0.001	0.006	2.85055e-29
BZRAP1	9.51321e-33	-0.0200945	0.025	0.036	3.58077e-29
WDR60	1.00025e-32	-0.0578194	0.23	0.242	3.76496e-29
CD163	1.10707e-32	-0.0639592	0.193	0.186	4.16702e-29
PNPLA8	1.45135e-32	-0.166194	0.324	0.374	5.46287e-29
FYB	1.49012e-32	-0.231354	0.741	0.723	5.60881e-29
LILRA3	1.62241e-32	0.304686	0.301	0.136	6.10674e-29
DDIT3	1.9016e-32	-0.115276	0.281	0.309	7.15762e-29
ACSL4	2.70146e-32	0.50195	0.71	0.533	1.01683e-28
TIGIT	3.13184e-32	-0.00418605	0	0.002	1.17883e-28
CAV1	3.56119e-32	-0.0300618	0.008	0.026	1.34043e-28
HK2	4.26932e-32	-0.556479	0.641	0.655	1.60697e-28
RP11-24J23.2	4.42168e-32	0.132519	0.086	0.007	1.66432e-28
RAB37	4.62494e-32	-0.0184149	0.021	0.035	1.74083e-28
CCDC64	1.06739e-31	-0.00308668	0	0.002	4.01767e-28
DUSP10	1.27584e-31	-0.125745	0.244	0.287	4.80224e-28
IL13RA1	1.56334e-31	-0.18848	0.478	0.508	5.88441e-28
TMEM70	1.62284e-31	-0.630423	0.672	0.668	6.10837e-28
FAM105A	1.74276e-31	-0.021876	0.158	0.159	6.55973e-28
PROC	2.01126e-31	0.134051	0.119	0.03	7.57039e-28
FAM210A	2.23731e-31	-0.117891	0.256	0.29	8.42123e-28
TYMP	2.73671e-31	1.24853	0.981	0.954	1.0301e-27
PAPSS2	2.74524e-31	-0.0888496	0.157	0.203	1.03331e-27
HILPDA	4.37862e-31	-1.09242	0.5	0.557	1.64811e-27
NXPE3	6.09166e-31	-0.0116746	0.061	0.065	2.2929e-27
AK8	6.45449e-31	0.173054	0.162	0.037	2.42947e-27
PHLDA2	6.66611e-31	-0.0363039	0.06	0.075	2.50913e-27
NSG1	6.74675e-31	-0.00405461	0	0.004	2.53948e-27
UCP2	7.01935e-31	0.565677	0.585	0.306	2.64208e-27
CREM	7.64444e-31	-0.0860061	0.313	0.332	2.87737e-27
CTSC	7.98945e-31	0.658812	0.74	0.593	3.00723e-27
HNRNPAB	1.01109e-30	-0.0356683	0.21	0.212	3.80573e-27
MSANTD3	1.05692e-30	-0.118619	0.202	0.253	3.97825e-27
SLC45A4	1.25151e-30	-0.0253774	0.069	0.08	4.71068e-27
TCEA3	1.27833e-30	-0.00427061	0	0.003	4.81165e-27
IDI1	1.57937e-30	-0.0831526	0.267	0.304	5.94474e-27
ADRB2	1.99998e-30	-0.0224863	0.027	0.039	7.52794e-27
RP11-798M19.6	2.09246e-30	-0.0844151	0.186	0.221	7.87601e-27
PTGDS	2.13825e-30	0.362232	0.1	0.017	8.04839e-27
FYN	2.6809e-30	-0.140728	0.322	0.369	1.00909e-26
MGLL	2.94723e-30	-0.131539	0.369	0.33	1.10934e-26
HLA-F	3.12235e-30	0.251835	0.456	0.314	1.17525e-26
MT1X	3.23161e-30	-9.4326	0.412	0.59	1.21638e-26
ASPHD1	3.65523e-30	0.239265	0.287	0.081	1.37583e-26
HTRA1	3.81659e-30	0.261851	0.264	0.12	1.43656e-26
HSH2D	5.64193e-30	-0.012074	0.012	0.021	2.12362e-26
IDH2	5.90702e-30	0.328562	0.559	0.38	2.2234e-26
H2AFX	5.95222e-30	-0.0550911	0.169	0.186	2.24042e-26
SNORD3B-2	6.01747e-30	-0.117193	0.112	0.119	2.26498e-26
NLRP12	9.84942e-30	-0.00891917	0.006	0.014	3.70732e-26
TNNT1	9.94869e-30	-0.282733	0.131	0.214	3.74469e-26
PMP22	1.3893e-29	-0.117928	0.298	0.35	5.22933e-26
HIST1H2BC	1.46688e-29	-0.0481521	0.086	0.099	5.52134e-26
RP11-121C2.2	1.63257e-29	-0.0169779	0.009	0.022	6.145e-26
TMEM158	1.68639e-29	-0.0243972	0.023	0.036	6.34757e-26
JADE1	1.85308e-29	-0.0256394	0.099	0.107	6.975e-26
TMEM45A	1.85348e-29	-0.115162	0.123	0.168	6.97651e-26
PRKAG2-AS1	1.8822e-29	-0.161029	0.344	0.388	7.0846e-26
AC092580.4	1.91309e-29	-0.00801089	0.001	0.005	7.20088e-26
G0S2	2.65804e-29	-1.60936	0.261	0.306	1.00049e-25
METTL2B	2.81227e-29	-0.0166305	0.107	0.108	1.05854e-25
ZNF704	3.29077e-29	-0.0560282	0.063	0.089	1.23865e-25
PTCH2	4.91058e-29	-0.0328648	0.053	0.058	1.84834e-25
CD109	6.58967e-29	-0.468414	0.644	0.667	2.48035e-25
TMEM204	6.76527e-29	-0.00621106	0	0.005	2.54645e-25
HSP90B1	7.02534e-29	0.884841	0.879	0.831	2.64434e-25
LILRB5	7.60731e-29	-0.0159153	0.007	0.018	2.86339e-25
PPIF	9.02147e-29	-0.309937	0.553	0.563	3.39568e-25
CLN8	9.80802e-29	-0.154227	0.558	0.535	3.69174e-25
ID1	1.20871e-28	-0.0346341	0.039	0.062	4.5496e-25
LHFPL2	1.23343e-28	-0.0736883	0.287	0.307	4.64264e-25
ITGB8	1.23724e-28	-0.0277419	0.045	0.059	4.65697e-25
C3	1.4373e-28	0.479633	0.532	0.276	5.41001e-25
SNX29P2	1.51065e-28	-0.0274662	0.145	0.148	5.68609e-25
COL6A2	1.61925e-28	0.491611	0.12	0.045	6.09486e-25
IL1A	1.87667e-28	-0.026061	0.025	0.039	7.0638e-25
ADA	1.92684e-28	-0.0217077	0.091	0.102	7.25264e-25
RP11-109G23.3	2.01224e-28	-0.0226109	0.047	0.059	7.57409e-25
TUBB	2.06489e-28	-0.802021	0.888	0.937	7.77226e-25
FOXQ1	2.32433e-28	-0.0109238	0.002	0.009	8.74879e-25
RIOK3	3.39356e-28	-0.373545	0.679	0.698	1.27733e-24
C10orf118	3.55276e-28	-0.0272077	0.165	0.166	1.33726e-24
IDH3A	3.82053e-28	-0.0151032	0.056	0.068	1.43805e-24
ATP2A3	4.08046e-28	-0.0408497	0.216	0.226	1.53588e-24
RNU12	4.64507e-28	-0.0561996	0.049	0.059	1.7484e-24
PBK	5.99479e-28	-0.00473573	0	0.003	2.25644e-24
SNORD3A	7.24942e-28	-0.0466557	0.058	0.068	2.72868e-24
TM4SF19.1	8.57887e-28	-0.0853842	0.156	0.104	3.22909e-24
DTNB	8.99148e-28	-0.00906536	0.007	0.015	3.38439e-24
TLK1	1.00478e-27	-0.0915515	0.335	0.362	3.78198e-24
METTL12	1.34552e-27	-0.0284797	0.131	0.129	5.06453e-24
ATF5	1.40276e-27	-0.796048	0.628	0.721	5.28e-24
CHD7	2.41744e-27	-0.0137173	0.033	0.041	9.09925e-24
SLAMF8	2.78421e-27	0.343552	0.561	0.353	1.04797e-23
RP11-876N24.4	3.11633e-27	-0.0138067	0.008	0.021	1.17299e-23
PIK3CB	4.19479e-27	-0.198715	0.545	0.536	1.57892e-23
RP11-195F19.9	5.00509e-27	-0.0135586	0.012	0.024	1.88391e-23
MYCL	5.60766e-27	-0.00709391	0.05	0.05	2.11072e-23
MANF	9.66286e-27	-0.0397009	0.202	0.199	3.6371e-23
RASGRP1	9.76461e-27	-0.0134455	0.01	0.016	3.6754e-23
RASD1	1.07131e-26	-0.0654854	0.017	0.031	4.0324e-23
INHBA	1.1879e-26	-0.138866	0.034	0.059	4.47125e-23
BACH2	1.36404e-26	-0.00654015	0.001	0.006	5.13423e-23
RPGR	1.37158e-26	-0.0524603	0.138	0.16	5.16262e-23
TMIGD2	1.37566e-26	-0.00460429	0	0.003	5.17799e-23
FAIM3	1.5874e-26	0.133479	0.136	0.034	5.97497e-23
TXN	1.65429e-26	1.62988	0.989	0.97	6.22676e-23
KLRC1	1.84836e-26	-0.00950915	0	0.004	6.95723e-23
CHIT1	2.02807e-26	0.177589	0.108	0.015	7.63367e-23
MMP19	2.1018e-26	-0.112057	0.502	0.457	7.91116e-23
LY6K	2.21725e-26	-0.0364794	0.032	0.053	8.34574e-23
RRBP1	2.25959e-26	-0.0273957	0.335	0.304	8.50511e-23
HM13	2.59371e-26	0.496767	0.715	0.479	9.76274e-23
RP11-356I2.4	2.62934e-26	-0.0101897	0.011	0.017	9.89683e-23
LFNG	2.66621e-26	-0.0386344	0.164	0.163	1.00356e-22
NEU1	2.83571e-26	-0.0671887	0.541	0.481	1.06736e-22
IPCEF1	3.10893e-26	-0.00442598	0.001	0.004	1.1702e-22
SPNS3	3.18045e-26	-0.00312438	0	0.003	1.19712e-22
ZNF33B	4.55118e-26	-0.0130547	0.008	0.019	1.71306e-22
ITPRIPL2	5.27693e-26	-0.0646935	0.284	0.302	1.98623e-22
KMO	5.29399e-26	-0.0665255	0.203	0.219	1.99266e-22
GTF2IRD2	5.47123e-26	-0.0191531	0.02	0.037	2.05937e-22
ATP5G1	5.55239e-26	0.388583	0.589	0.341	2.08992e-22
UPP1	5.71331e-26	-0.566257	0.667	0.774	2.15049e-22
PAQR5	7.14819e-26	0.172116	0.224	0.094	2.69058e-22
RP6-91H8.3	7.96367e-26	-0.0117853	0.006	0.016	2.99752e-22
MT-ND5	1.04573e-25	3.68924	0.992	0.969	3.93613e-22
AHI1	1.16903e-25	-0.048712	0.272	0.281	4.40022e-22
ALOX15B	1.19371e-25	0.157431	0.241	0.115	4.49314e-22
PRKCDBP	1.27308e-25	0.188865	0.283	0.134	4.79186e-22
ZEB1	1.4252e-25	-0.00765886	0.002	0.008	5.36445e-22
ICOS	2.32631e-25	-0.00350493	0	0.003	8.75622e-22
NFIA	2.4539e-25	-0.0164116	0.038	0.047	9.23647e-22
ANKRD36	2.70116e-25	-0.0265241	0.202	0.191	1.01672e-21
TUBA1A	2.71911e-25	0.452756	0.539	0.325	1.02347e-21
SLFN5	2.84871e-25	-0.0470152	0.229	0.233	1.07225e-21
HERC5	3.23066e-25	-0.0617425	0.194	0.21	1.21602e-21
LINC-PINT	3.43081e-25	-0.036438	0.183	0.189	1.29136e-21
IER5L	3.76848e-25	0.444809	0.772	0.62	1.41846e-21
SLC26A2	4.11115e-25	-0.00931397	0.055	0.058	1.54744e-21
AC006369.2	4.45377e-25	-0.00245243	0	0.002	1.6764e-21
RP11-22N19.2	4.60324e-25	-0.0168606	0.022	0.037	1.73266e-21
MAP2K3	4.83163e-25	-0.104178	0.335	0.358	1.81863e-21
LSM4	4.9125e-25	-0.0961643	0.448	0.454	1.84907e-21
SOCS1	4.9497e-25	-0.0167272	0.017	0.028	1.86307e-21
TRPS1	5.36337e-25	-0.0867482	0.328	0.348	2.01877e-21
HIST1H4E	5.54962e-25	-0.0255336	0.036	0.045	2.08888e-21
GYPC	5.56387e-25	-0.160339	0.39	0.428	2.09424e-21
AQP3	6.05963e-25	-0.00977897	0.017	0.017	2.28085e-21
ZCCHC24	6.74189e-25	-0.0162995	0.041	0.05	2.53765e-21
MTRNR2L1	6.93307e-25	-0.126173	0.228	0.266	2.60961e-21
SLC2A1-AS1	7.36311e-25	-0.0147734	0.032	0.04	2.77147e-21
F3	8.62783e-25	-0.0419035	0.017	0.034	3.24752e-21
TMOD2	1.03444e-24	-0.0170223	0.051	0.061	3.89364e-21
IFITM1	1.45834e-24	-0.00321353	0	0.002	5.48918e-21
PASK	1.56773e-24	-0.0101153	0.013	0.016	5.90094e-21
CCL5	1.57781e-24	-0.184153	0.119	0.129	5.93888e-21
CD320	1.59567e-24	-0.0104742	0.031	0.035	6.0061e-21
CCR4	1.67481e-24	-0.00338266	0	0.003	6.30397e-21
BZW1	1.79294e-24	-0.550861	0.842	0.871	6.74864e-21
KCNA3	1.93487e-24	-0.00903226	0.007	0.013	7.28284e-21
RNU11	2.0732e-24	-0.0273768	0.039	0.05	7.80354e-21
CORIN	2.40245e-24	-0.00880051	0.002	0.009	9.04282e-21
KDM3A	3.27918e-24	-0.144535	0.365	0.393	1.23428e-20
ABLIM1	3.58223e-24	-0.0120298	0.006	0.012	1.34835e-20
MAN1C1	3.78891e-24	-0.00777231	0.017	0.022	1.42615e-20
RP11-481A20.11	5.17228e-24	-0.00909128	0.014	0.021	1.94685e-20
NMB	5.85482e-24	0.176249	0.219	0.086	2.20375e-20
RP11-664D1.1	7.22992e-24	-0.002537	0	0.002	2.72134e-20
CAMK1	7.25853e-24	0.300067	0.457	0.26	2.73211e-20
MDK	7.83971e-24	0.0871174	0.087	0.013	2.95087e-20
PHLDA3	8.3435e-24	0.26182	0.362	0.188	3.14049e-20
EOMES	8.68144e-24	-0.00266385	0	0.002	3.2677e-20
MIR29A	9.03616e-24	-0.0236048	0.087	0.092	3.40121e-20
SSBP3	9.17039e-24	-0.0713207	0.235	0.279	3.45173e-20
DOT1L	1.00081e-23	-0.0367382	0.151	0.164	3.76704e-20
TMEM138	1.14532e-23	0.284281	0.47	0.321	4.31097e-20
WIPI1	1.38503e-23	0.20341	0.387	0.248	5.21327e-20
HIST1H3H	1.65782e-23	-0.0107593	0.002	0.008	6.24002e-20
TPM2	1.66251e-23	0.174454	0.212	0.099	6.25767e-20
C1QA	1.8312e-23	1.23601	0.518	0.385	6.89262e-20
RP11-386I14.4	1.98961e-23	-0.143553	0.105	0.103	7.48888e-20
TRIM37	2.29986e-23	0.141634	0.14	0.047	8.65668e-20
P2RX7	2.45442e-23	-0.0740563	0.253	0.28	9.23843e-20
HSD3B7	2.47192e-23	0.273582	0.488	0.314	9.30432e-20
SERINC2	2.75193e-23	-0.0352501	0.168	0.169	1.03583e-19
CCL3L1	2.8958e-23	-0.0166584	0.021	0.03	1.08998e-19
PM20D2	3.61339e-23	-0.0158839	0.035	0.046	1.36008e-19
TMEM2	3.6684e-23	-0.0129171	0.112	0.108	1.38079e-19
FAM115C	3.70873e-23	-0.024062	0.067	0.08	1.39597e-19
IKZF3	5.35722e-23	-0.00249471	0	0.002	2.01646e-19
C12orf5	8.44632e-23	-0.0090904	0.043	0.044	3.17919e-19
GGH	8.77533e-23	0.147603	0.195	0.073	3.30303e-19
MIAT	8.94831e-23	-0.00881266	0.01	0.013	3.36814e-19
ADAM23	9.81465e-23	-0.00274841	0	0.002	3.69424e-19
SAT1	1.01684e-22	-3.09533	0.999	0.999	3.82739e-19
FAM217B	1.0312e-22	-0.016124	0.106	0.108	3.88144e-19
NETO2	1.18962e-22	-0.00820047	0.043	0.047	4.47772e-19
CCR6	1.3779e-22	-0.0027907	0	0.002	5.18642e-19
ADAMDEC1	1.37855e-22	-0.479163	0.622	0.739	5.18886e-19
TIPARP	1.39856e-22	-0.0991328	0.462	0.416	5.26417e-19
AMPD3	1.51402e-22	-0.108494	0.262	0.308	5.69876e-19
VNN2	1.5213e-22	-0.206091	0.341	0.411	5.72618e-19
RASGEF1B	1.87536e-22	-0.0896541	0.27	0.307	7.05887e-19
CST6	2.45776e-22	0.264351	0.253	0.113	9.25101e-19
HIST1H4D	2.5163e-22	-0.0117587	0.011	0.02	9.47136e-19
FAM153B	2.56176e-22	-0.00588755	0.002	0.006	9.64245e-19
CD180	2.69563e-22	-0.0291755	0.09	0.1	1.01464e-18
FERMT3	2.79299e-22	0.493971	0.832	0.672	1.05128e-18
NEDD9	2.91072e-22	-0.00921875	0.002	0.01	1.0956e-18
RNF212	3.42875e-22	-0.00790338	0.003	0.01	1.29058e-18
MPHOSPH9	3.46067e-22	-0.00451151	0.101	0.092	1.3026e-18
FKBP11	3.67886e-22	-0.00333217	0.103	0.089	1.38472e-18
RP11-403A21.2	4.46879e-22	-0.00439288	0	0.003	1.68205e-18
PIM3	4.57926e-22	-0.28705	0.63	0.649	1.72364e-18
KB-1507C5.4	5.0232e-22	-0.0120573	0.005	0.015	1.89073e-18
KLRD1	5.03224e-22	-0.0125713	0.01	0.014	1.89414e-18
PCSK5	5.40049e-22	-0.0114961	0.084	0.085	2.03274e-18
RPL7A	5.64407e-22	-4.34864	1	1	2.12443e-18
MYOF	5.75528e-22	0.260744	0.435	0.256	2.16629e-18
KB-1460A1.5	6.24529e-22	-0.019731	0.044	0.059	2.35073e-18
VSIG4	7.16415e-22	-0.0545133	0.157	0.205	2.69659e-18
MSC	7.86552e-22	0.196206	0.272	0.131	2.96058e-18
TUBA4A	7.97131e-22	-0.139648	0.385	0.421	3.0004e-18
STXBP5-AS1	8.04693e-22	-0.0203142	0.06	0.07	3.02887e-18
LEF1	8.3052e-22	-0.00438829	0	0.004	3.12608e-18
RANBP1	8.70758e-22	-0.0157465	0.289	0.275	3.27753e-18
IRF1	1.30169e-21	-0.160289	0.381	0.406	4.89955e-18
CITED4	1.33985e-21	-0.022673	0.098	0.108	5.04318e-18
AHNAK	1.41207e-21	0.555481	0.986	0.972	5.31503e-18
SERPINF1	1.49463e-21	-0.0132462	0.019	0.027	5.62578e-18
MT1E	1.49601e-21	1.44322	0.24	0.151	5.63098e-18
CCR7	1.52162e-21	-0.0104286	0.003	0.01	5.72737e-18
GAN	1.57127e-21	-0.0206681	0.121	0.124	5.91426e-18
JAG1	1.73973e-21	-0.0125349	0.025	0.035	6.54835e-18
BEX2	1.80842e-21	-0.0125886	0.006	0.014	6.80689e-18
NRG1	1.82564e-21	-0.00703837	0.002	0.007	6.87169e-18
LAX1	2.06809e-21	-0.00480653	0.001	0.004	7.7843e-18
KPNA5	2.15082e-21	-0.010424	0.106	0.103	8.0957e-18
GALM	2.21259e-21	0.277088	0.427	0.238	8.32821e-18
RP11-611O2.1	2.45681e-21	-0.0158773	0.032	0.039	9.24743e-18
RP11-96H19.1	2.64438e-21	-0.00732617	0.005	0.012	9.95344e-18
CCDC144A	2.87415e-21	-0.0262526	0.161	0.165	1.08183e-17
ARL4A	3.20504e-21	-0.119861	0.288	0.335	1.20638e-17
DYNLL1	3.73861e-21	-0.126092	0.776	0.812	1.40721e-17
TRIM52	3.95417e-21	-0.0240003	0.123	0.13	1.48835e-17
CCL22	4.15184e-21	0.174827	0.07	0.008	1.56275e-17
CABLES1	4.16492e-21	-0.0115794	0.008	0.018	1.56768e-17
SAP30	4.62403e-21	-0.132163	0.379	0.403	1.74049e-17
EPHA4	4.99827e-21	-0.002537	0	0.002	1.88135e-17
PIP	5.41577e-21	-0.0127991	0.003	0.013	2.0385e-17
TAF9	6.14029e-21	-0.126761	0.527	0.537	2.31121e-17
ZC3H8	7.76002e-21	-0.012947	0.127	0.123	2.92087e-17
FAM13A-AS1	8.06636e-21	-0.0115399	0.041	0.048	3.03618e-17
ADAP2	8.96699e-21	0.0109233	0.448	0.374	3.37517e-17
TMPO	9.04356e-21	-0.0730091	0.376	0.4	3.40399e-17
JHDM1D-AS1	9.50593e-21	-0.0189384	0.038	0.05	3.57803e-17
TCEB1	1.05105e-20	-0.216724	0.744	0.709	3.95617e-17
GADD45A	1.1296e-20	-0.0370711	0.126	0.133	4.2518e-17
MDH1	1.16802e-20	0.377698	0.669	0.439	4.39641e-17
ADCY3	1.20048e-20	-0.0715179	0.208	0.232	4.5186e-17
ELANE	1.23762e-20	-0.00863236	0.005	0.012	4.65842e-17
ALCAM	1.28289e-20	0.45548	0.549	0.27	4.82881e-17
TUBE1	1.34159e-20	-0.0100661	0.033	0.038	5.04974e-17
MCM7	1.46114e-20	-0.0222915	0.091	0.104	5.49971e-17
ZC3HAV1	1.48792e-20	-0.0625007	0.301	0.307	5.60053e-17
PTPN4	1.75346e-20	-0.00630664	0.068	0.063	6.60001e-17
USP27X	2.06918e-20	-0.0092273	0.013	0.021	7.78838e-17
EPHX2	2.46646e-20	-0.00400315	0.001	0.004	9.28375e-17
BNIP3	2.49286e-20	-0.311544	0.641	0.676	9.38313e-17
CPM	2.53403e-20	0.370549	0.617	0.439	9.53809e-17
OFD1	2.7878e-20	-0.0403451	0.278	0.27	1.04933e-16
BHLHE41	2.96257e-20	-0.0843826	0.255	0.281	1.11511e-16
SLC39A14	3.14413e-20	-0.00181818	0	0.002	1.18345e-16
NME1	3.85252e-20	-0.00703053	0.096	0.077	1.45009e-16
COL6A1	3.85367e-20	0.270525	0.14	0.069	1.45052e-16
CD5	4.19819e-20	-0.00447285	0.001	0.004	1.5802e-16
SCML4	4.44093e-20	-0.00544078	0.001	0.004	1.67156e-16
LDHA	5.93914e-20	-2.11149	0.982	0.991	2.23549e-16
ZNF808	6.02367e-20	-0.0247767	0.204	0.197	2.26731e-16
PEPD	6.10641e-20	0.333383	0.438	0.269	2.29845e-16
FAM159A	7.80221e-20	-0.00333579	0	0.002	2.93675e-16
ENG	9.02977e-20	-0.0170558	0.619	0.554	3.3988e-16
RP11-624C23.1	9.85681e-20	-0.0122874	0.017	0.027	3.7101e-16
IL4I1	1.04925e-19	0.750367	0.762	0.74	3.94939e-16
FAM198B	1.10832e-19	0.204445	0.331	0.18	4.17171e-16
DUSP8	1.13116e-19	-0.0139565	0.008	0.018	4.25767e-16
MAP3K8	1.22573e-19	-0.0597759	0.429	0.397	4.61363e-16
ZMAT1	1.25226e-19	-0.0197982	0.138	0.129	4.71349e-16
RP11-400N13.3	1.47347e-19	0.118752	0.151	0.056	5.54613e-16
HIST1H2AM	1.72558e-19	-0.00897819	0.013	0.019	6.49507e-16
NRARP	1.87791e-19	-0.00913877	0.002	0.008	7.06845e-16
AP000769.1	2.0141e-19	-0.0109541	0.032	0.039	7.58106e-16
AC093391.2	2.56559e-19	-0.0102211	0.019	0.026	9.6569e-16
PLK2	2.79815e-19	-0.0240252	0.032	0.041	1.05322e-15
ATP6V1E2	2.9089e-19	-0.00907565	0.047	0.048	1.09491e-15
RP11-284N8.3	3.17757e-19	-0.00839801	0.006	0.013	1.19604e-15
HAMP	3.92947e-19	0.162574	0.204	0.068	1.47905e-15
CTD-2006K23.1	4.15578e-19	-0.0127807	0.004	0.016	1.56423e-15
GLIS3	4.91865e-19	-0.0140352	0.03	0.039	1.85138e-15
FOXP1	4.96347e-19	-0.0306425	0.264	0.243	1.86825e-15
RLN2	5.50322e-19	-0.00169133	0	0.001	2.07141e-15
ATP8A1	5.73109e-19	-0.00747534	0.014	0.019	2.15718e-15
C6orf223	5.94279e-19	-0.0136832	0.029	0.039	2.23687e-15
SCD	6.91175e-19	0.275321	0.387	0.269	2.60158e-15
ATP6V0D2	8.11007e-19	0.185878	0.483	0.373	3.05263e-15
LMO4	8.33021e-19	-0.0495295	0.275	0.287	3.13549e-15
PCNA	1.08671e-18	-0.00915571	0.16	0.15	4.09038e-15
RP11-309G3.3	1.44809e-18	-0.011506	0.014	0.023	5.4506e-15
JAM2	1.50351e-18	0.0511803	0.061	0.014	5.6592e-15
CLEC2B	1.51438e-18	-1.33315	0.841	0.874	5.70012e-15
AGPAT9	1.57179e-18	0.193646	0.213	0.088	5.9162e-15
TNFRSF18	1.59583e-18	0.268265	0.285	0.179	6.0067e-15
EML4	1.80457e-18	-0.0214827	0.304	0.281	6.79239e-15
HSPA2	2.14032e-18	-0.0160349	0.013	0.022	8.05616e-15
CSF1	2.35792e-18	-0.040911	0.03	0.029	8.87522e-15
CTD-3065J16.6	2.42522e-18	-0.00559615	0.002	0.007	9.12851e-15
GBP5	2.6373e-18	-0.0203945	0.073	0.073	9.92678e-15
IL36B	2.79327e-18	0.113812	0.055	0.009	1.05139e-14
S100A9	2.83051e-18	1.57087	0.641	0.543	1.06541e-14
GNA13	3.23675e-18	-0.110401	0.482	0.476	1.21831e-14
FAM43A	3.32292e-18	-0.0112425	0.025	0.027	1.25075e-14
TNFSF13B	3.48471e-18	0.403107	0.774	0.615	1.31164e-14
SERPINE1	3.73051e-18	0.273462	0.338	0.223	1.40417e-14
RP13-516M14.1	3.73229e-18	-0.0108594	0.03	0.038	1.40484e-14
RP11-277L2.4	3.94435e-18	-0.00421457	0.001	0.004	1.48465e-14
HN1	3.99057e-18	0.348113	0.505	0.301	1.50205e-14
CYTIP	4.4795e-18	-1.7949	0.922	0.906	1.68608e-14
SNAI1	4.7523e-18	-0.013416	0.008	0.016	1.78877e-14
RP11-213H15.1	4.95066e-18	-0.00765823	0.014	0.02	1.86343e-14
NUDT4	5.05356e-18	-0.043946	0.267	0.269	1.90216e-14
CD83	5.23908e-18	0.39429	0.598	0.41	1.97199e-14
RPS29	5.30856e-18	-1.7199	0.999	1	1.99814e-14
MT-ND3	5.5111e-18	10.281	0.996	0.98	2.07438e-14
CEP135	5.74233e-18	-0.0395507	0.214	0.221	2.16141e-14
DDX60L	5.79698e-18	-0.00118536	0.221	0.193	2.18198e-14
LINC00176	6.28998e-18	-0.00387171	0.001	0.005	2.36755e-14
RPS8	6.32039e-18	-4.13324	1	1	2.37899e-14
DCAF4L1	6.57756e-18	-0.00906078	0.007	0.015	2.47579e-14
AHR	7.06946e-18	-0.148215	0.661	0.639	2.66094e-14
S100Z	7.21614e-18	-0.00380573	0.074	0.068	2.71615e-14
NUP214	8.00489e-18	-0.885438	0.956	0.945	3.01304e-14
PTGDR	9.08585e-18	-0.00413	0.001	0.003	3.41991e-14
CDA	9.82495e-18	0.255458	0.806	0.774	3.69811e-14
RPAP2	1.18597e-17	-0.00828923	0.124	0.112	4.46398e-14
PPBP	1.22188e-17	-0.717197	0.052	0.09	4.59917e-14
HEG1	1.37454e-17	-0.00560346	0.033	0.035	5.17375e-14
EIF4A3	1.65256e-17	-0.0942837	0.38	0.376	6.22025e-14
SPN	1.75825e-17	0.00185508	0.219	0.195	6.61803e-14
PLXNA2	1.80847e-17	-0.00353803	0.001	0.004	6.80708e-14
MPP6	1.83627e-17	-0.0097223	0.029	0.035	6.91171e-14
ABL2	1.99509e-17	-0.0499251	0.263	0.268	7.50953e-14
AEN	2.03316e-17	-0.0095554	0.01	0.018	7.65282e-14
KRT18	2.73337e-17	-0.0242743	0.033	0.051	1.02884e-13
SERPINB10	3.00223e-17	-0.00186047	0	0.001	1.13004e-13
LINC00877	3.15526e-17	-0.00799389	0.019	0.025	1.18764e-13
CCT5	3.37986e-17	-0.0171435	0.331	0.327	1.27218e-13
TMEM107	3.72355e-17	0.138859	0.477	0.338	1.40155e-13
FABP3	3.75296e-17	0.160077	0.207	0.075	1.41261e-13
TIMP3	3.9749e-17	0.3403	0.141	0.032	1.49615e-13
CD163L1	3.9894e-17	-0.00683712	0.003	0.01	1.50161e-13
NQO1	4.30052e-17	0.220792	0.268	0.108	1.61872e-13
NFATC2	4.60197e-17	-0.0033312	0.001	0.003	1.73218e-13
INADL	5.34624e-17	-0.0104998	0.023	0.03	2.01232e-13
KISS1R	5.38009e-17	-0.00869759	0.004	0.01	2.02507e-13
LDHB	5.81936e-17	0.246847	0.485	0.345	2.19041e-13
HIST1H2AG	6.15393e-17	-0.0156177	0.014	0.022	2.31634e-13
SHF	6.58754e-17	0.0606865	0.064	0.013	2.47955e-13
AVIL	7.14882e-17	-0.00894744	0.031	0.034	2.69082e-13
C3AR1	1.07427e-16	-0.0806928	0.343	0.379	4.04353e-13
RP11-157E21.1	1.08963e-16	-0.0102162	0.006	0.015	4.10136e-13
RAB20	1.29762e-16	0.292308	0.608	0.464	4.88425e-13
TCHH	1.34398e-16	-0.0138804	0.017	0.025	5.05875e-13
PRDM8	1.35015e-16	-0.0170646	0.046	0.053	5.08197e-13
NEO1	1.45117e-16	-0.00114165	0	0.001	5.46219e-13
LIF	1.45391e-16	-0.0142891	0.005	0.016	5.47251e-13
RPL41	1.77078e-16	-7.1681	1	1	6.66522e-13
MS4A6A	1.81912e-16	-0.0233676	0.219	0.216	6.84718e-13
FXYD7	1.83499e-16	-0.00328892	0.001	0.003	6.90688e-13
FAM111A	1.87628e-16	-0.0136331	0.243	0.227	7.06231e-13
IL18R1	2.10173e-16	-0.00375863	0	0.003	7.9109e-13
SLC15A3	2.4016e-16	-0.0282058	0.617	0.546	9.03962e-13
DHRS11	2.43521e-16	0.134305	0.17	0.053	9.16614e-13
PDE6H	2.46492e-16	-0.0119817	0.028	0.036	9.27794e-13
OPTN	2.66988e-16	0.105925	0.347	0.265	1.00494e-12
SESN2	2.69667e-16	-0.00773099	0.114	0.11	1.01502e-12
HMGB2	2.75128e-16	-0.295926	0.734	0.722	1.03558e-12
UBASH3A	2.80393e-16	-0.00236328	0	0.002	1.0554e-12
TESK2	3.09119e-16	-0.0434121	0.187	0.198	1.16352e-12
RP11-206L10.2	3.40338e-16	-0.00992975	0.019	0.028	1.28103e-12
KLF12	3.66241e-16	-0.00437911	0.001	0.004	1.37853e-12
TMEM176A	3.78432e-16	-0.0340513	0.416	0.385	1.42442e-12
RP11-386G11.5	3.88148e-16	-0.00761955	0.011	0.016	1.46099e-12
NEK2	4.09437e-16	-0.00704755	0.001	0.004	1.54112e-12
MT-ATP6	4.85007e-16	11.8205	0.997	0.991	1.82557e-12
OLFM1	5.30844e-16	-0.0120032	0.01	0.019	1.9981e-12
KANSL1L	5.49002e-16	-0.0107412	0.075	0.079	2.06645e-12
RP11-328M4.2	5.66113e-16	-0.00636643	0.001	0.007	2.13085e-12
ARHGAP24	5.91035e-16	-0.0658795	0.309	0.322	2.22466e-12
RP11-11N9.4	5.9294e-16	-0.0270903	0.144	0.151	2.23183e-12
FAM153A	5.98856e-16	-0.00488192	0.002	0.006	2.25409e-12
CALU	6.03054e-16	-0.0607138	0.376	0.368	2.26989e-12
TRIM22	7.0893e-16	-0.043578	0.276	0.269	2.66841e-12
S1PR5	7.32623e-16	-0.00173362	0	0.001	2.75759e-12
NHS	8.01151e-16	-0.00996124	0.028	0.034	3.01553e-12
HIST4H4	8.57551e-16	-0.01869	0.027	0.03	3.22782e-12
HPSE	8.87037e-16	-0.00388485	0.011	0.014	3.33881e-12
RFX3	9.27165e-16	-0.0147969	0.113	0.116	3.48985e-12
CD8B	9.5038e-16	-0.00380091	0	0.002	3.57723e-12
NPHS1	9.53031e-16	-0.00358032	0.001	0.004	3.58721e-12
CYP27B1	9.57142e-16	0.139842	0.177	0.053	3.60268e-12
TOB1	9.73449e-16	-0.0593984	0.301	0.313	3.66406e-12
NGFRAP1	1.04879e-15	0.293899	0.245	0.192	3.94764e-12
RP11-112J3.16	1.11382e-15	-0.00224101	0	0.002	4.19242e-12
CARD11	1.11898e-15	-0.00278611	0	0.002	4.21182e-12
DCXR	1.14423e-15	0.242855	0.507	0.362	4.30687e-12
MYO1A	1.14468e-15	-0.0049996	0.002	0.007	4.30858e-12
TCF7	1.15649e-15	-0.00299354	0.089	0.076	4.35301e-12
OLIG2	1.28403e-15	-0.0145576	0.005	0.016	4.83309e-12
CEP290	1.3571e-15	-0.0109907	0.203	0.179	5.10811e-12
KRT7	1.38258e-15	-0.0173778	0.01	0.023	5.20405e-12
CD4	1.59944e-15	-0.154717	0.653	0.646	6.0203e-12
PIF1	1.6317e-15	-0.0145528	0.029	0.036	6.14173e-12
PTAFR	1.63443e-15	-0.0828743	0.71	0.66	6.15199e-12
HIST1H4B	1.78015e-15	-0.0134608	0.002	0.006	6.70048e-12
BRCA2	1.93897e-15	-0.0093168	0.116	0.111	7.29828e-12
RP11-266N13.2	2.19324e-15	-0.00198732	0	0.002	8.25536e-12
CCL3L3	2.30069e-15	-0.0140542	0.016	0.024	8.65982e-12
LINC00115	2.574e-15	-0.0121967	0.026	0.034	9.68853e-12
CDC25B	2.59549e-15	9.5865e-05	0.054	0.051	9.76941e-12
DNAH17	2.61537e-15	-0.00823086	0.012	0.019	9.84424e-12
UBC	2.75503e-15	-1.76557	0.999	1	1.03699e-11
TMEM145	2.90855e-15	-0.0131714	0.006	0.018	1.09478e-11
DKFZP667F0711	3.49418e-15	-0.0138062	0.056	0.064	1.31521e-11
TNFSF15	3.57205e-15	-0.00893393	0.008	0.014	1.34452e-11
HIST1H2AH	3.78375e-15	-0.00835114	0.007	0.012	1.4242e-11
GIMAP1	3.79771e-15	-0.0171639	0.222	0.205	1.42946e-11
PLXDC1	3.88936e-15	-0.00135307	0	0.001	1.46395e-11
RPL12	3.93083e-15	-0.821338	1	1	1.47956e-11
GABPB2	4.56841e-15	-0.00441418	0.103	0.094	1.71955e-11
CLEC11A	5.43173e-15	0.207158	0.314	0.202	2.0445e-11
MIR210HG	5.85918e-15	-0.0610546	0.298	0.303	2.2054e-11
KLRC4	6.26882e-15	-0.00169133	0	0.001	2.35958e-11
SLC2A6	6.3252e-15	-0.00818806	0.058	0.058	2.38081e-11
UBAP1L	7.07961e-15	-0.00871829	0.02	0.027	2.66476e-11
CSRNP2	7.14185e-15	-0.00542614	0.037	0.038	2.68819e-11
HLA-DOA	7.54501e-15	-0.00311979	0.001	0.003	2.83994e-11
TNFAIP2	7.68152e-15	-0.163854	0.755	0.693	2.89132e-11
ITPR1-AS1	8.50625e-15	-0.00956557	0.013	0.019	3.20175e-11
ATAD2	8.84666e-15	-0.0433545	0.188	0.198	3.32988e-11
AMN1	9.33207e-15	-0.0150737	0.054	0.063	3.51259e-11
STAT1	9.61183e-15	0.206103	0.407	0.272	3.61789e-11
BTBD11	9.93972e-15	-0.00761397	0.008	0.014	3.74131e-11
HLA-DMA	9.97967e-15	0.538	0.859	0.832	3.75635e-11
CEP63	1.05827e-14	0.171371	0.33	0.222	3.98331e-11
ANPEP	1.06918e-14	-0.0724965	0.765	0.749	4.02438e-11
ZAP70	1.14594e-14	-0.0055778	0.003	0.006	4.31332e-11
EIF4EBP1	1.15585e-14	-0.340199	0.72	0.721	4.35062e-11
EZR	1.21474e-14	-0.0286831	0.315	0.314	4.57229e-11
CCR2	1.21667e-14	-0.00270154	0	0.003	4.57955e-11
MYBPC3	1.34952e-14	-0.00274357	0.025	0.025	5.07958e-11
MS4A1	1.36146e-14	-0.00300211	0	0.001	5.12455e-11
SYT6	1.43851e-14	-0.00299294	0.001	0.003	5.41457e-11
ST14	1.47201e-14	0.279494	0.508	0.345	5.54064e-11
RDH11	1.55074e-14	0.227317	0.352	0.235	5.837e-11
PER3	1.55091e-14	-0.0209279	0.195	0.191	5.83764e-11
RP11-473E2.2	1.58524e-14	-0.00147992	0	0.001	5.96683e-11
ADRA2B	1.66928e-14	-0.00960488	0.005	0.012	6.28317e-11
RP11-196G18.24	1.70794e-14	-0.00884675	0.013	0.019	6.42868e-11
BLK	1.94792e-14	-0.00114165	0	0.001	7.33198e-11
HSPH1	2.34137e-14	0.0132617	0.123	0.1	8.81291e-11
PTCH1	2.43462e-14	-0.00131078	0	0.001	9.1639e-11
BBC3	2.55476e-14	-0.067818	0.24	0.255	9.61611e-11
TOMM40	2.75433e-14	-0.0132196	0.245	0.226	1.03673e-10
WBP5	2.92238e-14	-0.0744196	0.237	0.277	1.09998e-10
ZNF503	3.10198e-14	-0.00945569	0.087	0.087	1.16758e-10
PRLR	3.39647e-14	-0.0101035	0.019	0.025	1.27843e-10
LMNA	3.54678e-14	-0.297074	0.858	0.872	1.33501e-10
RP5-821D11.7	3.59754e-14	-0.0127841	0.026	0.034	1.35411e-10
RP11-1399P15.1	3.68802e-14	-0.00261239	0.001	0.002	1.38817e-10
DOCK9-AS2	3.71763e-14	-0.00114165	0	0.001	1.39932e-10
SLAMF1	3.78606e-14	-0.00404084	0.001	0.004	1.42507e-10
HIST2H4A	3.81916e-14	-0.0185975	0.005	0.01	1.43753e-10
FAM46C	3.92528e-14	-0.00550799	0.005	0.008	1.47747e-10
TLR10	4.9063e-14	-0.0085819	0.008	0.014	1.84673e-10
GIMAP5	4.94456e-14	-0.00245614	0.035	0.031	1.86113e-10
CTD-2357A8.3	5.09281e-14	-0.0113887	0.025	0.033	1.91693e-10
SNX9	5.15217e-14	-0.084501	0.334	0.354	1.93928e-10
RPS2	5.65898e-14	-0.796938	1	1	2.13004e-10
ABHD5	5.76586e-14	-0.499195	0.662	0.695	2.17027e-10
RP11-520A21.1	6.18822e-14	-0.00194503	0	0.002	2.32925e-10
SOX4	6.33614e-14	0.221989	0.391	0.268	2.38492e-10
RP11-51J9.5	7.77424e-14	-0.00681702	0.075	0.071	2.92622e-10
DTX3	8.12868e-14	-0.00131078	0	0.001	3.05964e-10
FAM184A	8.554e-14	-0.0015222	0	0.001	3.21973e-10
ENDOG	8.92243e-14	-0.00339963	0.08	0.076	3.3584e-10
CAPN12	1.00597e-13	-0.00918377	0.035	0.037	3.78646e-10
STMN3	1.01523e-13	-0.00641106	0.02	0.022	3.82131e-10
GCSAM	1.03298e-13	-0.00210499	0.001	0.002	3.88814e-10
CYGB	1.10865e-13	0.0712871	0.068	0.019	4.17296e-10
AL592284.1	1.17821e-13	-0.0105094	0.168	0.157	4.43477e-10
CTD-3088G3.8	1.20462e-13	-0.00604391	0.005	0.011	4.53418e-10
SEMA3C	1.27513e-13	0.171459	0.391	0.289	4.79958e-10
ZNF141	1.33157e-13	-0.0159243	0.157	0.155	5.01201e-10
NFE4	1.35474e-13	-0.00398318	0.01	0.012	5.09925e-10
CTSL	1.41317e-13	1.60629	0.821	0.73	5.31916e-10
RP11-309L24.9	1.4953e-13	-0.00562008	0.003	0.008	5.62831e-10
OXNAD1	1.58788e-13	-0.00361093	0.044	0.04	5.97679e-10
POU6F1	1.82261e-13	-0.00549323	0.003	0.008	6.86029e-10
DNAJC3-AS1	2.21238e-13	-0.0137471	0.049	0.05	8.32741e-10
RP11-727A23.11	2.28201e-13	-0.00708759	0.02	0.025	8.58949e-10
NBN	2.28596e-13	-0.0859028	0.308	0.325	8.60435e-10
MID1IP1	2.38214e-13	-0.147089	0.356	0.405	8.96638e-10
RAN	2.3954e-13	-0.0345783	0.644	0.608	9.01627e-10
FAM129A	2.40339e-13	-0.000101279	0.095	0.087	9.04634e-10
SLC16A6	2.49772e-13	-0.16681	0.316	0.361	9.40142e-10
CNR2	2.77764e-13	-0.00535262	0.004	0.008	1.0455e-09
TRMT13	2.95791e-13	-0.00377435	0.1	0.095	1.11336e-09
IFIT3	2.97737e-13	0.0608828	0.088	0.025	1.12068e-09
RP11-141B14.1	3.05824e-13	-0.0112144	0.037	0.043	1.15112e-09
DLG3	3.34269e-13	-0.00122622	0	0.001	1.25819e-09
VIM-AS1	3.41132e-13	-0.0198815	0.161	0.159	1.28402e-09
RP11-430H10.1	3.45906e-13	-0.00118393	0	0.001	1.30199e-09
SLFN12L	3.51261e-13	-0.00575152	0.003	0.007	1.32215e-09
CCNA1	3.51885e-13	0.0412634	0.049	0.008	1.32449e-09
CCDC152	3.8402e-13	-0.00377797	0.002	0.004	1.44545e-09
TNXB	4.32719e-13	-0.00473151	0.014	0.018	1.62876e-09
APBA2	4.69608e-13	-0.0026078	0.001	0.003	1.7676e-09
PIM1	5.11202e-13	-0.196571	0.307	0.367	1.92416e-09
ANK3	5.23728e-13	-0.00366488	0.001	0.003	1.97131e-09
AMN	5.42401e-13	-0.00348199	0.002	0.005	2.0416e-09
TSGA10	5.49282e-13	-0.00058265	0.063	0.057	2.0675e-09
SYTL2	5.67411e-13	-0.00333976	0.011	0.012	2.13574e-09
MKNK2	6.96429e-13	-0.100483	0.39	0.395	2.62136e-09
MT1H	7.29415e-13	-3.57414	0.131	0.248	2.74552e-09
MXD3	7.39488e-13	-0.00320484	0.05	0.045	2.78343e-09
CCL20	8.00439e-13	-0.0233414	0.002	0.007	3.01285e-09
C5orf63	8.17132e-13	-0.00109937	0	0.001	3.07568e-09
GATM	8.52245e-13	-0.0194819	0.127	0.126	3.20785e-09
HIST1H4H	8.97861e-13	-0.019123	0.029	0.028	3.37955e-09
ADAM19	9.14607e-13	-0.00118393	0	0.001	3.44258e-09
ESPN	9.3112e-13	-0.000845666	0	0.001	3.50474e-09
LGMN	9.51444e-13	0.274199	0.4	0.322	3.58123e-09
XCL2	9.83045e-13	-0.00502712	0	0.002	3.70018e-09
C4orf47	9.92043e-13	-0.00567327	0.032	0.035	3.73405e-09
CTD-2031P19.3	1.10614e-12	-0.00576628	0.005	0.009	4.16351e-09
TRAF1	1.19492e-12	-0.00275099	0.088	0.078	4.4977e-09
PPP1R16B	1.27992e-12	-0.00273924	0	0.002	4.81762e-09
FAM57B	1.49917e-12	-0.00186047	0	0.002	5.64286e-09
IRF4	1.55901e-12	-0.00781063	0.006	0.012	5.86811e-09
ABI3	1.72291e-12	0.133549	0.187	0.1	6.48502e-09
DNAJB9	1.73074e-12	-0.099545	0.256	0.277	6.5145e-09
ITGB1BP1	1.74531e-12	0.261884	0.489	0.295	6.56935e-09
DNAJC5B	1.7549e-12	0.274392	0.321	0.261	6.60544e-09
RP11-47L3.1	1.77832e-12	-0.00529954	0.013	0.016	6.69361e-09
FAM46A	1.81432e-12	0.277093	0.708	0.574	6.82911e-09
GZMH	1.81541e-12	-0.0010148	0	0.001	6.83322e-09
PYGM	1.82144e-12	-0.0056693	0.022	0.024	6.8559e-09
TMEM114	1.85249e-12	0.0577149	0.054	0.008	6.97278e-09
DNPH1	1.93427e-12	0.260122	0.403	0.238	7.28058e-09
ERV3-1	2.12798e-12	-0.0122805	0.188	0.176	8.0097e-09
SLC25A33	2.20238e-12	-0.000987386	0.039	0.036	8.28975e-09
RP11-452H21.4	2.24261e-12	-0.00674213	0.026	0.029	8.4412e-09
CEBPB	2.28428e-12	-1.11278	0.941	0.979	8.59804e-09
KIF20A	2.36771e-12	-0.00501336	0.001	0.004	8.91206e-09
TNRC6C	2.40486e-12	-0.00445238	0.056	0.052	9.05188e-09
ZFAND4	2.46948e-12	-0.00449616	0.013	0.016	9.29514e-09
RP11-334J6.6	2.59287e-12	-0.00454564	0.007	0.011	9.75956e-09
NCR1	2.6944e-12	-0.0046715	0.004	0.008	1.01417e-08
DEPDC1	2.73455e-12	-0.00964617	0.002	0.005	1.02929e-08
FAM110B	2.90656e-12	-0.00958069	0.028	0.034	1.09403e-08
SCXA	3.13943e-12	-0.00441519	0.01	0.013	1.18168e-08
DTYMK	3.31844e-12	0.0131361	0.157	0.132	1.24906e-08
CYFIP2	3.39163e-12	-0.00401505	0.032	0.03	1.27661e-08
LIMD2	3.73866e-12	0.236931	0.5	0.35	1.40723e-08
RP11-181E10.3	3.89893e-12	-0.00351968	0.002	0.005	1.46756e-08
SLC1A2	3.92713e-12	0.0460175	0.032	0.005	1.47817e-08
LRRC32	3.95436e-12	-0.00628384	0.006	0.011	1.48842e-08
CEP78	4.0266e-12	0.00193736	0.044	0.037	1.51561e-08
EHD1	4.05833e-12	-0.0066201	0.096	0.092	1.52756e-08
PLEKHA6	4.12418e-12	-0.0015222	0	0.001	1.55234e-08
STK32B	4.17631e-12	-0.00131078	0	0.001	1.57196e-08
HEY1	4.54727e-12	-0.0102202	0.016	0.023	1.71159e-08
AP003733.1	4.61813e-12	-0.0142118	0.097	0.098	1.73827e-08
SERPINB9	4.78258e-12	0.00215138	0.052	0.042	1.80016e-08
PDK4	5.21824e-12	-0.18517	0.39	0.424	1.96415e-08
CMSS1	5.25216e-12	-0.00491874	0.034	0.037	1.97691e-08
TXK	5.55232e-12	-0.00517728	0.013	0.014	2.08989e-08
HLX	5.82633e-12	-0.0273164	0.22	0.219	2.19303e-08
CLDN23	6.53975e-12	0.156217	0.201	0.142	2.46156e-08
TSPYL4	6.57051e-12	-0.0037761	0.034	0.034	2.47314e-08
STX1A	6.89004e-12	-0.0136451	0.016	0.028	2.59341e-08
RP5-1057J7.6	7.36287e-12	-0.00664641	0.02	0.025	2.77138e-08
MRAS	7.91109e-12	0.185578	0.368	0.218	2.97773e-08
CYSLTR1	8.00341e-12	-0.00252074	0.044	0.039	3.01248e-08
FLNA	8.92129e-12	0.864674	0.898	0.839	3.35797e-08
NR4A3	9.5229e-12	-0.00562255	0.049	0.046	3.58442e-08
HIST1H2BO	1.06103e-11	-0.00109937	0	0.001	3.99371e-08
CLU	1.07833e-11	0.0520132	0.042	0.008	4.05885e-08
SEC61A2	1.12438e-11	-0.00687159	0.02	0.025	4.23216e-08
CDHR3	1.22543e-11	-0.00109937	0	0.001	4.61251e-08
PRC1-AS1	1.31275e-11	-0.00181359	0	0.002	4.94118e-08
GPRASP1	1.36584e-11	-0.00409168	0.012	0.014	5.14101e-08
NUP210L	1.37273e-11	-0.00477082	0.006	0.01	5.16697e-08
UCHL1	1.40855e-11	0.0779766	0.092	0.023	5.30178e-08
HIST1H2BG	1.49829e-11	-0.0123294	0.002	0.008	5.63956e-08
ACSM1	1.56557e-11	-0.00122622	0	0.001	5.89279e-08
SLC12A2	1.57689e-11	-3.12391e-05	0.034	0.03	5.93541e-08
PF4	1.61862e-11	-0.00948621	0.002	0.006	6.09247e-08
RP11-708J19.1	1.62899e-11	-0.00838957	0.034	0.039	6.13153e-08
AC068492.1	1.7216e-11	-0.00390482	0.002	0.005	6.48011e-08
ATP1B3	1.72184e-11	0.302227	0.572	0.398	6.48101e-08
NR6A1	1.86164e-11	-0.00596466	0.032	0.035	7.00723e-08
IGFBP2	1.89523e-11	0.0972868	0.109	0.04	7.13365e-08
CTD-2337J16.1	2.05592e-11	-0.00277235	0.001	0.004	7.73847e-08
U91328.22	2.27175e-11	-0.00410706	0.002	0.006	8.55085e-08
CR1	2.2875e-11	-0.0251491	0.188	0.188	8.61016e-08
LMNB1	2.32848e-11	-0.00539861	0.034	0.037	8.7644e-08
PCED1B	2.37773e-11	-0.00341577	0.001	0.003	8.94976e-08
EMILIN1	2.48888e-11	0.1951	0.255	0.102	9.36814e-08
DUT	3.21079e-11	-0.00892372	0.476	0.428	1.20854e-07
PALLD	3.58748e-11	0.0999912	0.139	0.065	1.35033e-07
S100A13	3.75592e-11	0.109523	0.164	0.086	1.41373e-07
HIST1H1B	3.95679e-11	-0.013378	0.028	0.027	1.48933e-07
AK4	4.029e-11	-0.0873215	0.314	0.326	1.51652e-07
EMP1	4.93754e-11	0.282099	0.558	0.351	1.85849e-07
TNIP3	4.94354e-11	-0.00514579	0.004	0.008	1.86075e-07
JARID2	5.01191e-11	-0.0714964	0.559	0.545	1.88648e-07
FUT8	5.18375e-11	-0.00170125	0.026	0.026	1.95116e-07
RP11-589C21.6	5.18669e-11	-0.00198273	0	0.002	1.95227e-07
RP11-473M20.16	5.35003e-11	-0.0108416	0.02	0.021	2.01375e-07
RTKN2	5.57517e-11	-0.00625433	0.002	0.006	2.09849e-07
SLC12A8	5.9548e-11	0.183812	0.253	0.185	2.24139e-07
GIMAP6	5.97027e-11	-0.00411462	0.009	0.012	2.24721e-07
LTA	6.24971e-11	-0.00277693	0.001	0.003	2.35239e-07
BCL2	6.6218e-11	-0.00311135	0.028	0.027	2.49244e-07
RAB3IP	6.81341e-11	-0.00606461	0.023	0.025	2.56457e-07
ACSL1	7.69726e-11	-0.0237312	0.356	0.341	2.89725e-07
MTL5	8.00666e-11	-0.0095151	0.016	0.024	3.01371e-07
TNNT3	8.14561e-11	0.00133746	0.063	0.057	3.06601e-07
LDHC	8.31306e-11	-0.00332203	0.001	0.004	3.12904e-07
CSGALNACT1	8.59218e-11	-0.00393892	0.005	0.007	3.2341e-07
ZNF407	8.7974e-11	0.00540509	0.091	0.078	3.31134e-07
MYO10	9.0716e-11	-0.00443142	0.062	0.062	3.41455e-07
C10orf95	9.12784e-11	-0.00480393	0.007	0.011	3.43572e-07
UQCC2	9.16242e-11	0.0334845	0.176	0.12	3.44874e-07
HIST1H2BD	9.3356e-11	-0.0138848	0.041	0.038	3.51392e-07
RP11-393I2.4	9.45091e-11	-0.00699807	0.006	0.011	3.55732e-07
MT1G	9.53053e-11	-3.77975	0.271	0.476	3.58729e-07
RP11-973H7.1	1.18039e-10	-0.0010148	0	0.001	4.44298e-07
EXT1	1.24488e-10	-0.00375602	0.006	0.009	4.68572e-07
ITGA10	1.26142e-10	-0.00482885	0.01	0.013	4.748e-07
RIBC2	1.30706e-10	-0.00215186	0	0.002	4.91978e-07
OSGIN1	1.42987e-10	0.00544018	0.081	0.068	5.38202e-07
MORF4L2-AS1	1.44622e-10	-0.00470919	0.005	0.009	5.44356e-07
CLIC3	1.45284e-10	0.0414306	0.054	0.011	5.46848e-07
DUSP5	1.46256e-10	-0.00914719	0.066	0.059	5.50508e-07
RNF157	1.57071e-10	-0.00235869	0.001	0.002	5.91214e-07
ACAT2	1.60898e-10	0.15694	0.323	0.204	6.05622e-07
MIR22HG	1.74652e-10	-0.0136423	0.231	0.216	6.57389e-07
AC131056.3	1.76007e-10	-0.00420737	0.007	0.01	6.62491e-07
GPRC5A	1.80995e-10	-0.00778571	0.002	0.007	6.81265e-07
MYL9	1.83153e-10	0.0809823	0.084	0.02	6.89387e-07
VWA1	1.95434e-10	0.0512685	0.064	0.018	7.35614e-07
FBXO5	1.96389e-10	-0.00165834	0.037	0.033	7.39207e-07
SLA2	2.22708e-10	-0.00358032	0.001	0.003	8.38274e-07
GRIK5	2.63498e-10	-0.00114165	0	0.001	9.91808e-07
RP11-83A24.2	2.70358e-10	0.00089865	0.139	0.122	1.01763e-06
CRY1	2.72864e-10	-0.00285926	0.02	0.021	1.02706e-06
MYBL1	2.82433e-10	-0.00559255	0.005	0.008	1.06308e-06
KLHL15	3.02234e-10	-0.00295683	0.092	0.084	1.13761e-06
CD1B	3.29538e-10	0.0279898	0.02	0.002	1.24038e-06
MURC	3.51398e-10	-0.00585543	0.004	0.009	1.32266e-06
CLEC2D	3.70745e-10	0.0116232	0.134	0.106	1.39549e-06
SEC11C	3.75298e-10	0.186688	0.295	0.15	1.41262e-06
C2CD4D	3.98378e-10	-0.000591966	0	0.001	1.4995e-06
ENO1	4.19088e-10	-0.576399	0.996	0.995	1.57745e-06
PROK2	4.27057e-10	-0.00439387	0.003	0.007	1.60744e-06
KBTBD7	4.28404e-10	0.000856596	0.071	0.062	1.61251e-06
RP11-553L6.2	4.54463e-10	-0.00324205	0.001	0.002	1.7106e-06
DIAPH3	4.54655e-10	-0.00471837	0.003	0.005	1.71132e-06
PLCXD1	4.98396e-10	0.138714	0.229	0.143	1.87596e-06
TGFB1	5.05393e-10	0.313922	0.823	0.722	1.9023e-06
TMEM25	5.26059e-10	-0.00301228	0.002	0.005	1.98008e-06
NPIPB6	5.34269e-10	-0.00226953	0.001	0.003	2.01099e-06
H2AFY	5.82633e-10	-0.202654	0.954	0.958	2.19303e-06
CDC25C	5.97521e-10	-0.00403626	0.002	0.004	2.24907e-06
CCL28	6.20613e-10	-0.00477714	0.035	0.033	2.33599e-06
TESPA1	6.41086e-10	-0.00330368	0.002	0.004	2.41305e-06
RP4-686C3.7	6.68364e-10	-0.00122622	0	0.001	2.51572e-06
TMEM45B	7.1839e-10	-0.00677487	0.013	0.018	2.70402e-06
TSPAN18	7.29983e-10	-0.000761099	0	0.001	2.74766e-06
WEE1	7.97903e-10	-0.00612624	0.023	0.027	3.00331e-06
UBXN11	8.04333e-10	0.231921	0.504	0.372	3.02751e-06
MEDAG	8.10228e-10	-0.00122622	0	0.001	3.0497e-06
ORAI2	8.11502e-10	-0.000303863	0.205	0.176	3.05449e-06
RP11-727F15.9	8.30677e-10	-0.00590576	0.059	0.059	3.12667e-06
AC105339.1	8.48875e-10	-0.000887949	0	0.001	3.19517e-06
AP001059.5	8.98994e-10	-0.000676533	0	0.001	3.38381e-06
RIC3	9.1462e-10	-0.00327516	0.002	0.004	3.44263e-06
COL20A1	9.81573e-10	-0.000887949	0	0.001	3.69464e-06
SLC23A3	1.07272e-09	-0.00651919	0.008	0.014	4.03771e-06
MCM4	1.2193e-09	0.00157875	0.046	0.042	4.58946e-06
IGF2BP1	1.2262e-09	-0.00118393	0	0.001	4.6154e-06
SLC6A13	1.31798e-09	-0.00243408	0.001	0.004	4.96087e-06
CDKN2C	1.31877e-09	-0.00190992	0.09	0.081	4.96383e-06
YJEFN3	1.32568e-09	-0.00026299	0.037	0.034	4.98986e-06
FGF8	1.36672e-09	-0.000845666	0	0.001	5.14435e-06
RP11-81N13.1	1.36733e-09	-0.00139076	0	0.002	5.14664e-06
RP11-893F2.9	1.42201e-09	-0.00507958	0.002	0.007	5.35245e-06
MELK	1.47564e-09	-0.00428177	0.004	0.006	5.55432e-06
TENM1	1.47811e-09	-0.000887949	0	0.001	5.56359e-06
TOX	1.54235e-09	-0.00194044	0	0.002	5.80541e-06
C17orf107	1.5861e-09	-0.00442239	0.004	0.008	5.97009e-06
ZCCHC2	1.61945e-09	0.10057	0.738	0.649	6.0956e-06
BEX5	1.65805e-09	-0.00205812	0.001	0.002	6.24091e-06
RP11-861A13.4	1.68153e-09	-0.00257011	0.001	0.003	6.32928e-06
RHOB	1.69165e-09	-0.253057	0.399	0.354	6.36735e-06
RP11-326C3.2	1.72384e-09	-0.000803383	0	0.001	6.48853e-06
HIST1H3J	1.76032e-09	-0.00105708	0	0.001	6.62585e-06
CTA-339C12.1	1.82296e-09	-0.00109937	0	0.001	6.86163e-06
H2AFZ	1.84937e-09	-0.802002	0.972	0.977	6.96102e-06
CYP19A1	1.97933e-09	0.0924741	0.094	0.025	7.45019e-06
JAM3	2.08277e-09	-0.000676533	0	0.001	7.83954e-06
AC062029.1	2.08904e-09	-0.00733373	0.013	0.019	7.86313e-06
FBLN7	2.09104e-09	-0.00202501	0	0.002	7.87069e-06
PFKFB3	2.10794e-09	-0.143308	0.301	0.346	7.93428e-06
PMAIP1	2.11697e-09	0.103726	0.165	0.085	7.96829e-06
RP11-304F15.7	2.11823e-09	-0.0010148	0	0.001	7.97302e-06
RP11-58E21.3	2.17096e-09	-0.010188	0.019	0.027	8.1715e-06
TMEM173	2.20952e-09	0.000161203	0.02	0.018	8.31662e-06
CCND3	2.29661e-09	0.16265	0.286	0.138	8.64446e-06
CP	2.32107e-09	0.0729832	0.074	0.03	8.73651e-06
RP11-603J24.14	2.38907e-09	-0.000930233	0	0.001	8.99246e-06
KCNN1	2.64029e-09	-0.00410706	0.002	0.006	9.93803e-06
HIST1H3A	2.69541e-09	-0.00587118	0.008	0.012	1.01455e-05
CHCHD10	2.73863e-09	0.31831	0.883	0.799	1.03082e-05
NCALD	2.92609e-09	-0.00109937	0	0.001	1.10138e-05
AC013264.2	3.11587e-09	-0.00160218	0	0.001	1.17282e-05
RARRES3	3.11777e-09	0.01255	0.095	0.057	1.17353e-05
DOC2A	3.2417e-09	-0.00554767	0.009	0.014	1.22018e-05
DMTN	3.24877e-09	-0.000634249	0	0.001	1.22284e-05
SCN2B	3.36971e-09	-0.000972516	0	0.001	1.26836e-05
C6orf25	3.41765e-09	-0.000761099	0	0.001	1.2864e-05
TPD52	3.55588e-09	-0.00657697	0.036	0.037	1.33843e-05
PSAT1	3.68719e-09	-0.00720688	0.008	0.01	1.38786e-05
SLC35F3	3.74727e-09	-0.00633629	0.008	0.013	1.41047e-05
VILL	4.23358e-09	-0.00352625	0.007	0.01	1.59352e-05
GS1-304P7.3	4.45722e-09	-0.000676533	0	0.001	1.6777e-05
CTA-384D8.35	4.60461e-09	-0.0107764	0.022	0.03	1.73317e-05
ZBTB16	4.85949e-09	-0.00254717	0.002	0.003	1.82911e-05
DGKH	4.86646e-09	0.0171279	0.136	0.105	1.83173e-05
RP11-222K16.2	5.63626e-09	-0.00206729	0	0.001	2.12149e-05
GCLM	5.75891e-09	0.0142757	0.18	0.157	2.16765e-05
FAM153C	5.94587e-09	-0.00344888	0.001	0.004	2.23803e-05
KIAA0101	6.86349e-09	0.0717265	0.054	0.014	2.58342e-05
RP11-97C16.1	6.96929e-09	-0.00602295	0.012	0.017	2.62324e-05
AC008443.1	7.26517e-09	-0.00425623	0.012	0.015	2.73461e-05
DLGAP1-AS2	7.26847e-09	-0.000805111	0.029	0.028	2.73585e-05
FICD	7.31938e-09	-0.00228304	0.023	0.024	2.75501e-05
AP001434.2	7.44341e-09	-0.00496289	0.005	0.009	2.8017e-05
AKT1S1	7.57276e-09	-0.0010936	0.235	0.213	2.85039e-05
AC004019.13	7.7326e-09	-0.000887949	0	0.001	2.91055e-05
TSC22D3	7.97331e-09	-0.20283	0.645	0.652	3.00115e-05
RP11-169D4.2	8.10931e-09	-0.00422015	0.003	0.007	3.05235e-05
RP11-182J1.5	8.48675e-09	-0.000803383	0	0.001	3.19441e-05
HIST1H2BE	9.16919e-09	-0.00607044	0.001	0.004	3.45128e-05
CKLF	1.11272e-08	-0.0365736	0.693	0.607	4.18829e-05
IFIT1	1.13278e-08	0.0448119	0.071	0.025	4.2638e-05
HAR1A	1.16037e-08	-0.00155989	0	0.001	4.36762e-05
GNB5	1.18901e-08	-0.00638475	0.096	0.082	4.47544e-05
CELF6.1	1.18985e-08	0.00415506	0.057	0.047	4.47859e-05
HIST1H2AC	1.19184e-08	-0.0875852	0.274	0.27	4.4861e-05
RP11-474I16.8	1.20494e-08	-0.0047764	0.008	0.013	4.53538e-05
TSPYL5	1.24709e-08	-0.00248106	0.039	0.038	4.69406e-05
HIST2H2AB	1.26662e-08	-0.00546769	0.01	0.013	4.76755e-05
RP11-496I9.1	1.31866e-08	-0.00231641	0.001	0.002	4.96342e-05
RP11-58E21.4	1.33375e-08	-0.00131078	0	0.001	5.02023e-05
HIST1H2AE	1.35343e-08	-0.0159192	0.017	0.021	5.09431e-05
TKTL1	1.39442e-08	-0.00578004	0.003	0.006	5.24861e-05
RPS28	1.40095e-08	-3.32905	1	1	5.27317e-05
LDLR	1.42174e-08	-0.0110568	0.165	0.157	5.35142e-05
CLDN12	1.43105e-08	-0.00684046	0.025	0.029	5.38648e-05
PIFO	1.5282e-08	-0.000845666	0	0.001	5.75214e-05
SLC37A3	1.54121e-08	-0.00331025	0.008	0.01	5.80111e-05
RAB39B	1.54389e-08	-0.00239638	0.001	0.003	5.81119e-05
ACOT13	1.54778e-08	0.301392	0.761	0.626	5.82585e-05
RP1-313I6.12	1.69313e-08	0.00814694	0.098	0.08	6.37293e-05
DNER	1.69899e-08	-0.00114165	0	0.001	6.395e-05
FCER2	1.77245e-08	-0.00514814	0.021	0.02	6.6715e-05
FRMD4B	1.78786e-08	-0.00618963	0.319	0.274	6.72952e-05
CCL18	1.81777e-08	0.0736637	0.056	0.021	6.84207e-05
SDK2	1.88505e-08	-0.00172903	0	0.002	7.09533e-05
RP11-46A10.5	1.93888e-08	-0.00336468	0.015	0.017	7.29796e-05
RP11-4F5.2	1.96928e-08	-0.00290936	0.003	0.005	7.41236e-05
DEPDC1B	1.98367e-08	-0.00364653	0.002	0.004	7.46655e-05
SVIP	2.07097e-08	-0.00644449	0.207	0.185	7.79512e-05
IFIT2	2.09643e-08	0.0482237	0.077	0.025	7.89098e-05
MPZL1	2.11374e-08	-0.0904578	0.402	0.409	7.9561e-05
NT5DC2	2.15331e-08	0.129076	0.229	0.122	8.10506e-05
RP11-624L4.1	2.16724e-08	-0.00193127	0.001	0.003	8.1575e-05
FZD3	2.18652e-08	-0.00597186	0.025	0.028	8.23008e-05
COLGALT2	2.24225e-08	-0.00244326	0.001	0.002	8.43984e-05
DPEP3	2.24794e-08	-0.00271109	0.013	0.015	8.46124e-05
HRH4	2.34639e-08	-0.000887949	0	0.001	8.83182e-05
TTC18	2.37473e-08	-0.00297297	0.01	0.012	8.93847e-05
DCST1	2.41319e-08	-0.000803383	0	0.001	9.08327e-05
TTC34	2.53462e-08	-0.00328668	0.02	0.022	9.54032e-05
RP11-1008C21.1	2.70168e-08	0.0482769	0.163	0.105	0.000101691
TUBB3.1	2.79081e-08	-0.00570465	0.003	0.005	0.000105046
HES1	2.84603e-08	-0.00711835	0.002	0.005	0.000107124
SCARF2	2.89138e-08	-0.00562603	0.017	0.023	0.000108832
CCNF	3.13974e-08	-0.00310217	0.027	0.028	0.00011818
TAPT1-AS1	3.22466e-08	-0.00310676	0.029	0.025	0.000121376
CCL24	3.24141e-08	-0.00235869	0.001	0.002	0.000122007
DNAH17-AS1	3.33092e-08	-0.00926041	0.014	0.02	0.000125376
MAP3K7CL	3.3908e-08	-0.0853485	0.187	0.216	0.00012763
RNASEH2B-AS1	3.39151e-08	-0.00240556	0	0.003	0.000127657
UPK1A-AS1	3.46802e-08	-0.000549683	0	0	0.000130536
HIST1H2AK	3.49668e-08	-0.00256948	0.012	0.013	0.000131615
C14orf64	3.55176e-08	-0.00201683	0.004	0.005	0.000133688
CTB-55O6.4	3.8323e-08	-0.000803383	0	0.001	0.000144248
IFFO2	3.91208e-08	-0.00259081	0.018	0.019	0.000147251
MIR155HG	4.12787e-08	-0.00195135	0.028	0.026	0.000155373
C5AR1	4.835e-08	-0.0483674	0.881	0.834	0.000181989
SYN1	5.01041e-08	-0.00344528	0.004	0.007	0.000188592
ANKLE1	5.24179e-08	-0.00311619	0.004	0.007	0.000197301
LINC00501	5.28528e-08	-0.000591966	0	0.001	0.000198938
CENPM	5.34916e-08	-0.00803977	0.011	0.01	0.000201342
OCSTAMP	5.78902e-08	-0.00797319	0	0.002	0.000217899
RP3-395M20.9	5.98494e-08	-0.00329847	0.013	0.015	0.000225273
ISG15	6.25144e-08	0.0275728	0.142	0.1	0.000235304
RP11-1100L3.8	6.25362e-08	-0.00256093	0.001	0.004	0.000235386
ATP1B1	6.44984e-08	0.130436	0.191	0.078	0.000242772
TXNDC16	6.55334e-08	0.0053917	0.078	0.066	0.000246668
KIF5C	6.6387e-08	-0.00194144	0.003	0.004	0.000249881
AC104820.2	6.66552e-08	-0.00168674	0	0.001	0.00025089
PSMD2	6.71312e-08	0.0471007	0.329	0.262	0.000252682
STMN1	6.96976e-08	-0.0174628	0.233	0.218	0.000262342
DOCK9	7.07749e-08	-0.00188898	0.001	0.002	0.000266397
NAA40	7.10421e-08	0.00131364	0.03	0.026	0.000267403
ZMAT3	7.50329e-08	0.0126937	0.13	0.105	0.000282424
LLNLR-246C6.1	7.85623e-08	-0.00189816	0	0.002	0.000295709
TMEM105	8.49704e-08	-0.000845666	0	0.001	0.000319829
APOBEC3B	8.50455e-08	-0.00813414	0.004	0.005	0.000320111
ZBTB1	8.73046e-08	-0.0451177	0.586	0.523	0.000328614
KIF14	8.84725e-08	-0.00563484	0.004	0.006	0.00033301
C20orf24	9.59858e-08	0.329838	0.679	0.492	0.00036129
HIST1H2AL	9.97228e-08	0.00119039	0.033	0.028	0.000375357
CTD-2568A17.8	1.00909e-07	-0.000676533	0	0.001	0.000379822
IL27	1.01757e-07	-0.00562442	0.028	0.031	0.000383012
SATB1	1.10488e-07	-0.00709556	0.31	0.283	0.000415875
CDCA2	1.14062e-07	-0.0055401	0.002	0.005	0.000429329
SPDYA	1.17259e-07	-0.00447124	0.009	0.012	0.000441364
BMP6	1.21513e-07	-0.00404022	0.012	0.015	0.000457375
RP11-390B4.5	1.22361e-07	-0.00468365	0.011	0.015	0.000460565
CDKN2AIP	1.23651e-07	-0.019697	0.247	0.231	0.000465423
NKPD1	1.25949e-07	-0.000591966	0	0.001	0.00047407
ACAP1	1.339e-07	0.112878	0.42	0.323	0.000504001
CALY	1.36859e-07	-0.00179524	0.001	0.003	0.000515136
RP11-561B11.3	1.37125e-07	-0.00210499	0.001	0.002	0.000516139
SHCBP1	1.38065e-07	-0.00244722	0.01	0.009	0.000519678
HES6	1.38548e-07	0.00276331	0.057	0.05	0.000521496
IGSF6	1.41436e-07	0.342171	0.619	0.493	0.000532364
TNFRSF13C	1.44582e-07	-0.00198273	0	0.002	0.000544206
GAS6	1.50196e-07	-0.00369836	0.015	0.018	0.000565336
PTX3	1.51556e-07	-0.00419435	0.029	0.03	0.000570459
GALNT3	1.5927e-07	-0.00309263	0.015	0.017	0.000599493
LOXL4	1.63908e-07	0.0210573	0.02	0.003	0.00061695
RNF112	1.65377e-07	-0.0031529	0.001	0.004	0.000622477
C5AR2	1.67404e-07	-0.00214773	0.125	0.116	0.000630108
SYNDIG1L	1.8127e-07	-0.00351249	0.008	0.011	0.000682301
LILRB4	1.94516e-07	-0.0464702	0.613	0.553	0.000732157
RP11-629O1.2	1.98499e-07	-0.0031514	0.047	0.042	0.000747151
CDKL2	2.03935e-07	-0.000761099	0	0.001	0.00076761
SBK1	2.07778e-07	-0.00172903	0	0.002	0.000782077
FNDC7	2.08736e-07	-0.000676533	0	0.001	0.000785683
PRKCQ	2.11168e-07	-0.00276317	0.002	0.003	0.000794835
CTSV	2.14718e-07	0.0318897	0.036	0.008	0.0008082
CTD-2201I18.1	2.17585e-07	-0.00198273	0	0.002	0.000818991
CPNE7	2.4221e-07	-0.00251865	0.001	0.003	0.000911679
TAC3	2.43516e-07	-0.00157924	0.002	0.003	0.000916595
IL21R	2.52241e-07	-0.00319158	0.004	0.007	0.000949435
WDR52	2.6014e-07	-0.00390655	0.031	0.031	0.000979165
HIST1H2BF	2.7127e-07	-0.0104627	0.012	0.018	0.00102106
DCDC2B	2.75581e-07	-0.000676533	0	0.001	0.00103729
CTD-2555A7.2	2.85392e-07	-0.00382124	0.005	0.008	0.00107421
KIF4A	2.85895e-07	-0.00557321	0.003	0.004	0.00107611
RP11-533E19.7	2.87901e-07	-0.00503605	0.024	0.027	0.00108366
KIR3DL2	2.89763e-07	-0.0024626	0.002	0.004	0.00109067
RETN	3.07597e-07	-0.00342928	0.021	0.023	0.0011578
RP11-362A1.1	3.18089e-07	-0.0116732	0.007	0.014	0.00119729
RBP4	3.27987e-07	0.018583	0.016	0.002	0.00123454
PAXIP1-AS1	3.29083e-07	0.010598	0.113	0.092	0.00123867
RP11-936I5.1	3.31305e-07	-0.00254717	0.002	0.004	0.00124703
RP11-504A18.1	3.3313e-07	-0.00276416	0.005	0.007	0.0012539
LSMEM1	3.38902e-07	-0.00661132	0.016	0.02	0.00127563
GTSE1	3.41552e-07	-0.0103827	0.009	0.01	0.0012856
RNASE2	3.46041e-07	-0.00629797	0.018	0.022	0.0013025
SMC2	3.51727e-07	0.120295	0.313	0.2	0.0013239
SDF2L1	3.5539e-07	0.0427047	0.194	0.14	0.00133769
C2orf48	3.83578e-07	-0.00164446	0	0.002	0.00144379
ANKEF1	3.96524e-07	-0.0005074	0	0.001	0.00149252
C1orf167	3.97074e-07	-0.00164446	0	0.002	0.00149459
LINC00426	3.99814e-07	-0.00205353	0.001	0.003	0.0015049
RP11-338I21.1	4.00842e-07	-0.00323746	0.001	0.003	0.00150877
GPATCH4	4.04992e-07	-0.000264604	0.028	0.026	0.00152439
USP51	4.13079e-07	0.000212916	0.044	0.039	0.00155483
SAMHD1	4.22701e-07	0.108477	0.702	0.61	0.00159105
PLEK	4.24915e-07	0.38231	0.823	0.726	0.00159938
CKAP2L	4.35726e-07	-0.00638217	0.005	0.005	0.00164007
RAB31	4.59315e-07	0.275565	0.634	0.448	0.00172886
GADD45B	4.60319e-07	-0.334072	0.381	0.371	0.00173264
CTD-2035E11.3	4.60818e-07	0.00237135	0.04	0.034	0.00173452
CTD-2184D3.5	4.9125e-07	-0.00704035	0.007	0.013	0.00184906
CD226	4.96106e-07	-0.00202699	0.006	0.007	0.00186734
RP11-563N4.1	4.96503e-07	-0.00488688	0.015	0.018	0.00186884
IGSF22	5.03398e-07	-0.00126391	0	0.001	0.00189479
CIT	5.04607e-07	-0.00258783	0.009	0.01	0.00189934
EFNA2	5.1535e-07	-0.00160218	0	0.002	0.00193978
GALNT10	5.57331e-07	0.00581861	0.032	0.024	0.00209779
BASP1	5.88606e-07	-0.340265	0.968	0.946	0.00221551
KBTBD11	5.89347e-07	0.00102783	0.028	0.025	0.0022183
TOX2	6.11403e-07	-0.0016638	0.002	0.003	0.00230132
FEZ1	6.19344e-07	-0.00231182	0.001	0.002	0.00233121
AC020571.3	6.27601e-07	-0.00330368	0.002	0.005	0.00236229
PPFIA4	6.3407e-07	0.000171256	0.053	0.05	0.00238664
AC006159.3	6.59446e-07	-0.00427619	0.002	0.006	0.00248215
ATAD5	6.7233e-07	0.0114077	0.173	0.144	0.00253065
LEKR1	7.19108e-07	-0.0034371	0.008	0.01	0.00270672
PRMT5-AS1	7.23214e-07	-0.00302605	0.001	0.004	0.00272218
E2F7	7.34864e-07	-0.00206729	0	0.002	0.00276603
SLC30A4	7.69501e-07	-0.00396186	0.004	0.007	0.0028964
ZNF620	8.01628e-07	-0.0018271	0.022	0.024	0.00301733
CDK5R1	8.11432e-07	-0.00563062	0.018	0.023	0.00305423
IL10	8.14198e-07	-0.000642409	0.071	0.063	0.00306464
ACVR1C	8.22373e-07	-0.00345545	0.006	0.008	0.00309541
STOX2	8.35363e-07	-0.00360623	0.006	0.01	0.0031443
KCNN4	8.45173e-07	0.0260161	0.244	0.205	0.00318123
IL15	8.92355e-07	0.0793448	0.172	0.097	0.00335882
HJURP	9.18355e-07	-0.00721308	0.003	0.005	0.00345669
GJB2	9.24893e-07	0.0655882	0.093	0.044	0.0034813
ITGAE	9.26596e-07	0.192934	0.791	0.679	0.00348771
LAT	9.3717e-07	0.14856	0.434	0.354	0.00352751
KIF21A	9.3941e-07	-0.00230363	0.004	0.005	0.00353594
EEF1B2	9.74148e-07	-0.399653	0.995	0.993	0.00366669
DTL	9.85635e-07	-0.00313454	0.002	0.004	0.00370993
AGRP	1.04238e-06	-0.00784014	0.009	0.014	0.0039235
AVPR2	1.07356e-06	-0.000676533	0	0.001	0.00404087
CD160	1.17193e-06	-0.0037642	0.003	0.004	0.00441116
SQLE	1.18665e-06	0.0189158	0.154	0.122	0.00446654
CKS2	1.203e-06	-0.0276597	0.221	0.196	0.00452809
AC012487.2	1.23465e-06	-0.00240655	0.003	0.005	0.00464722
BCAS4	1.24976e-06	-0.00218038	0.001	0.003	0.00470409
HIST1H2AB	1.26991e-06	-0.0030775	0.001	0.002	0.00477993
RP11-169D4.1	1.27534e-06	-0.00325222	0.003	0.006	0.00480038
RP11-261C10.5	1.278e-06	0.0136801	0.012	0.002	0.00481039
CRLF2	1.29472e-06	-0.000591966	0	0.001	0.00487333
LPAR5	1.32359e-06	-0.00189357	0.001	0.002	0.00498201
SLFN13	1.34369e-06	-0.00339841	0.005	0.007	0.00505767
RP5-1007M22.2	1.36923e-06	-0.00205192	0.01	0.011	0.00515377
AC003956.1	1.40588e-06	-0.000676533	0	0.001	0.00529174
HIST1H4L	1.43475e-06	-0.000718816	0	0.001	0.00540042
CD82	1.47572e-06	0.0407939	0.402	0.339	0.00555459
PSME2	1.61078e-06	0.0630542	0.263	0.19	0.00606298
TPI1	1.72207e-06	-0.445014	0.992	0.99	0.00648189
RP11-47I22.2	1.76049e-06	-0.00258684	0.008	0.01	0.00662648
SYCP2	1.80733e-06	-0.00305556	0.005	0.007	0.00680278
DDX58	1.8203e-06	0.00703491	0.056	0.045	0.00685161
FOXM1	1.87602e-06	-0.0030749	0.006	0.008	0.00706132
KCNMB3	1.95203e-06	-0.00268158	0.01	0.012	0.00734745
TDRD6	2.00061e-06	-0.00290217	0.009	0.011	0.00753028
PLCG1	2.05143e-06	-0.00210598	0.003	0.005	0.0077216
S100P	2.27173e-06	-0.00327354	0.009	0.011	0.0085508
RCAN1	2.28808e-06	-0.00822837	0.048	0.042	0.00861232
PLEKHN1	2.35733e-06	0.00225466	0.038	0.034	0.00887297
CD36	2.37405e-06	0.607122	0.834	0.739	0.00893594
PRKCZ	2.46823e-06	-0.00222365	0.004	0.006	0.00929041
KHDRBS3	2.49548e-06	-0.0112543	0.018	0.024	0.00939297
RP11-1277A3.1	2.50789e-06	-0.00212074	0.005	0.007	0.0094397
FAM13A	2.51436e-06	-0.0672777	0.622	0.56	0.00946404
AMH	2.52126e-06	-0.00147533	0	0.002	0.00949001
LPO	2.5429e-06	-0.00428636	0.005	0.008	0.00957148
HCG27	2.55137e-06	-0.000915223	0.023	0.021	0.00960336
ADAMTS6	2.62627e-06	-0.000949944	0.015	0.013	0.00988527
RP11-511B23.1	2.72636e-06	-0.00155531	0.001	0.002	0.010262
SLCO4A1	2.85014e-06	0.00016729	0.06	0.055	0.0107279
HIC1	2.93294e-06	-0.00206828	0.003	0.004	0.0110396
CORO1A	2.97297e-06	0.043061	0.39	0.345	0.0111903
HOPX	3.04415e-06	-0.00191762	0.019	0.014	0.0114582
HIST1H2AJ	3.04432e-06	-0.00298376	0.001	0.002	0.0114588
CD70	3.10596e-06	-0.00581414	0.007	0.008	0.0116908
NFE2	3.1328e-06	-0.00190932	0.005	0.007	0.0117919
CCND2	3.20915e-06	0.108535	0.175	0.078	0.0120793
CENPK	3.25416e-06	0.00647543	0.042	0.032	0.0122487
RPSA	3.68021e-06	-0.241799	0.998	0.998	0.0138523
EFCAB3	3.70119e-06	-0.0018028	0.009	0.01	0.0139313
RASGRP3	3.73999e-06	0.0180959	0.191	0.165	0.0140773
RP3-510D11.2	4.04018e-06	-0.00214305	0.015	0.016	0.0152072
AREG	4.1047e-06	-0.00699088	0.011	0.016	0.0154501
DLG5	4.10754e-06	-0.00298017	0.004	0.007	0.0154608
CCDC80	4.39065e-06	0.0208393	0.027	0.008	0.0165264
C8orf88	4.47867e-06	-0.00485539	0.005	0.01	0.0168577
SLC25A27	4.50631e-06	-0.00412739	0.006	0.01	0.0169618
SASH1	4.68882e-06	-0.00410457	0.043	0.043	0.0176487
DBN1	4.7682e-06	-0.00216401	0.008	0.009	0.0179475
ZNF37A	4.85086e-06	0.0157937	0.256	0.218	0.0182586
RP11-245C23.3	5.02782e-06	-0.00109478	0	0.001	0.0189247
RRAD	5.10328e-06	-0.00609995	0.004	0.007	0.0192087
IL23A	5.25917e-06	-0.00124494	0.013	0.011	0.0197955
ZNF507	5.45379e-06	-0.00232198	0.003	0.005	0.0205281
EBP	5.79288e-06	0.133575	0.286	0.181	0.0218044
TAF4B	5.81034e-06	-0.00181136	0.019	0.019	0.0218701
PRG2	5.89814e-06	0.0367604	0.02	0.004	0.0222006
LINC00694	5.96562e-06	-0.00189357	0.001	0.002	0.0224546
DKFZP434E1119	6.00989e-06	-0.00223184	0.001	0.003	0.0226212
PWAR6	6.05072e-06	0.00111004	0.045	0.039	0.0227749
CDKN1C	6.25016e-06	0.134123	0.398	0.347	0.0235256
SLC39A10	6.47396e-06	0.111935	0.271	0.186	0.024368
RP11-61A14.3	6.99367e-06	-0.00167595	0.009	0.01	0.0263242
SLC6A7	7.21946e-06	-0.00189816	0	0.002	0.027174
MAOA	7.30756e-06	0.0855884	0.222	0.158	0.0275056
AC109826.1	7.38529e-06	-0.00149306	0.01	0.011	0.0277982
LINC00996	7.48686e-06	-0.0031834	0.007	0.009	0.0281805
RP11-624G17.3	7.74363e-06	-0.0005074	0	0	0.029147
MSMO1	8.40703e-06	0.140314	0.223	0.123	0.0316441
TMEM106C	8.54051e-06	0.023804	0.141	0.108	0.0321465
MCF2	8.61955e-06	-0.00142387	0.001	0.002	0.032444
CAGE1	8.6762e-06	-0.00217579	0.002	0.004	0.0326572
FANCI	8.92593e-06	-0.000799532	0.025	0.025	0.0335972
LRP11	9.02253e-06	-0.00269993	0.008	0.011	0.0339608
KIF15	9.18123e-06	-0.00462004	0.004	0.006	0.0345581
UPK3A	9.3879e-06	0.00193922	0.075	0.062	0.0353361
FN1	9.56698e-06	0.708353	0.179	0.16	0.0360101
ASTL	9.56764e-06	-0.00205353	0.001	0.003	0.0360126
MFAP5	9.65585e-06	-0.0186857	0.03	0.031	0.0363446
FAM124A	9.92557e-06	-0.00342693	0.005	0.008	0.0373599
ESCO2	1.00551e-05	-0.00275895	0.014	0.013	0.0378473
WNT10A	1.02718e-05	-0.00159759	0.001	0.002	0.0386631
CLEC4G	1.03961e-05	-0.00167757	0.001	0.002	0.039131
RP11-108M9.6	1.12596e-05	-0.00286447	0.008	0.01	0.0423811
GPNMB	1.12652e-05	-1.54806	0.999	0.997	0.0424021
RP11-526I2.5	1.14457e-05	-0.000885344	0.005	0.006	0.0430817
ANKRD34A	1.15494e-05	-0.00226953	0.001	0.003	0.043472
TSPAN13	1.17527e-05	0.0303665	0.036	0.012	0.044237
BAALC	1.18086e-05	0.0367804	0.046	0.014	0.0444477
PPM1K	1.24211e-05	0.00629874	0.054	0.038	0.0467531
SYNE1	1.26767e-05	0.0156529	0.136	0.105	0.0477152
SLC25A19	1.28488e-05	-0.0341467	0.329	0.323	0.0483627
LINC00884	1.3219e-05	0.00549014	0.043	0.034	0.0497564
TGFB3	1.35306e-05	-0.00182475	0.005	0.006	0.0509293
TGM5	1.40883e-05	-0.00201224	0.004	0.006	0.0530282
TBX21	1.43646e-05	-0.00251406	0.002	0.003	0.0540685
LIPN	1.44572e-05	-0.00333976	0.011	0.014	0.0544169
FAM107B	1.49078e-05	-0.189339	0.763	0.746	0.0561128
RP11-218F10.3	1.51369e-05	-0.00226495	0.001	0.003	0.0569755
ABCA6	1.57532e-05	-0.00167298	0.001	0.003	0.0592949
CENPU	1.69239e-05	0.0604444	0.113	0.049	0.0637017
C1orf122	1.71805e-05	0.024196	0.462	0.422	0.0646672
DDX43	1.73396e-05	0.000470327	0.011	0.01	0.0652663
KANK1	1.82085e-05	-0.0028212	0.006	0.008	0.0685368
CCNA2	1.87165e-05	-0.00462499	0.015	0.013	0.070449
RP11-325F22.2	1.91148e-05	0.00774815	0.061	0.045	0.0719481
GK	1.97038e-05	0.130002	0.586	0.514	0.0741651
LRRC8B	2.07647e-05	0.0083385	0.051	0.04	0.0781582
CCDC62	2.10276e-05	-0.00263731	0.004	0.007	0.0791478
RASGRF2	2.12082e-05	-0.00138617	0.001	0.001	0.0798277
LRRC8E	2.16406e-05	-0.00337448	0.003	0.006	0.0814552
SLC25A15	2.18161e-05	-0.00147074	0.001	0.002	0.082116
CDC7	2.24842e-05	-0.00147173	0.003	0.004	0.0846304
GPRC5C	2.29636e-05	-0.00880708	0.007	0.015	0.086435
LGALS4	2.30913e-05	-0.00198471	0.006	0.007	0.0869155
PLA2G12B	2.3194e-05	-0.00275858	0.002	0.005	0.0873021
PKIA	2.39269e-05	-0.0016638	0.002	0.003	0.0900609
C1orf61	2.39532e-05	-0.00167757	0.001	0.002	0.0901599
[truncated: 1,765 more rows]

## Sheet: Cluster 3
	p_val	avg_diff	pct.1	pct.2	p_val_adj
CXCL5	0	45.5924	0.997	0.518	0
CD52	0	-9.22931	0.975	0.991	0
CSTB	0	-20.6736	1	1	0
MT1X	0	-21.1128	0.489	0.578	0
MT2A	0	-31.8316	0.696	0.742	0
MT1G	1.08066e-306	-8.44808	0.436	0.452	4.0676e-303
MT1E	4.54575e-303	-1.19165	0.057	0.175	1.71102e-299
LIPA	2.23451e-292	-4.08723	0.429	0.59	8.4107e-289
CHI3L1	2.36973e-270	-4.1658	0.138	0.306	8.91965e-267
SH3BGRL3	1.77501e-256	-6.61347	0.992	0.996	6.68112e-253
LGALS3	4.17803e-244	-8.10717	0.999	0.999	1.57261e-240
SPP1	9.10874e-240	-60.9899	0.984	0.991	3.42853e-236
HCST	2.80617e-230	-5.11445	0.948	0.972	1.05624e-226
IFI6	7.23639e-223	-1.19283	0.241	0.432	2.72378e-219
CXCL3	2.76713e-221	16.2832	0.985	0.853	1.04155e-217
FBP1	7.63373e-218	-2.12485	0.696	0.821	2.87334e-214
RP11-20G13.3	3.7561e-213	-0.706609	0.04	0.164	1.41379e-209
S100A4	9.05018e-213	-4.6264	0.981	0.991	3.40649e-209
CD63	4.11131e-211	-6.58208	1	1	1.5475e-207
C9orf16	1.66272e-203	-0.993173	0.492	0.653	6.25849e-200
MT1H	5.25815e-189	-7.16281	0.21	0.237	1.97917e-185
ALDOA	2.20137e-176	-4.62544	1	1	8.28596e-173
B2M	2.71677e-173	-18.3051	1	1	1.02259e-169
HLA-B	3.28351e-171	-7.1448	1	1	1.23591e-167
TMSB10	3.25431e-169	-8.81827	1	1	1.22492e-165
S100A10	1.21994e-165	-3.81317	1	1	4.59184e-162
BCL2A1	1.51781e-165	-0.648838	0.18	0.317	5.71304e-162
LPL	1.17181e-161	-0.483695	0.025	0.149	4.41071e-158
GAPDH	2.81784e-159	-8.94354	1	1	1.06064e-155
RPS12	5.55032e-159	-7.9629	1	1	2.08914e-155
SERF2	1.01852e-158	-5.21486	1	1	3.83373e-155
RPLP1	2.31267e-158	-9.96154	1	1	8.70491e-155
LDHA	2.80176e-155	-2.80726	0.983	0.991	1.05458e-151
CXCL2	1.35349e-152	4.76278	0.946	0.786	5.09454e-149
GUSB	9.9005e-152	-0.863952	0.577	0.71	3.72655e-148
ITGB2	6.10514e-148	-3.18727	0.993	0.998	2.29797e-144
SLC11A1	9.62672e-145	3.05461	0.956	0.878	3.6235e-141
LGALS2	1.99691e-143	-1.1008	0.491	0.7	7.51637e-140
TUBA1B	3.92353e-139	-1.5609	0.803	0.847	1.47681e-135
VCAN	9.39896e-139	4.87117	0.951	0.79	3.53777e-135
LGALS1	2.15881e-138	-4.46011	0.999	1	8.12577e-135
DBI	1.66397e-135	-1.12752	0.805	0.875	6.26319e-132
MNDA	3.80842e-133	-0.646658	0.301	0.484	1.43349e-129
RPS24	2.19591e-130	-4.88122	1	1	8.2654e-127
APOC1	1.30425e-129	-7.19241	0.786	0.844	4.90919e-126
SLC25A5	2.27447e-129	-0.791605	0.542	0.691	8.56112e-126
S100A11	2.09716e-127	-6.98659	1	1	7.89371e-124
CAPG	7.00194e-127	-1.45168	0.816	0.883	2.63553e-123
ANXA2	2.00399e-125	-1.81813	0.976	0.976	7.543e-122
RPS18	6.13714e-125	-7.53273	1	1	2.31002e-121
HLA-C	5.82431e-124	-2.92863	0.997	0.998	2.19227e-120
ACTB	3.12225e-121	-6.9415	0.995	0.997	1.17521e-117
RPS29	4.90753e-121	-3.32092	1	1	1.84719e-117
NEAT1	2.79302e-118	29.9793	1	1	1.05129e-114
GSN	9.69686e-115	-1.39736	0.752	0.827	3.6499e-111
RPSA	6.03703e-114	-2.09806	0.995	0.998	2.27234e-110
FABP5	1.56256e-112	-8.55057	0.656	0.705	5.88146e-109
VIM	6.67701e-112	-17.3205	1	1	2.51323e-108
PLBD1	1.49316e-108	-0.442933	0.321	0.48	5.62025e-105
RPS2	3.12918e-105	-6.69269	1	1	1.17782e-101
SLC7A11	1.4689e-104	2.08959	0.853	0.766	5.52893e-101
RNASE1	1.78136e-104	5.23373	0.848	0.741	6.70504e-101
IL8	1.59155e-103	36.3199	0.996	0.935	5.99059e-100
ENO1	1.81268e-103	-1.8179	0.992	0.996	6.82292e-100
EPB41L3	2.08897e-102	1.31862	0.949	0.85	7.86288e-99
BHLHE40	9.14185e-101	-0.445963	0.313	0.371	3.44099e-97
RPL32	1.7845e-97	-3.74025	1	1	6.71684e-94
NAMPT	1.25086e-96	1.45597	0.882	0.747	4.70822e-93
RPL39	5.39405e-96	-3.34538	1	1	2.03032e-92
DMXL2	2.25185e-95	1.13037	0.924	0.85	8.47597e-92
EEF1B2	7.84527e-95	-1.52066	0.986	0.994	2.95296e-91
CD14	2.56379e-94	4.46743	0.933	0.811	9.65009e-91
ABCA1	4.93554e-94	1.24688	0.905	0.8	1.85774e-90
FABP4	1.35806e-92	-5.31495	0.153	0.238	5.11174e-89
CRABP2	1.65533e-92	-0.313705	0.008	0.068	6.23066e-89
ASPHD1	2.03322e-91	-0.155834	0.027	0.117	7.65302e-88
ACTG1	3.11104e-91	-2.75828	0.977	0.987	1.17099e-87
P4HB	3.44851e-91	-1.06134	0.922	0.954	1.29802e-87
RNASET2	1.40139e-90	-2.26437	0.984	0.993	5.27484e-87
ITGB7	1.77683e-90	-0.265913	0.1	0.22	6.68799e-87
RPS3	4.99116e-90	-3.68493	1	1	1.87867e-86
MS4A7	1.02912e-89	1.42649	0.87	0.749	3.87362e-86
HIF1A	3.11779e-89	0.819114	0.775	0.629	1.17354e-85
FNDC3A	8.29631e-89	0.910814	0.846	0.707	3.12273e-85
ATP5G3	2.13412e-88	-0.806175	0.831	0.894	8.03283e-85
TIMP3	7.83815e-88	-0.46853	0.006	0.051	2.95028e-84
RPL30	6.77907e-87	-3.17304	1	1	2.55164e-83
RPS14	3.22841e-86	-3.43586	1	1	1.21517e-82
CDH23	3.85863e-86	-0.116601	0.023	0.105	1.45239e-82
ARPC1B	2.54065e-85	-1.86194	0.913	0.926	9.56299e-82
COX5B	4.66205e-85	-1.0472	0.963	0.975	1.75479e-81
MMP9	8.09815e-85	-7.68173	0.952	0.958	3.04814e-81
TREM2	6.43266e-84	-0.798384	0.33	0.456	2.42125e-80
RPS8	1.70783e-83	-3.65771	1	1	6.42829e-80
EREG	2.29257e-83	5.26446	0.921	0.778	8.62925e-80
G6PD	3.06201e-83	-0.52415	0.235	0.331	1.15254e-79
CALM3	2.346e-82	-0.795455	0.643	0.733	8.83033e-79
RPS15A	4.28439e-82	-2.72073	1	1	1.61264e-78
CHCHD10	6.19596e-81	-0.63574	0.713	0.822	2.33216e-77
SLC16A10	2.27032e-80	0.726896	0.534	0.333	8.54548e-77
MFSD12	8.34374e-80	-1.2187	0.583	0.644	3.14058e-76
RPS28	1.19189e-79	-3.54709	1	1	4.48628e-76
RPL7A	4.73169e-79	-3.15757	1	1	1.78101e-75
RPL12	4.49886e-78	-2.97397	1	1	1.69337e-74
RPL3	6.96874e-78	-2.68391	1	1	2.62304e-74
FDX1	1.46471e-77	-0.409534	0.421	0.492	5.51315e-74
RPS19	4.0692e-77	-5.00519	1	1	1.53165e-73
GAL	8.57687e-76	-0.55039	0.008	0.051	3.22833e-72
MMP7	5.29478e-74	-1.57791	0.022	0.075	1.99295e-70
FCGR3A	8.36529e-73	0.961509	0.75	0.644	3.1487e-69
RARRES1	1.14367e-72	-0.115863	0.025	0.087	4.30477e-69
RPL13	1.96389e-72	-4.36993	1	1	7.3921e-69
PPBP	2.30224e-72	3.01614	0.231	0.066	8.66561e-69
SCPEP1	3.37684e-72	-0.495519	0.417	0.58	1.27104e-68
RPL11	2.62243e-71	-2.54713	1	1	9.87081e-68
ST3GAL1	2.80151e-71	0.854172	0.752	0.598	1.05449e-67
PPT1	1.81232e-70	-0.536891	0.447	0.59	6.82156e-67
HMG20B	3.61116e-68	-0.62297	0.582	0.665	1.35924e-64
CARD16	4.27155e-68	0.95977	0.854	0.743	1.60781e-64
FCGR2A	8.87353e-68	1.00914	0.948	0.87	3.34e-64
RPL18A	3.26454e-67	-2.05394	1	1	1.22877e-63
RAC2	1.73209e-66	-0.544194	0.689	0.78	6.51958e-63
EVL	1.85785e-66	-0.635808	0.531	0.679	6.99296e-63
ZFP36L1	2.40288e-66	4.81976	0.992	0.978	9.04446e-63
PDE4DIP	5.06229e-66	1.08972	0.929	0.884	1.90544e-62
CD81	1.71979e-65	-0.894659	0.865	0.906	6.47331e-62
CFL1	3.0624e-65	-1.5598	0.892	0.91	1.15269e-61
RAMP1	2.21843e-64	-0.257249	0.076	0.16	8.35017e-61
EIF4EBP1	2.40502e-64	-0.412549	0.62	0.734	9.05248e-61
OLFML2B	6.4299e-64	0.348824	0.416	0.241	2.42021e-60
C3	2.72657e-63	-0.380346	0.239	0.316	1.02628e-59
OAS1	1.07432e-62	-0.194001	0.125	0.215	4.04373e-59
RPS6	1.30862e-62	-1.82808	1	1	4.92566e-59
CTSH	2.63409e-62	-0.727578	0.846	0.908	9.91471e-59
TPI1	2.93687e-62	-1.23382	0.98	0.992	1.10544e-58
BCAP31	1.20947e-61	-0.837097	0.829	0.874	4.55246e-58
S100A6	1.60629e-61	-3.98076	1	1	6.04609e-58
PID1	9.8269e-61	0.516002	0.356	0.18	3.69885e-57
PDIA6	3.22474e-60	-0.502783	0.502	0.609	1.21379e-56
RPS23	6.49755e-60	-2.7059	1	1	2.44568e-56
CTB-61M7.2	9.37849e-60	0.684185	0.632	0.458	3.53006e-56
GPC4	1.12304e-59	-0.125537	0.031	0.098	4.22711e-56
SDC2	1.5025e-59	1.77548	0.952	0.896	5.65542e-56
IVNS1ABP	9.24822e-59	0.50471	0.689	0.556	3.48103e-55
CLEC7A	1.32829e-58	0.963822	0.852	0.723	4.99967e-55
CALR	1.89248e-58	-1.06647	0.917	0.932	7.1233e-55
PRDX1	1.91773e-58	-1.39741	0.961	0.969	7.21833e-55
LY6E	2.02157e-58	-0.178626	0.099	0.191	7.60918e-55
DDIT4	1.6474e-57	-0.947464	0.468	0.521	6.20083e-54
C9orf72	2.15688e-57	0.531395	0.725	0.576	8.11851e-54
HM13	2.17519e-57	-0.471775	0.413	0.52	8.18741e-54
VMO1	1.55332e-56	1.07175	0.455	0.285	5.84671e-53
MALAT1	5.76956e-56	143.897	1	1	2.17166e-52
HAMP	5.88186e-56	-0.138423	0.028	0.092	2.21393e-52
MT1F	1.25642e-55	-0.318532	0.408	0.403	4.72917e-52
DOCK4	1.49011e-55	0.327712	0.525	0.384	5.60877e-52
FKBP1A	2.51602e-55	-0.498795	0.395	0.497	9.47028e-52
RP11-680A11.5	2.89289e-55	-0.175884	0.113	0.211	1.08889e-51
RPL41	4.48486e-55	-3.07361	1	1	1.6881e-51
UBC	9.96901e-55	-1.85765	1	1	3.75233e-51
THBS1	3.00474e-54	1.8402	0.505	0.367	1.13098e-50
TMSB4X	3.21785e-54	-17.7445	1	0.999	1.2112e-50
CSF2RA	1.85786e-53	0.432581	0.654	0.528	6.99299e-50
PLSCR1	2.62021e-53	0.427662	0.686	0.541	9.86248e-50
TDP2	4.17856e-53	0.590599	0.806	0.741	1.57281e-49
FABP3	7.93545e-53	-0.108846	0.033	0.099	2.9869e-49
ZFYVE16	9.20386e-53	0.529537	0.762	0.674	3.46433e-49
NBPF10	2.10747e-52	0.646772	0.859	0.765	7.93253e-49
APOE	4.48063e-52	-7.97022	0.904	0.929	1.68651e-48
GCLC	4.56395e-52	-0.273668	0.133	0.204	1.71787e-48
ARL4C	1.29923e-51	1.67536	0.953	0.879	4.8903e-48
MT-CO2	2.82612e-51	-16.447	0.99	0.988	1.06375e-47
HSPA8	5.50184e-51	-0.642058	0.536	0.634	2.07089e-47
TM4SF19.1	5.96755e-51	-0.295863	0.06	0.117	2.24619e-47
SLC43A2	3.18299e-50	0.460679	0.71	0.609	1.19808e-46
IL1R1	4.50715e-50	0.480256	0.556	0.411	1.69649e-46
ADAM28	6.28841e-50	0.494337	0.723	0.593	2.36696e-46
CCND1	6.44265e-50	-0.166183	0.006	0.049	2.42501e-46
SRM	2.9673e-49	-0.115502	0.034	0.109	1.11689e-45
TLR2	4.56372e-49	0.355305	0.445	0.298	1.71778e-45
C1orf54	1.72705e-48	-0.342167	0.362	0.453	6.50062e-45
VNN2	2.33581e-48	0.498955	0.537	0.386	8.79198e-45
ANKRD37	3.76747e-48	-0.229818	0.348	0.425	1.41808e-44
LDHB	5.46238e-48	-0.251774	0.289	0.372	2.05604e-44
GPI	8.89414e-48	-0.396448	0.702	0.791	3.34775e-44
HILPDA	1.1854e-47	-0.892195	0.504	0.556	4.46184e-44
IL3RA	1.40487e-47	0.581071	0.448	0.281	5.28792e-44
CYP19A1	1.92765e-47	-0.076635	0.003	0.037	7.25568e-44
UCHL1	1.06962e-46	-0.0449331	0.003	0.035	4.02605e-43
C5AR1	1.37622e-46	0.702402	0.86	0.837	5.18008e-43
MDH1	2.04622e-46	-0.312902	0.365	0.48	7.70196e-43
ZCCHC6	2.39856e-46	0.572442	0.759	0.65	9.02819e-43
CD9	2.8846e-46	-1.07409	0.991	0.994	1.08576e-42
LAMP1	3.50135e-46	-1.06958	0.839	0.88	1.31791e-42
IGFBP6	3.72812e-46	-0.22724	0.02	0.083	1.40327e-42
DDX5	7.89973e-46	0.982122	0.991	0.961	2.97346e-42
CYP27B1	1.57256e-45	-0.088018	0.02	0.074	5.91913e-42
MMP14	2.58665e-45	0.234445	0.385	0.256	9.73617e-42
FAIM	2.87744e-45	-0.105624	0.062	0.134	1.08307e-41
MXD1	7.73653e-45	0.66532	0.637	0.508	2.91203e-41
FTL	8.14108e-45	-110.511	1	1	3.0643e-41
RPS4X	3.03899e-44	-1.24042	1	1	1.14388e-40
ST8SIA4	9.77238e-44	0.414406	0.659	0.536	3.67833e-40
CBR3	1.3736e-42	-0.0681059	0.024	0.073	5.17022e-39
GK	2.20112e-42	0.452564	0.618	0.511	8.28502e-39
MAFB	2.59365e-42	1.19561	0.856	0.803	9.76249e-39
RPL26	6.20364e-42	-1.2903	1	1	2.33505e-38
CEBPD	6.98232e-42	1.99095	0.982	0.943	2.62815e-38
LYZ	1.81791e-41	-10.9528	1	0.999	6.8426e-38
ATP13A3	1.93861e-41	0.405436	0.661	0.541	7.29695e-38
ZEB2	2.48376e-41	0.903899	0.964	0.941	9.34887e-38
PLTP	2.4845e-41	-0.3217	0.252	0.32	9.35166e-38
HIST1H4C	3.54317e-41	-0.526006	0.755	0.765	1.33365e-37
SOD2	4.22651e-41	4.1624	0.994	0.971	1.59086e-37
UCP2	4.69148e-41	-0.344682	0.285	0.348	1.76587e-37
FOS	1.27017e-40	5.85456	0.997	0.982	4.78091e-37
TRIM25	2.94424e-40	0.472563	0.607	0.462	1.10821e-36
SRD5A3	2.95256e-40	-0.190431	0.176	0.26	1.11134e-36
MET	3.71209e-40	0.316573	0.35	0.205	1.39723e-36
LGALS9	3.9936e-40	-0.310595	0.309	0.413	1.50319e-36
LPP	1.01107e-39	0.385175	0.653	0.55	3.80566e-36
COMT	1.3787e-39	-0.496102	0.603	0.691	5.18944e-36
NRP1	1.47633e-39	0.298644	0.502	0.417	5.5569e-36
DHRS11	1.90345e-39	-0.0778354	0.02	0.074	7.16459e-36
CD3D	2.21704e-39	-0.0720069	0.001	0.022	8.34493e-36
ADM	4.5819e-39	-0.743636	0.49	0.529	1.72463e-35
COX6C	5.19668e-39	-0.691778	0.832	0.86	1.95603e-35
HIPK2	6.18634e-39	0.374483	0.66	0.589	2.32854e-35
OLR1	6.31732e-39	0.58954	0.525	0.373	2.37784e-35
CTA-29F11.1	6.44486e-39	-0.11639	0.116	0.154	2.42584e-35
MYL6	7.0618e-39	-1.78419	0.997	0.999	2.65806e-35
ATP1B1	8.06836e-39	-0.125221	0.033	0.099	3.03693e-35
SLC36A4	9.06968e-39	0.274138	0.514	0.408	3.41383e-35
BOLA3	1.67875e-38	-0.134683	0.067	0.138	6.31882e-35
BACH1	3.31401e-38	0.633438	0.807	0.746	1.24739e-34
SEC11C	4.44558e-38	-0.153882	0.093	0.177	1.67331e-34
PHGDH	9.26224e-38	-0.0449545	0.004	0.032	3.48631e-34
LSP1	9.98861e-38	-0.827709	0.834	0.874	3.75971e-34
C12orf75	2.07948e-37	-0.0379545	0.002	0.024	7.82717e-34
FAM213A	3.35027e-37	-0.160435	0.169	0.258	1.26104e-33
RPL10	3.9455e-37	-1.62362	1	1	1.48509e-33
REV3L	3.94798e-37	0.285173	0.502	0.375	1.48602e-33
FSCN1	5.24619e-37	-0.0959293	0.08	0.149	1.97467e-33
RPN2	6.4859e-37	-0.352127	0.33	0.442	2.44129e-33
MYL9	1.33742e-36	-0.0446076	0.004	0.031	5.03407e-33
RP11-400N13.3	1.72176e-36	-0.0795327	0.028	0.072	6.48071e-33
ACAT2	1.75715e-36	-0.140905	0.156	0.227	6.61393e-33
GTF3A	1.81858e-36	-0.301121	0.371	0.484	6.84513e-33
HK3	1.83521e-36	-0.162384	0.108	0.192	6.90773e-33
CD3E	2.01552e-36	-0.0508794	0.001	0.02	7.58643e-33
SLC2A3	3.67677e-36	-0.73759	0.744	0.779	1.38394e-32
METTL1	3.83881e-36	-0.082682	0.026	0.081	1.44493e-32
EVI2A	4.63345e-36	0.615889	0.868	0.781	1.74403e-32
ERO1L	7.5571e-36	-0.511982	0.943	0.953	2.84449e-32
ANXA11	2.48765e-35	-0.477527	0.66	0.737	9.36352e-32
MLLT6	3.05495e-35	0.242054	0.516	0.394	1.14988e-31
TMEM114	3.8171e-35	-0.0208812	0	0.016	1.43675e-31
MSMO1	3.99516e-35	-0.126297	0.075	0.143	1.50378e-31
MAP3K7CL	6.72387e-35	0.279563	0.321	0.198	2.53087e-31
CYTL1	9.25161e-35	-0.0524953	0.012	0.049	3.48231e-31
JUND	1.10323e-34	1.80143	0.997	0.99	4.15255e-31
TUBA1A	1.46981e-34	-0.319218	0.264	0.363	5.53236e-31
PCNX	2.10377e-34	0.237398	0.526	0.401	7.91858e-31
TGFBI	2.88547e-34	1.37586	0.855	0.82	1.08609e-30
BAZ2B	3.52256e-34	0.214439	0.461	0.353	1.32589e-30
TYMP	3.75428e-34	0.583972	0.972	0.956	1.41311e-30
FAM46A	5.65074e-34	-0.300944	0.505	0.601	2.12694e-30
RP11-1143G9.4	7.79754e-34	-1.14747	0.946	0.915	2.93499e-30
CD3G	7.99108e-34	-0.0373773	0	0.016	3.00784e-30
MCL1	1.00433e-33	0.625243	0.879	0.84	3.78031e-30
RGCC	1.02475e-33	-1.27205	0.745	0.783	3.85718e-30
GALM	1.70389e-33	-0.214496	0.181	0.271	6.41344e-30
FAM210A	2.69606e-33	-0.130404	0.235	0.292	1.0148e-29
ITGB1BP1	2.82679e-33	-0.235981	0.273	0.325	1.064e-29
SIPA1L1	3.58663e-33	0.180963	0.343	0.241	1.35001e-29
RPS3A	6.84915e-33	-1.2844	1	1	2.57802e-29
NME1	7.14639e-33	-0.105139	0.033	0.085	2.6899e-29
MATK	1.53115e-32	-0.289877	0.286	0.332	5.76324e-29
KIAA1551	1.55952e-32	0.350179	0.551	0.434	5.87003e-29
TRA2B	1.89397e-32	0.396112	0.82	0.784	7.1289e-29
IL1RN	2.64265e-32	-1.14227	0.587	0.641	9.94695e-29
ALCAM	3.5299e-32	-0.376876	0.241	0.312	1.32865e-28
AHR	6.67859e-32	0.343026	0.688	0.636	2.51382e-28
LCK	7.73949e-32	-0.0384674	0	0.017	2.91314e-28
SLC16A6	1.46267e-31	0.457463	0.469	0.341	5.50549e-28
DNPH1	1.67531e-31	-0.209605	0.185	0.267	6.30587e-28
GLUL	4.76098e-31	4.57018	1	0.996	1.79203e-27
CD300E	7.15822e-31	0.238857	0.239	0.133	2.69436e-27
SERPINB2	8.07609e-31	0.280087	0.181	0.09	3.03984e-27
KLRB1	9.21364e-31	-0.12441	0	0.017	3.46801e-27
ABCC3	1.21162e-30	0.252846	0.663	0.6	4.56053e-27
RBP1	1.27006e-30	0.259402	0.306	0.193	4.7805e-27
BTG1	2.25881e-30	12.4164	1	0.986	8.50216e-27
CCND2	3.44423e-30	-0.0918708	0.037	0.096	1.29641e-26
NUCB2	3.69683e-30	-0.180043	0.195	0.284	1.39149e-26
ANPEP	4.30415e-30	0.298607	0.774	0.748	1.62008e-26
PPP1R14B	7.04465e-30	-0.41737	0.695	0.74	2.65161e-26
COL23A1	7.98328e-30	0.222557	0.441	0.332	3.00491e-26
FLT1	8.28909e-30	-0.0783676	0.012	0.064	3.12001e-26
FAH	3.46636e-29	-0.358122	0.391	0.464	1.30474e-25
FCAR	5.87484e-29	0.252467	0.437	0.322	2.21129e-25
CYSTM1	6.16625e-29	-0.317259	0.476	0.525	2.32097e-25
TPT1	6.52754e-29	7.00687	1	1	2.45697e-25
JAKMIP2	7.62856e-29	0.333108	0.453	0.343	2.87139e-25
A2M	1.08809e-28	-0.440047	0.282	0.425	4.09556e-25
RPL34	1.22566e-28	-0.817835	1	1	4.61337e-25
DUSP6	1.5625e-28	0.657859	0.708	0.671	5.88125e-25
FERMT3	3.78494e-28	-0.436172	0.616	0.701	1.42465e-24
SPOCK2	3.96409e-28	-0.0392234	0.001	0.018	1.49208e-24
IGSF6	4.51402e-28	-0.363179	0.426	0.519	1.69908e-24
SYNE2	6.2123e-28	-0.0469955	0.001	0.019	2.33831e-24
DENND1B	1.10252e-27	0.17954	0.338	0.251	4.14988e-24
LILRB2	1.11838e-27	0.162652	0.339	0.26	4.20957e-24
RARRES3	1.564e-27	-0.0681402	0.026	0.066	5.88691e-24
DAB2	1.86505e-27	0.373743	0.656	0.595	7.02006e-24
GIMAP7	2.2957e-27	-0.0808552	0.022	0.059	8.64101e-24
TACC1	4.44939e-27	0.183802	0.542	0.472	1.67475e-23
CD2	6.5551e-27	-0.0554818	0.001	0.021	2.46734e-23
WSB1	1.02507e-26	0.502237	0.915	0.877	3.85837e-23
GADD45B	1.12841e-26	-0.359049	0.363	0.373	4.24733e-23
ENTHD1	1.19563e-26	-0.0556489	0.021	0.065	4.50035e-23
TUBB	2.09366e-26	-0.235718	0.921	0.932	7.88054e-23
TRPS1	2.48744e-26	0.174118	0.423	0.336	9.36273e-23
LINC00936	2.73696e-26	0.55508	0.734	0.618	1.03019e-22
EMILIN1	5.09078e-26	-0.143703	0.076	0.126	1.91617e-22
IL13RA1	7.5245e-26	0.269323	0.581	0.495	2.83222e-22
RP11-841O20.2	8.57289e-26	-0.209539	0.551	0.616	3.22684e-22
ATP2B1	9.16173e-26	0.367161	0.643	0.561	3.44848e-22
CSF3R	1.36676e-25	0.318302	0.707	0.643	5.14447e-22
EGR1	2.04512e-25	1.4319	0.747	0.704	7.69782e-22
MARCKS	2.22087e-25	0.587328	0.798	0.755	8.35934e-22
IFIT3	2.48313e-25	-0.0316966	0.009	0.036	9.3465e-22
C1QB	2.98107e-25	-0.357675	0.075	0.115	1.12207e-21
C4orf48	7.81976e-25	-0.314642	0.4	0.492	2.94336e-21
RPS27A	7.94038e-25	-0.904034	1	1	2.98876e-21
CYCS	8.77693e-25	-0.217041	0.274	0.304	3.30363e-21
TUBA4A	1.16436e-24	-0.180911	0.355	0.424	4.38266e-21
IL6ST	1.63672e-24	0.189918	0.449	0.35	6.1606e-21
CTSD	2.82072e-24	-4.0743	1	1	1.06172e-20
RP11-24J23.2	2.96386e-24	-0.0283117	0.003	0.018	1.1156e-20
FAIM3	3.13257e-24	-0.0506342	0.015	0.05	1.1791e-20
CTD-2319I12.2	3.5889e-24	0.212428	0.239	0.137	1.35086e-20
HOPX	4.71477e-24	-0.0461228	0.001	0.016	1.77464e-20
CREM	7.17921e-24	0.151949	0.398	0.321	2.70225e-20
MT-ND2	7.75755e-24	-1.64844	0.993	0.99	2.91994e-20
CST3	1.22872e-23	-1.07125	0.981	0.993	4.62488e-20
GYPC	1.24837e-23	-0.154122	0.37	0.43	4.69888e-20
LILRB1	1.25301e-23	0.0975501	0.237	0.175	4.71634e-20
SLC12A8	1.80622e-23	-0.127117	0.144	0.2	6.79862e-20
ST20	2.46727e-23	-0.114686	0.119	0.173	9.28679e-20
HK2	3.32506e-23	-0.241766	0.587	0.661	1.25155e-19
ATP6V1D	3.56148e-23	-0.229021	0.389	0.446	1.34054e-19
SCG5	3.80064e-23	-0.14668	0.025	0.059	1.43056e-19
LAMTOR2	3.81858e-23	-0.263835	0.295	0.385	1.43731e-19
NQO1	4.18076e-23	-0.126751	0.068	0.135	1.57364e-19
CLEC5A	4.36468e-23	0.307844	0.35	0.268	1.64286e-19
SYNGR1	8.29706e-23	-0.125127	0.12	0.182	3.12301e-19
ENOSF1	1.071e-22	0.147341	0.379	0.3	4.03124e-19
PTAFR	1.08935e-22	0.234489	0.707	0.661	4.10032e-19
CSF1R	1.11011e-22	0.197248	0.731	0.73	4.17845e-19
SKIL	1.39874e-22	0.167522	0.409	0.311	5.26487e-19
KLF6	1.45645e-22	1.20567	0.967	0.952	5.48207e-19
NUP214	1.55964e-22	0.936718	0.98	0.942	5.87047e-19
TMEM170B	1.56002e-22	0.220847	0.476	0.371	5.87191e-19
LTB	1.60898e-22	-0.147348	0.064	0.095	6.05621e-19
ATP6AP2	1.98996e-22	-0.700963	0.942	0.954	7.49019e-19
PTPN6	2.22698e-22	-0.351838	0.541	0.615	8.38237e-19
TNFSF14	2.44681e-22	-0.169015	0.184	0.253	9.2098e-19
CCND3	2.60844e-22	-0.111765	0.093	0.164	9.81817e-19
IRF2BP2	2.94361e-22	0.266009	0.669	0.621	1.10798e-18
CXCL1	3.95473e-22	0.386287	0.14	0.074	1.48856e-18
SKAP1	3.96828e-22	-0.0215537	0	0.012	1.49366e-18
CCR1	5.38244e-22	0.227636	0.612	0.552	2.02595e-18
OLFM2	8.69074e-22	-0.0097724	0	0.007	3.27119e-18
SPON2	1.00432e-21	-0.0420601	0.004	0.02	3.78028e-18
FBLN5	1.2222e-21	-0.0296352	0.002	0.019	4.60037e-18
ATP5G1	1.28534e-21	-0.225888	0.301	0.38	4.83804e-18
SEMA4A	1.42275e-21	0.116416	0.299	0.23	5.35523e-18
MT-ND4	1.44888e-21	-11.3943	0.997	0.998	5.45359e-18
ITPRIPL2	1.70812e-21	0.139411	0.367	0.291	6.42937e-18
DGKE	1.77555e-21	0.137765	0.257	0.18	6.68319e-18
PLAUR	1.82584e-21	1.52492	0.962	0.941	6.87246e-18
SAT1	1.98391e-21	3.51976	0.999	0.999	7.46743e-18
HBEGF	2.49666e-21	0.256707	0.324	0.242	9.39742e-18
MYO1G	3.72019e-21	0.224069	0.482	0.366	1.40028e-17
TBL1X	3.83014e-21	0.163934	0.448	0.355	1.44166e-17
MACF1	5.20291e-21	0.197862	0.614	0.556	1.95837e-17
AKR1B1	5.5084e-21	0.250596	0.487	0.381	2.07336e-17
PTPRCAP	6.13657e-21	-0.082198	0.015	0.041	2.30981e-17
APBB3	6.19926e-21	0.123055	0.267	0.195	2.3334e-17
ITPR1	7.13849e-21	0.260224	0.471	0.38	2.68693e-17
CCL5	7.28933e-21	-0.267046	0.093	0.132	2.74371e-17
SORL1	7.93258e-21	0.428429	0.739	0.658	2.98582e-17
CCNA1	9.33136e-21	-0.0163087	0.002	0.014	3.51232e-17
FPR3	9.43642e-21	0.13709	0.484	0.432	3.55187e-17
CLEC4E	9.86595e-21	0.333767	0.581	0.452	3.71354e-17
NKTR	1.07908e-20	0.243384	0.67	0.615	4.06164e-17
ITM2A	1.13275e-20	-0.019382	0	0.011	4.26369e-17
AHRR	1.14981e-20	0.160564	0.452	0.355	4.32789e-17
CTSW	1.21972e-20	-0.0403296	0.011	0.039	4.59104e-17
TNFAIP8	1.35475e-20	-0.21855	0.559	0.636	5.09929e-17
IGFBP2	1.49536e-20	-0.0539324	0.02	0.052	5.62855e-17
NINJ1	1.7754e-20	0.629787	0.963	0.948	6.6826e-17
TSPAN33	2.66721e-20	-0.087654	0.093	0.154	1.00394e-16
CD69	2.75811e-20	-0.045067	0.002	0.019	1.03815e-16
SELM	2.88067e-20	0.145411	0.29	0.205	1.08429e-16
NDUFB2	2.9651e-20	-0.42661	0.613	0.661	1.11606e-16
AC079767.4	4.09374e-20	-0.105268	0.223	0.278	1.54088e-16
PSAT1	4.46321e-20	-0.020969	0	0.011	1.67995e-16
ANKRD28	4.88191e-20	0.359607	0.644	0.573	1.83755e-16
LACC1	5.21181e-20	0.113052	0.28	0.217	1.96173e-16
CD59	5.21686e-20	-0.21454	0.323	0.35	1.96363e-16
KYNU	5.48469e-20	0.502846	0.82	0.775	2.06444e-16
ANTXR2	5.56192e-20	0.172776	0.453	0.376	2.09351e-16
MYOF	7.21021e-20	-0.192769	0.214	0.286	2.71392e-16
HIST2H2BF	7.63975e-20	-0.0923377	0.015	0.025	2.8756e-16
ME1	8.30502e-20	-0.11797	0.135	0.209	3.12601e-16
NES	8.60185e-20	-0.017461	0	0.011	3.23774e-16
RP11-184M15.1	1.02076e-19	-0.035725	0.004	0.028	3.84212e-16
RP11-386I14.4	1.05948e-19	-0.169878	0.084	0.106	3.98787e-16
SRGN	1.13872e-19	1.21666	0.999	0.997	4.28616e-16
ETS2	1.45768e-19	0.337534	0.549	0.421	5.4867e-16
CAMK1	1.63571e-19	-0.18055	0.233	0.29	6.15683e-16
PSMA7	1.71785e-19	-0.42542	0.891	0.9	6.46599e-16
ITGAV	2.06616e-19	0.12164	0.324	0.253	7.77702e-16
PHLDA1	2.86829e-19	0.337401	0.625	0.587	1.07962e-15
BCL11B	3.10127e-19	-0.0159532	0	0.009	1.16732e-15
FUCA1	3.19179e-19	0.437812	0.749	0.741	1.20139e-15
SMOX	3.20025e-19	0.120288	0.298	0.224	1.20457e-15
MAP3K2	3.42832e-19	0.446814	0.864	0.808	1.29042e-15
TNFRSF21	3.57854e-19	0.099393	0.242	0.178	1.34696e-15
FOSB	3.59819e-19	1.00832	0.89	0.836	1.35436e-15
CKS2	3.66103e-19	-0.118438	0.16	0.204	1.37801e-15
SPEN	3.99073e-19	0.235882	0.578	0.493	1.50211e-15
MRAS	4.73128e-19	-0.138386	0.184	0.243	1.78086e-15
EIF4A3	4.87683e-19	-0.138902	0.34	0.381	1.83564e-15
CHIT1	4.90371e-19	-0.0478169	0.006	0.029	1.84576e-15
GLTSCR2	5.99277e-19	0.661409	0.977	0.923	2.25568e-15
MAP1A	9.90672e-19	-0.0196829	0.001	0.014	3.72889e-15
PRKCB	1.09348e-18	-0.184382	0.228	0.311	4.11585e-15
OPTN	1.10855e-18	-0.0918744	0.234	0.281	4.17259e-15
SLC38A1	1.11501e-18	-0.0215954	0	0.012	4.19689e-15
PNRC1	1.24555e-18	1.45791	0.996	0.973	4.68824e-15
PFN1	1.2785e-18	-0.685139	0.911	0.935	4.81229e-15
ENG	1.36209e-18	0.10991	0.594	0.558	5.12693e-15
CYTIP	1.44229e-18	1.41963	0.937	0.904	5.42878e-15
DUSP4	1.45009e-18	0.115616	0.127	0.073	5.45814e-15
NCAPH	1.92185e-18	-0.0131594	0	0.009	7.23383e-15
SAMSN1	2.20506e-18	0.208563	0.579	0.554	8.29985e-15
H1FX	2.24115e-18	0.72416	0.748	0.722	8.43567e-15
SLC15A3	3.48441e-18	0.120756	0.584	0.551	1.31153e-14
ATF3	3.49876e-18	-0.355433	0.627	0.655	1.31693e-14
JUNB	3.93302e-18	-0.4795	0.986	0.976	1.48039e-14
KIAA0101	4.01472e-18	-0.0637198	0.005	0.021	1.51114e-14
PTGR1	5.29624e-18	-0.271816	0.297	0.352	1.9935e-14
PHLDA3	6.18868e-18	-0.127466	0.166	0.215	2.32942e-14
ZCCHC2	6.65687e-18	-0.198743	0.617	0.665	2.50565e-14
PSME2	7.38069e-18	-0.154871	0.136	0.207	2.77809e-14
MPEG1	8.34989e-18	0.120264	0.304	0.242	3.1429e-14
VMP1	9.24047e-18	0.636646	0.919	0.886	3.47811e-14
PLEK	9.61477e-18	-0.480881	0.675	0.746	3.619e-14
CENPM	1.08049e-17	-0.0247405	0.001	0.011	4.06695e-14
ALOX5	1.17702e-17	0.163882	0.422	0.342	4.43029e-14
RHOC	1.24579e-17	-0.212956	0.282	0.321	4.68916e-14
MTRNR2L12	1.46641e-17	0.618892	0.994	0.986	5.51955e-14
TUBB2A	1.46887e-17	-0.0811894	0.076	0.129	5.52882e-14
CLEC12A	1.5379e-17	-0.132942	0.168	0.234	5.78865e-14
PCOLCE2	1.572e-17	0.107604	0.155	0.105	5.91699e-14
TANC2	1.70145e-17	0.0789316	0.223	0.17	6.40427e-14
YWHAQ	1.79115e-17	-0.216698	0.513	0.572	6.74191e-14
TMEM156	1.87852e-17	-0.013561	0.002	0.013	7.07075e-14
YPEL3	1.89773e-17	0.533477	0.93	0.868	7.14306e-14
ARGLU1	1.97856e-17	0.205528	0.756	0.706	7.44729e-14
GLA	1.98301e-17	-0.263018	0.423	0.497	7.46405e-14
HIST1H2AE	2.83198e-17	-0.024522	0.01	0.022	1.06596e-13
PDIA3	2.83276e-17	-0.36689	0.55	0.618	1.06625e-13
SPAG9	3.0736e-17	0.412394	0.816	0.775	1.1569e-13
LUCAT1	3.63311e-17	0.195615	0.517	0.446	1.3675e-13
TXN	3.77649e-17	-1.10914	0.967	0.973	1.42147e-13
SLC1A4	3.81454e-17	-0.0648409	0.025	0.068	1.43579e-13
KIAA1147	5.2596e-17	0.11154	0.322	0.248	1.97971e-13
CDA	5.61663e-17	-0.23966	0.747	0.782	2.1141e-13
PYHIN1	5.90381e-17	-0.0222219	0	0.011	2.22219e-13
RPPH1	6.27491e-17	-0.180792	0.111	0.127	2.36188e-13
CD55	6.50166e-17	0.259751	0.568	0.479	2.44722e-13
H1F0	8.53844e-17	0.270386	0.396	0.32	3.21387e-13
TCEB1	9.04417e-17	-0.196016	0.677	0.718	3.40422e-13
MTF1	1.04943e-16	0.107604	0.288	0.224	3.95004e-13
WIPI1	1.24037e-16	0.101644	0.317	0.259	4.66874e-13
CTSB	1.40775e-16	-5.78715	0.995	0.996	5.29876e-13
ABHD5	1.59215e-16	0.564352	0.765	0.682	5.99285e-13
PAPSS2	1.91902e-16	0.132341	0.26	0.189	7.22318e-13
MTHFS	1.93634e-16	-0.100941	0.136	0.194	7.28837e-13
GM2A	2.07059e-16	-0.488375	0.598	0.667	7.79369e-13
RP5-1120P11.3	2.12854e-16	-0.0035498	0	0.003	8.01181e-13
SIL1	2.76543e-16	-0.159323	0.268	0.34	1.04091e-12
MKI67	3.0223e-16	-0.112245	0.002	0.013	1.13759e-12
ID3	3.73211e-16	0.229586	0.282	0.21	1.40477e-12
MT-ND1	3.88209e-16	-2.85334	0.989	0.989	1.46122e-12
RRM2	4.14461e-16	-0.0548554	0.001	0.011	1.56003e-12
IDH2	4.18288e-16	-0.178541	0.344	0.409	1.57444e-12
CD27	4.64296e-16	-0.0121946	0	0.007	1.74761e-12
SRSF3	5.21934e-16	-0.222256	0.611	0.664	1.96456e-12
RGL1	6.04846e-16	0.101078	0.246	0.191	2.27664e-12
CASP1	7.44372e-16	0.255097	0.648	0.578	2.80182e-12
DLGAP5	7.46896e-16	-0.0201755	0	0.007	2.81132e-12
ASGR1	1.07565e-15	0.152572	0.436	0.356	4.04873e-12
CST6	1.22725e-15	-0.105945	0.078	0.137	4.61939e-12
LBH	1.32933e-15	-0.0237885	0.001	0.015	5.00359e-12
GZMA	1.39439e-15	-0.0332889	0	0.009	5.2485e-12
UBN2	1.46429e-15	0.101999	0.325	0.257	5.51158e-12
CREBRF	1.6994e-15	0.377149	0.774	0.687	6.39653e-12
C5AR2	1.84656e-15	0.0814578	0.16	0.112	6.95046e-12
SIPA1L2	2.00068e-15	0.0824278	0.273	0.216	7.53056e-12
HSD11B1	2.0361e-15	-0.0195116	0.001	0.013	7.66388e-12
TAF1	2.56322e-15	0.0861736	0.278	0.218	9.64797e-12
TNFSF10	3.10912e-15	-0.0508452	0.042	0.08	1.17027e-11
NAIP	3.14935e-15	0.075567	0.277	0.234	1.18541e-11
CKAP2L	3.67976e-15	-0.0123659	0	0.006	1.38506e-11
CCL3	3.87815e-15	1.04027	0.57	0.516	1.45974e-11
DYNLT3	4.3645e-15	0.135149	0.396	0.331	1.6428e-11
STARD10	4.45422e-15	0.183037	0.499	0.4	1.67657e-11
SPINK1	4.76081e-15	-0.301252	0.065	0.097	1.79197e-11
PTK2B	4.80061e-15	0.17108	0.488	0.409	1.80695e-11
TREM1	5.06595e-15	0.212388	0.454	0.346	1.90683e-11
MT-CYB	5.56541e-15	-4.04997	0.967	0.97	2.09482e-11
IL32	6.79111e-15	-0.0717456	0.005	0.023	2.55617e-11
KIF2C	7.03999e-15	-0.0132472	0.001	0.006	2.64985e-11
GLIPR2	7.20754e-15	-0.280339	0.356	0.449	2.71292e-11
RASD1	7.26087e-15	-0.0639575	0.019	0.031	2.73299e-11
ABLIM1	7.47746e-15	-0.0185553	0.001	0.013	2.81452e-11
CLLU1OS	7.80236e-15	0.224679	0.215	0.128	2.93681e-11
ARHGAP6	7.89655e-15	0.09841	0.231	0.169	2.97226e-11
OPN3	8.1506e-15	0.260916	0.535	0.451	3.06789e-11
PRSS21	8.5524e-15	-0.0573227	0.043	0.086	3.21912e-11
CCL22	9.4945e-15	-0.0547312	0.004	0.017	3.57373e-11
MT1M	9.50649e-15	-0.0306954	0.012	0.022	3.57824e-11
TRAT1	9.58269e-15	-0.00889539	0	0.006	3.60692e-11
PTGDS	9.58298e-15	-0.0967281	0.011	0.029	3.60703e-11
FAM162A	9.67431e-15	-0.194039	0.783	0.821	3.64141e-11
SLC2A1	1.09402e-14	-0.13055	0.287	0.314	4.11789e-11
STK17B	1.14251e-14	0.187262	0.655	0.61	4.30041e-11
FRMD4B	1.52961e-14	-0.127622	0.231	0.286	5.75744e-11
PTPRE	1.6653e-14	0.226306	0.896	0.882	6.2682e-11
AK8	1.80922e-14	-0.0516644	0.023	0.056	6.80992e-11
CCDC69	1.96482e-14	0.0828336	0.297	0.235	7.39559e-11
LINC00937	2.05743e-14	0.095205	0.266	0.201	7.74416e-11
RP1-261G23.7	2.34491e-14	-0.00325747	0	0.003	8.82625e-11
TGFB1	2.84475e-14	-0.287389	0.704	0.738	1.07076e-10
TPX2	2.92205e-14	-0.0309759	0.002	0.011	1.09986e-10
GEM	2.98472e-14	-0.0726924	0.087	0.104	1.12345e-10
IL1B	3.06992e-14	1.06486	0.423	0.347	1.15552e-10
ELL2	3.69997e-14	0.182326	0.465	0.382	1.39267e-10
FYB	4.05184e-14	0.202917	0.733	0.724	1.52511e-10
CDKN3	4.20684e-14	-0.0581664	0.011	0.035	1.58346e-10
IER3	4.38062e-14	0.843543	0.69	0.596	1.64886e-10
DSE	5.04248e-14	0.0811471	0.271	0.219	1.89799e-10
NPIPB5	5.2526e-14	0.0652893	0.246	0.193	1.97708e-10
TALDO1	5.25443e-14	-0.840229	0.934	0.948	1.97777e-10
NLRP1	5.8348e-14	0.12514	0.372	0.299	2.19622e-10
EIF1	6.29805e-14	5.99534	1	1	2.37059e-10
COL6A2	6.80667e-14	-0.141437	0.038	0.057	2.56203e-10
HMGB1	7.32971e-14	0.18202	0.922	0.892	2.7589e-10
UQCC2	8.34492e-14	-0.113826	0.076	0.133	3.14103e-10
IRS2	8.46322e-14	0.159317	0.438	0.353	3.18556e-10
PRKCQ-AS1	8.55571e-14	-0.0246698	0.002	0.014	3.22037e-10
STAB1	8.72972e-14	0.174018	0.471	0.46	3.28587e-10
FAM65B	9.4663e-14	-0.0168099	0.002	0.011	3.56312e-10
FGR	1.04932e-13	-0.286986	0.515	0.587	3.94965e-10
RANBP2	1.11859e-13	0.134761	0.418	0.352	4.21036e-10
ABCB1	1.22571e-13	-0.00542911	0	0.004	4.61356e-10
PLD3	1.48104e-13	-1.11836	0.976	0.983	5.57463e-10
APOC2	1.69196e-13	-0.0768803	0.049	0.091	6.36855e-10
PROC	1.71907e-13	-0.03143	0.021	0.043	6.47058e-10
TMEM71	1.76471e-13	0.102781	0.327	0.259	6.64238e-10
CAMK4	1.83459e-13	-0.0179289	0	0.01	6.90541e-10
KCNN4	2.09098e-13	-0.106746	0.163	0.216	7.87043e-10
C10orf54	2.48568e-13	0.274814	0.857	0.832	9.35609e-10
IRAK3	2.55377e-13	0.239399	0.7	0.626	9.61239e-10
RCBTB2	2.60059e-13	0.13285	0.576	0.559	9.78864e-10
DSC2	2.61189e-13	0.109961	0.298	0.235	9.83115e-10
LPAR6	2.70924e-13	0.183504	0.543	0.485	1.01976e-09
NEK2	3.13598e-13	-0.00797661	0	0.004	1.18038e-09
CWF19L2	3.15555e-13	0.106377	0.404	0.337	1.18775e-09
EPB41L2	3.29116e-13	-0.103054	0.098	0.155	1.23879e-09
KIF20A	3.61021e-13	-0.00630612	0	0.004	1.35888e-09
MYBL2	3.82798e-13	-0.00993944	0	0.005	1.44085e-09
ZFP36L2	4.07861e-13	1.08355	0.968	0.933	1.53519e-09
CTSZ	4.11352e-13	-1.47409	0.971	0.959	1.54833e-09
THBD	6.65375e-13	0.184719	0.226	0.172	2.50447e-09
HIF1A-AS2	6.86872e-13	-0.0981215	0.189	0.207	2.58539e-09
P2RY10	7.02728e-13	-0.00714137	0	0.005	2.64507e-09
ZNF808	7.11539e-13	0.0717795	0.236	0.193	2.67823e-09
CYP27A1	7.38623e-13	-0.689105	0.926	0.945	2.78018e-09
CD93	8.66796e-13	0.0757567	0.174	0.127	3.26262e-09
CD163	8.73128e-13	0.0767117	0.213	0.184	3.28645e-09
MERTK	9.16795e-13	0.0466923	0.097	0.071	3.45082e-09
GPR171	9.91051e-13	-0.0108668	0.001	0.008	3.73031e-09
PLCXD1	9.97707e-13	-0.0844576	0.11	0.159	3.75537e-09
ACSL3	1.06063e-12	0.0986486	0.364	0.313	3.99221e-09
NDUFS8	1.06215e-12	-0.154864	0.269	0.306	3.99795e-09
CTB-138E5.1	1.11409e-12	-0.0293676	0.038	0.059	4.19345e-09
TSC22D1	1.20385e-12	0.274797	0.498	0.42	4.5313e-09
ITK	1.25515e-12	-0.00990197	0	0.007	4.72439e-09
BAALC	1.32393e-12	-0.02044	0.004	0.02	4.98326e-09
H2AFY	1.40092e-12	-0.477943	0.945	0.96	5.27308e-09
SLC4A7	1.44207e-12	0.0629226	0.277	0.24	5.42794e-09
SPC25	1.7471e-12	-0.0112758	0	0.004	6.5761e-09
MSC	1.90059e-12	-0.0952376	0.094	0.155	7.15383e-09
ALOX5AP	1.9273e-12	-0.236221	0.599	0.62	7.25437e-09
FAM198B	2.05629e-12	0.041655	0.216	0.197	7.73989e-09
ZNF704	2.21965e-12	0.0706981	0.122	0.081	8.35478e-09
ITGB8	2.23019e-12	0.053838	0.091	0.053	8.39444e-09
CD36	2.30673e-12	-0.620353	0.71	0.756	8.68252e-09
NR4A2	2.41619e-12	0.307601	0.582	0.528	9.09455e-09
SATB1	3.06496e-12	0.0760616	0.331	0.281	1.15365e-08
HSP90B1	3.48094e-12	-0.474213	0.81	0.84	1.31022e-08
ATP6V0B	3.75363e-12	0.425037	0.96	0.942	1.41287e-08
SERPINE1	3.76688e-12	-0.116525	0.202	0.242	1.41785e-08
RBP4	3.88786e-12	-0.00501148	0	0.004	1.46339e-08
TPT1-AS1	3.94777e-12	0.0645697	0.205	0.158	1.48594e-08
ZAP70	3.96162e-12	-0.00889539	0	0.006	1.49115e-08
TNFAIP6	4.11898e-12	0.180189	0.265	0.179	1.55039e-08
TSPYL5	4.9267e-12	0.0327395	0.063	0.035	1.85441e-08
CALM2	5.02509e-12	-0.897888	0.928	0.933	1.89144e-08
RNU12	5.25305e-12	-0.0601786	0.043	0.059	1.97725e-08
PRKCDBP	6.0841e-12	-0.0717233	0.113	0.157	2.29006e-08
ITPR2	6.18268e-12	0.0629323	0.249	0.206	2.32716e-08
AC006129.2	6.59234e-12	-0.0136691	0.001	0.009	2.48136e-08
CXCR4	6.89103e-12	-0.299708	0.876	0.81	2.59378e-08
PEPD	7.40227e-12	-0.178518	0.227	0.298	2.78621e-08
SH2D2A	7.49087e-12	-0.00831071	0	0.006	2.81956e-08
CEP70	7.61308e-12	-0.0167606	0.004	0.018	2.86556e-08
MGLL	7.7285e-12	-0.351149	0.329	0.336	2.90901e-08
CD247	8.31598e-12	-0.0485964	0.017	0.035	3.13013e-08
HAVCR2	8.32353e-12	-0.185226	0.354	0.419	3.13298e-08
LOXL4	8.43997e-12	-0.00656526	0.001	0.006	3.1768e-08
RP11-798M19.6	8.5671e-12	-0.0653916	0.187	0.22	3.22466e-08
GNLY	1.08633e-11	-0.196572	0.003	0.012	4.08895e-08
SEMA6B	1.15359e-11	0.142066	0.461	0.381	4.34211e-08
TTBK2	1.16157e-11	0.0538422	0.173	0.13	4.37216e-08
ZCCHC11	1.16503e-11	0.119162	0.466	0.405	4.38519e-08
FOSL2	1.24784e-11	0.366828	0.79	0.683	4.69688e-08
ARHGAP26	1.30081e-11	0.0741234	0.342	0.299	4.89624e-08
SLC28A3	1.47233e-11	-0.0490633	0.023	0.057	5.54186e-08
STIP1	1.59575e-11	-0.128928	0.151	0.204	6.00639e-08
HSD3B7	1.62853e-11	-0.147313	0.299	0.34	6.1298e-08
RGS1	1.62855e-11	-0.171819	0.343	0.377	6.12987e-08
AQP3	1.63994e-11	-0.0247083	0.004	0.019	6.17275e-08
BCAT1	1.66858e-11	0.258527	0.742	0.714	6.28055e-08
ZNF267	1.78508e-11	0.287149	0.701	0.647	6.71904e-08
ASPM	1.84674e-11	-0.0514437	0.003	0.01	6.95114e-08
GBE1	1.91498e-11	-0.127943	0.541	0.58	7.208e-08
HIST1H4K	1.92708e-11	-0.00192107	0	0.002	7.25354e-08
TNFSF13B	1.946e-11	-0.189563	0.54	0.647	7.32473e-08
NEU1	1.96721e-11	0.127532	0.523	0.483	7.40458e-08
IPCEF1	2.02192e-11	-0.00538735	0	0.004	7.6105e-08
ARHGAP24	2.10605e-11	0.107411	0.376	0.313	7.92717e-08
SH2D1A	2.16204e-11	-0.00751723	0	0.005	8.13791e-08
CLU	2.24331e-11	-0.0174117	0.003	0.013	8.44383e-08
ZNF37A	2.25982e-11	0.0635138	0.259	0.218	8.50595e-08
MRPS6	2.28425e-11	0.178819	0.532	0.461	8.59793e-08
DYNLL1	2.47853e-11	-0.44531	0.764	0.813	9.32918e-08
ORAI2	2.48739e-11	0.0550115	0.215	0.175	9.36255e-08
ULK1	2.73296e-11	0.0826388	0.289	0.227	1.02869e-07
NMB	2.7378e-11	-0.0683801	0.069	0.107	1.03051e-07
ADAM8	2.78068e-11	0.313691	0.775	0.727	1.04665e-07
KIF5C	2.96213e-11	-0.00530382	0	0.004	1.11495e-07
SLCO4A1	3.08538e-11	-0.0368462	0.03	0.059	1.16134e-07
PDE2A	3.29655e-11	0.0721308	0.195	0.139	1.24082e-07
GZMB	3.71682e-11	-0.0106494	0	0.005	1.39901e-07
HIST3H2BB	3.73577e-11	-0.00852809	0.001	0.005	1.40614e-07
FNDC3B	3.79471e-11	0.136092	0.427	0.37	1.42833e-07
SLC25A37	4.06039e-11	0.25025	0.564	0.466	1.52833e-07
KMO	4.22734e-11	0.0928256	0.266	0.211	1.59117e-07
PTTG1	4.34953e-11	-0.0850775	0.059	0.085	1.63716e-07
CD5	4.49153e-11	-0.00509501	0	0.004	1.69061e-07
CCDC151	4.70326e-11	0.0867744	0.232	0.17	1.77031e-07
ARRDC4	4.85005e-11	0.172062	0.491	0.417	1.82556e-07
AC092580.4	4.94613e-11	-0.00960535	0	0.005	1.86172e-07
RP3-395M20.12	5.28092e-11	-0.0590232	0.131	0.143	1.98774e-07
ATP2A3	5.40223e-11	0.0581596	0.258	0.22	2.0334e-07
PBK	5.79677e-11	-0.00467739	0	0.003	2.1819e-07
KIF15	5.83951e-11	-0.00960963	0	0.006	2.19799e-07
MGEA5	6.55282e-11	0.350755	0.819	0.747	2.46648e-07
FGFBP2	6.56441e-11	-0.0252245	0	0.006	2.47084e-07
HIST1H2BD	6.98498e-11	-0.0286629	0.027	0.039	2.62915e-07
NSG1	7.27932e-11	-0.00434329	0	0.004	2.73993e-07
IER5L	8.18218e-11	-0.241764	0.57	0.647	3.07977e-07
LMNA	8.37784e-11	-0.304742	0.848	0.873	3.15342e-07
HS3ST1	8.52494e-11	0.0481732	0.165	0.131	3.20879e-07
FGL2	9.71225e-11	-0.149486	0.161	0.221	3.65569e-07
EMP1	1.12824e-10	-0.195951	0.347	0.38	4.24671e-07
MMP19	1.33404e-10	0.130149	0.499	0.458	5.02134e-07
DNAJC5B	1.38413e-10	-0.151491	0.223	0.274	5.20985e-07
MAP2K3	1.58952e-10	-0.101304	0.313	0.36	5.98293e-07
FAM111B	1.59514e-10	-0.0130299	0	0.004	6.00412e-07
GZMK	1.59818e-10	-0.0159532	0	0.004	6.01555e-07
REV1	1.75663e-10	0.082462	0.299	0.249	6.61195e-07
BCL2L11	1.85311e-10	0.0711799	0.232	0.177	6.97509e-07
RPS27	1.87218e-10	0.119425	1	1	7.04689e-07
CD276	1.87588e-10	-0.0914747	0.086	0.129	7.06081e-07
TNFRSF25	2.03794e-10	-0.00936334	0.001	0.007	7.6708e-07
HIST1H3B	2.09781e-10	-0.00588849	0	0.003	7.89615e-07
SMC1A	2.09885e-10	0.0746642	0.305	0.262	7.90007e-07
PRKAR2A	2.15967e-10	0.102974	0.369	0.325	8.12899e-07
ADCY3	2.53919e-10	-0.0672784	0.198	0.233	9.55749e-07
CEP55	2.58754e-10	-0.0171815	0.001	0.009	9.73948e-07
SAMHD1	2.59261e-10	0.022502	0.614	0.622	9.75858e-07
C12orf5	2.67446e-10	-0.0462406	0.016	0.047	1.00667e-06
SCML4	2.93745e-10	-0.00638964	0	0.004	1.10565e-06
CENPA	2.94062e-10	-0.0108668	0.001	0.005	1.10685e-06
EXPH5	2.95426e-10	-0.00258927	0	0.002	1.11198e-06
ABCG1	3.11365e-10	0.0682716	0.187	0.14	1.17198e-06
CCNG2	3.36976e-10	-0.0583663	0.409	0.415	1.26838e-06
GPR183	3.63646e-10	0.391511	0.799	0.741	1.36876e-06
KIF4A	3.70755e-10	-0.00885791	0	0.005	1.39552e-06
AOAH	3.73606e-10	-0.083888	0.216	0.264	1.40625e-06
SCARB2	3.77352e-10	-0.298352	0.668	0.718	1.42035e-06
SHPRH	3.79821e-10	0.0752939	0.301	0.258	1.42965e-06
CD96	4.06172e-10	-0.0213673	0.005	0.017	1.52883e-06
ZBTB37	4.13305e-10	0.0457467	0.154	0.119	1.55568e-06
TC2N	4.16459e-10	-0.0119108	0.001	0.008	1.56755e-06
ANGPTL4	4.52076e-10	-0.0448496	0.05	0.07	1.70161e-06
RAN	4.82381e-10	-0.212222	0.574	0.617	1.81568e-06
RP11-770J1.4	5.19496e-10	-0.00208812	0	0.002	1.95538e-06
SH3D21	5.37421e-10	0.0680466	0.235	0.187	2.02285e-06
DUSP1	5.48166e-10	1.16383	0.991	0.968	2.0633e-06
HES1	5.59748e-10	-0.0079477	0.001	0.005	2.10689e-06
C20orf24	6.01797e-10	-0.22838	0.455	0.522	2.26516e-06
CYBB	6.08003e-10	0.141881	0.545	0.478	2.28852e-06
IL36B	6.26524e-10	-0.0250264	0.005	0.016	2.35824e-06
GIMAP1	6.32135e-10	-0.08091	0.166	0.212	2.37936e-06
TARSL2	7.16247e-10	0.103822	0.401	0.337	2.69595e-06
PRDX2	7.19819e-10	-0.117609	0.283	0.332	2.7094e-06
MTRNR2L2	7.30698e-10	0.0871231	0.401	0.349	2.75035e-06
VNN3	7.35005e-10	0.104282	0.198	0.138	2.76656e-06
APOBEC3B	7.57203e-10	-0.0123702	0.001	0.006	2.85011e-06
SHCBP1	7.86601e-10	-0.0123124	0.002	0.01	2.96077e-06
RHEB	8.39311e-10	-0.0856138	0.756	0.762	3.15917e-06
LAT2	8.85051e-10	0.0463977	0.257	0.214	3.33133e-06
KIFC1	1.05429e-09	-0.0129431	0.003	0.01	3.96833e-06
EGLN3	1.12261e-09	-0.1232	0.49	0.523	4.22551e-06
OSM	1.15316e-09	0.185474	0.167	0.118	4.34051e-06
SPRED1	1.17123e-09	0.0480147	0.167	0.136	4.4085e-06
KDM6B	1.17491e-09	0.100829	0.401	0.339	4.42236e-06
EFNA2	1.29763e-09	-0.00192107	0	0.002	4.88427e-06
SLC39A8	1.31702e-09	0.0368138	0.21	0.17	4.95726e-06
HIST2H2AA3	1.33474e-09	-0.0771245	0.117	0.123	5.02397e-06
TNNT1	1.37483e-09	0.230828	0.263	0.196	5.17487e-06
CALY	1.40043e-09	-0.00346628	0	0.003	5.27121e-06
CCNL1	1.44583e-09	0.334738	0.904	0.863	5.44211e-06
ACSL1	1.45603e-09	0.0859688	0.374	0.339	5.48051e-06
DUSP2	1.69274e-09	0.687603	0.588	0.567	6.37147e-06
MT-ND4L	1.74331e-09	-0.97512	0.779	0.841	6.56183e-06
ATF7IP	1.74555e-09	0.0508994	0.23	0.194	6.57026e-06
MCOLN2	1.75029e-09	-0.00325747	0	0.003	6.5881e-06
HSPB1	1.84709e-09	-0.140084	0.343	0.388	6.95244e-06
KCNE1	2.0944e-09	0.0510602	0.165	0.131	7.88333e-06
HIST1H2BK	2.09874e-09	0.14008	0.363	0.29	7.89966e-06
CD40LG	2.21106e-09	-0.00534558	0	0.004	8.32242e-06
LRRK2	2.31738e-09	0.0740796	0.267	0.207	8.7226e-06
SYTL3	2.44304e-09	0.106155	0.403	0.338	9.1956e-06
OCIAD2	2.49012e-09	-0.0259537	0.006	0.022	9.37283e-06
NCAPG	2.67299e-09	-0.017432	0.001	0.007	1.00611e-05
MT-CO3	2.77385e-09	-8.02628	0.991	0.991	1.04408e-05
HSPA6	2.82125e-09	0.0684171	0.265	0.212	1.06192e-05
RP11-496I9.1	2.84853e-09	-0.00296513	0	0.002	1.07219e-05
MYO15B	3.00028e-09	0.0369648	0.17	0.139	1.12931e-05
MARCKSL1	3.13074e-09	0.116552	0.377	0.306	1.17841e-05
LINC00657	3.42919e-09	0.153549	0.615	0.58	1.29075e-05
DCSTAMP	3.47235e-09	-0.047925	0.031	0.067	1.30699e-05
NR1D1	3.5798e-09	-0.0287743	0.037	0.056	1.34744e-05
RP4-790G17.7	3.72776e-09	-0.00158697	0	0.002	1.40313e-05
EVI2B	3.87914e-09	0.749768	0.977	0.938	1.46011e-05
ITGAE	3.92276e-09	0.178296	0.684	0.694	1.47653e-05
CHN2	3.97277e-09	0.0450935	0.151	0.123	1.49535e-05
TMEM107	4.06476e-09	-0.10186	0.329	0.358	1.52998e-05
IL6R	4.39647e-09	0.134122	0.48	0.421	1.65483e-05
STAC2	4.4175e-09	-0.013561	0.002	0.013	1.66275e-05
ZNF208	4.60253e-09	-0.00242222	0	0.002	1.73239e-05
GRAP2	4.70041e-09	-0.00451034	0	0.004	1.76924e-05
MND1	4.76339e-09	-0.00731698	0.001	0.006	1.79294e-05
IFIT1	4.87624e-09	-0.018202	0.017	0.033	1.83541e-05
CFD	4.89278e-09	0.752886	0.924	0.874	1.84164e-05
MAL	5.37291e-09	-0.00923377	0	0.007	2.02236e-05
MIAT	5.42766e-09	-0.0157915	0.004	0.014	2.04297e-05
ZNF117	6.03565e-09	0.0461322	0.157	0.13	2.27182e-05
HES4	6.09908e-09	-0.0200406	0.008	0.016	2.29569e-05
TPM4	6.40386e-09	0.00915227	0.733	0.712	2.41041e-05
TROAP	6.59141e-09	-0.0105413	0.001	0.006	2.48101e-05
TIPARP	6.64337e-09	0.144585	0.459	0.416	2.50056e-05
JARID2	6.66525e-09	0.125076	0.574	0.543	2.5088e-05
USP53	6.94857e-09	0.0440516	0.128	0.09	2.61544e-05
DGAT2	7.85953e-09	0.0362314	0.105	0.074	2.95833e-05
PLEKHO1	7.88351e-09	-0.388135	0.637	0.678	2.96735e-05
SELL	7.89303e-09	-0.0218846	0.003	0.013	2.97094e-05
MIDN	8.17284e-09	0.176247	0.632	0.605	3.07626e-05
APOLD1	8.44203e-09	-0.0267183	0.019	0.039	3.17758e-05
ZNF141	8.6608e-09	0.0507785	0.186	0.151	3.25992e-05
IL1RAP	8.74835e-09	0.0391387	0.095	0.068	3.29288e-05
GADD45G	9.89599e-09	-0.0888759	0.143	0.175	3.72485e-05
SECISBP2	1.04227e-08	0.0553572	0.278	0.237	3.92311e-05
ACSL4	1.05461e-08	0.0795358	0.572	0.553	3.96955e-05
IFRD1	1.14854e-08	0.14262	0.468	0.41	4.32312e-05
DGKA	1.17452e-08	0.0560341	0.222	0.18	4.4209e-05
GPC3	1.323e-08	-0.00300689	0	0.003	4.97976e-05
MTRNR2L8	1.39615e-08	0.0206457	0.495	0.481	5.25511e-05
E2F8	1.39916e-08	-0.00752151	0	0.004	5.26643e-05
TMEM2	1.40086e-08	0.0275791	0.133	0.106	5.27282e-05
SERINC2	1.64083e-08	0.0657551	0.192	0.166	6.17607e-05
HIST1H2BG	1.80738e-08	-0.0132355	0.003	0.008	6.80297e-05
AGPAT9	2.05422e-08	-0.075485	0.062	0.109	7.73209e-05
PRDM8	2.29449e-08	0.0380915	0.074	0.05	8.63645e-05
TMEM45A	2.33397e-08	-0.0546222	0.146	0.165	8.78507e-05
ISG15	2.51317e-08	-0.0657201	0.063	0.11	9.45959e-05
LILRB4	2.64287e-08	0.154604	0.593	0.556	9.94775e-05
BBX	2.6757e-08	0.115377	0.454	0.401	0.000100713
RP11-403A21.2	2.70545e-08	-0.00467739	0	0.003	0.000101833
GNPDA1	2.71386e-08	0.0859271	0.387	0.348	0.00010215
LSM4	2.79986e-08	-0.129882	0.425	0.457	0.000105387
CDCP1	2.84198e-08	0.0443344	0.086	0.059	0.000106972
HIST2H4A	3.02402e-08	-0.0203104	0.004	0.01	0.000113824
EBP	3.10149e-08	-0.0839907	0.15	0.199	0.00011674
NFXL1	3.15579e-08	0.0947938	0.172	0.14	0.000118784
MDM2	3.28125e-08	0.297341	0.677	0.615	0.000123506
G0S2	3.44472e-08	-0.952314	0.238	0.309	0.000129659
CIR1	3.51639e-08	-0.130627	0.647	0.672	0.000132357
INPP4B	3.51668e-08	-0.00497401	0	0.004	0.000132368
GPX3	3.77329e-08	0.0222292	0.103	0.084	0.000142027
IL2RB	3.81566e-08	-0.00622259	0	0.004	0.000143621
C3AR1	3.97598e-08	0.0887111	0.414	0.37	0.000149656
ICOS	4.09505e-08	-0.00380038	0	0.003	0.000154138
PRF1	4.12376e-08	-0.0101065	0	0.004	0.000155218
RP11-334C17.5	4.39516e-08	0.0636443	0.289	0.253	0.000165434
RDH11	4.50427e-08	-0.105065	0.211	0.254	0.000169541
RP11-259N19.1	4.8173e-08	-0.0112191	0.005	0.014	0.000181323
POU2F2	5.02543e-08	0.0809682	0.268	0.24	0.000189157
HIST1H3G	5.2627e-08	-0.0028816	0	0.002	0.000198088
TOP2A	5.46397e-08	-0.0607782	0.004	0.01	0.000205664
DTL	5.58253e-08	-0.00543339	0	0.004	0.000210127
CHD2	5.59671e-08	0.320134	0.846	0.804	0.00021066
RASGRP1	5.8316e-08	-0.0194923	0.005	0.016	0.000219501
KIAA0930	5.90344e-08	-0.396034	0.622	0.684	0.000222205
FPR1	6.01658e-08	0.0586703	0.282	0.252	0.000226464
THEMIS	6.28283e-08	-0.00748403	0	0.006	0.000236486
ETS1	6.30507e-08	-0.0290987	0.009	0.022	0.000237323
PLK3	6.32209e-08	0.0881694	0.383	0.33	0.000237963
HSPA1A	6.4004e-08	-0.294509	0.452	0.518	0.000240911
HIST1H4B	6.89243e-08	-0.0123542	0.003	0.006	0.000259431
FAM83D	7.20449e-08	-0.00300689	0	0.002	0.000271177
SPARC	7.44122e-08	-0.137134	0.093	0.143	0.000280088
HSPD1	7.54135e-08	-0.176451	0.52	0.56	0.000283856
C15orf48	7.87118e-08	0.572388	0.903	0.873	0.000296271
CHMP1B	8.18554e-08	0.259123	0.708	0.635	0.000308104
MAP4K4	8.19022e-08	0.0385764	0.166	0.139	0.00030828
MYO1E	8.36787e-08	-0.101413	0.206	0.239	0.000314967
NUSAP1	8.68011e-08	-0.0681091	0.056	0.077	0.000326719
RBPJ	8.72922e-08	-0.11487	0.91	0.903	0.000328568
HIST1H3D	9.03597e-08	-0.0323937	0.056	0.073	0.000340114
NDRG1	9.21313e-08	0.00910524	0.868	0.851	0.000346782
TLR5	9.61748e-08	0.0511929	0.174	0.144	0.000362002
HMMR	9.87625e-08	-0.0329859	0.006	0.012	0.000371742
ACAP1	1.00268e-07	-0.082616	0.301	0.34	0.00037741
LXN	1.04335e-07	-0.0805223	0.141	0.188	0.000392718
DIAPH3	1.0903e-07	-0.00869086	0	0.005	0.00041039
ARID5B	1.09472e-07	0.379504	0.731	0.682	0.000412053
RP11-290F20.3	1.16191e-07	-0.283661	0.59	0.633	0.000437344
RP11-693J15.5	1.18687e-07	0.0295773	0.07	0.047	0.00044674
TRPV6	1.30247e-07	-0.00212988	0	0.002	0.000490248
SOCS3	1.31439e-07	0.507359	0.761	0.687	0.000494738
BEX5	1.33425e-07	-0.00304865	0	0.002	0.000502213
HIST1H1A	1.34886e-07	-0.00699145	0.001	0.007	0.000507711
CCNB2	1.39364e-07	-0.0332557	0.013	0.028	0.000524565
RP11-256L6.2	1.42822e-07	-0.00116935	0	0.001	0.00053758
TSPYL2	1.43098e-07	0.0680284	0.202	0.152	0.000538619
GLIS3	1.44993e-07	0.0273993	0.058	0.035	0.000545755
PPP2R2B	1.48393e-07	-0.00258927	0	0.002	0.000558552
KDM7A	1.63211e-07	0.128326	0.492	0.427	0.000614327
MPZL1	1.68233e-07	0.131296	0.455	0.402	0.000633229
KLF12	1.69617e-07	-0.0053081	0	0.004	0.000638437
CCL28	1.83638e-07	-0.0178572	0.023	0.034	0.000691214
HLA-DQB1	2.0105e-07	0.152642	0.304	0.289	0.000756751
SLA	2.02776e-07	0.0466075	0.228	0.203	0.00076325
MT-ND5	2.05093e-07	-2.52059	0.966	0.973	0.000771971
GLRX	2.0558e-07	-0.201971	0.685	0.753	0.000773803
CD300LB	2.07438e-07	-0.117045	0.19	0.248	0.000780795
MCM10	2.09356e-07	-0.00396743	0	0.003	0.000788017
DLL1	2.12123e-07	0.0502475	0.112	0.074	0.000798431
AC002456.2	2.12963e-07	-0.0158611	0.011	0.023	0.000801594
CLIC3	2.16789e-07	-0.0166653	0.007	0.018	0.000815992
SHF	2.18446e-07	-0.0153964	0.008	0.021	0.00082223
ETNK2	2.31194e-07	-0.00242222	0	0.002	0.000870214
SGK1	2.31207e-07	-0.329313	0.876	0.887	0.000870265
CAMK2N1	2.54925e-07	-0.00656098	0	0.005	0.000959538
SEZ6L2	2.76716e-07	-0.0603564	0.058	0.1	0.00104156
PRG2	2.79189e-07	-0.0137109	0.001	0.007	0.00105087
CTSV	2.83767e-07	-0.0125673	0.003	0.013	0.0010681
PRKAA1	2.86719e-07	0.0300441	0.154	0.125	0.00107921
RAB31	3.0304e-07	0.0102994	0.467	0.472	0.00114064
ZEB1	3.17952e-07	-0.00878723	0.001	0.008	0.00119677
NDC80	3.18847e-07	-0.0137366	0.003	0.008	0.00120014
UBASH3A	3.23753e-07	-0.00267279	0	0.002	0.00121861
C10orf118	3.60133e-07	0.0372454	0.186	0.163	0.00135554
KCNC4-AS1	3.73943e-07	-0.00129463	0	0.001	0.00140752
PLEKHF1	3.78934e-07	-0.0141093	0.006	0.016	0.00142631
AMIGO2	3.97215e-07	-0.00275632	0	0.002	0.00149512
AK4	4.02097e-07	-0.0485487	0.301	0.327	0.00151349
PDE4B	4.23283e-07	0.0518815	0.161	0.131	0.00159324
ANK3	4.29687e-07	-0.00463562	0	0.003	0.00161734
PLEKHB1	4.56204e-07	-0.0044311	0	0.004	0.00171715
DHRS9	4.65787e-07	0.224091	0.568	0.521	0.00175322
GCSAM	4.67041e-07	-0.00275632	0	0.002	0.00175794
ELK3	4.79894e-07	0.0429026	0.142	0.113	0.00180632
GPAT2	4.97389e-07	-0.0182898	0.005	0.014	0.00187217
FILIP1L	5.13979e-07	0.0307102	0.084	0.065	0.00193462
GSR	5.18072e-07	-0.112281	0.205	0.252	0.00195002
C2orf48	5.27978e-07	-0.00196283	0	0.002	0.00198731
C1QA	5.32554e-07	-0.469323	0.366	0.405	0.00200453
IL7R	5.3587e-07	-0.211519	0.096	0.103	0.00201701
TFRC	5.37391e-07	0.158004	0.445	0.418	0.00202274
ITGB5	5.61324e-07	-0.0981761	0.146	0.195	0.00211282
CLEC4D	5.6215e-07	0.0233879	0.088	0.066	0.00211593
S100A9	5.63975e-07	-0.7792	0.503	0.562	0.0021228
RP11-553L6.2	5.7983e-07	-0.004218	0	0.003	0.00218248
BTG3	5.91162e-07	0.212985	0.575	0.503	0.00222513
AMN1	5.91945e-07	0.0333273	0.084	0.059	0.00222808
FAM111A	5.94386e-07	0.0315977	0.255	0.226	0.00223727
BTG2	5.97244e-07	0.485836	0.736	0.705	0.00224803
PGK1	6.45396e-07	-0.411724	0.97	0.973	0.00242927
PPIF	6.6087e-07	0.192476	0.591	0.558	0.00248751
NUF2	6.77017e-07	-0.0152358	0.003	0.01	0.00254829
DOCK9	6.8778e-07	-0.0028816	0	0.002	0.00258881
RP11-18H21.1	7.01803e-07	-0.00459386	0	0.003	0.00264159
NFKBIZ	7.39988e-07	0.150597	0.501	0.449	0.00278532
HMGB3	7.40356e-07	0.0551399	0.204	0.177	0.0027867
SMPDL3A	7.60173e-07	0.0390796	0.212	0.183	0.00286129
HIST1H2BE	7.67874e-07	-0.00586387	0.001	0.004	0.00289028
PLA2G7	7.98799e-07	-0.054561	0.913	0.89	0.00300668
CEP95	7.99498e-07	0.0855995	0.363	0.308	0.00300931
ST14	8.20801e-07	-0.127821	0.317	0.371	0.00308949
PF4	8.41898e-07	0.0216693	0.015	0.004	0.00316891
PCSK5	8.62047e-07	0.0251515	0.102	0.083	0.00324474
GATA3	9.04153e-07	-0.00954752	0.002	0.007	0.00340323
FAM153B	9.0564e-07	-0.00669911	0.001	0.006	0.00340883
DUSP13	9.20915e-07	-0.00192107	0	0.002	0.00346632
CENPU	9.24389e-07	-0.0326165	0.037	0.059	0.0034794
MXI1	9.65012e-07	-0.0509843	0.763	0.756	0.0036323
CD1B	9.94219e-07	-0.00581354	0.001	0.005	0.00374224
SERPINA1	1.03275e-06	-0.0908048	0.296	0.328	0.00388726
SLFN11	1.03656e-06	0.066647	0.275	0.238	0.0039016
ZNF331	1.0408e-06	0.236569	0.635	0.564	0.00391758
GGH	1.08523e-06	-0.0463456	0.064	0.092	0.00408479
POU3F1	1.15033e-06	-0.00384642	0	0.003	0.00432986
HIP1	1.21899e-06	0.040097	0.188	0.161	0.00458828
NFKBIA	1.28373e-06	0.899205	0.976	0.936	0.00483195
STK17A	1.30245e-06	0.0501496	0.331	0.293	0.00490243
NFATC2	1.34709e-06	-0.00396743	0	0.003	0.00507044
SAMD3	1.4748e-06	-0.00973492	0	0.005	0.00555116
RPGR	1.4837e-06	0.0518632	0.184	0.153	0.00558466
RP11-393I2.4	1.50351e-06	-0.00949827	0.004	0.011	0.00565923
RP11-660L16.2	1.52604e-06	-0.0225035	0.018	0.032	0.00574403
NELL2	1.53452e-06	-0.00547515	0	0.004	0.00577592
RHBDD2	1.55776e-06	0.0207461	0.105	0.087	0.00586339
AC005786.5	1.60637e-06	-0.0068576	0.001	0.004	0.00604637
CDK1	1.61397e-06	-0.0430581	0.003	0.01	0.006075
CCDC64	1.64304e-06	-0.00304865	0	0.002	0.0061844
TCHH	1.71552e-06	0.0240047	0.039	0.023	0.00645721
FAM107B	1.75951e-06	0.19824	0.769	0.746	0.00662281
HIST1H2AB	1.78754e-06	-0.00334527	0	0.002	0.00672829
RP4-610C12.3	1.80234e-06	-0.00183754	0	0.002	0.00678399
RN7SL1	1.8677e-06	-0.0876241	0.166	0.177	0.00703002
PERP	1.88592e-06	-0.0121925	0.006	0.014	0.00709861
CLDN23	1.91284e-06	0.101597	0.182	0.145	0.00719993
AC104135.3	1.95923e-06	-0.00293193	0.001	0.003	0.00737453
UBA6	2.08395e-06	0.062356	0.34	0.306	0.007844
RP11-1399P15.1	2.08496e-06	-0.00325747	0	0.002	0.0078478
CD6	2.0878e-06	-0.00924234	0.001	0.007	0.00785849
JMY	2.10414e-06	0.0398561	0.165	0.13	0.00791997
GKAP1	2.22212e-06	0.0286714	0.096	0.068	0.00836407
SFPQ	2.36418e-06	0.0875722	0.622	0.61	0.00889879
LINC00861	2.43701e-06	-0.004218	0	0.003	0.00917291
CCDC144A	2.43735e-06	0.0340447	0.19	0.161	0.00917417
ZNF365	2.4548e-06	-0.00709639	0.003	0.009	0.00923986
AURKB	2.50732e-06	-0.015345	0.005	0.011	0.00943757
COL6A1	2.58282e-06	-0.0701791	0.068	0.079	0.00972174
KIF18B	2.58963e-06	-0.00212988	0	0.002	0.00974738
CENPF	2.60566e-06	-0.064585	0.009	0.02	0.00980769
CHD4	2.72771e-06	0.00987457	0.373	0.349	0.0102671
DGKD	2.73275e-06	0.0202064	0.139	0.116	0.0102861
SAP30	2.80539e-06	-0.0523674	0.385	0.402	0.0105595
MAP3K8	2.88279e-06	0.0866636	0.423	0.398	0.0108508
FBXL16	3.14365e-06	-0.0164597	0.016	0.03	0.0118327
SCD	3.23104e-06	-0.102547	0.251	0.288	0.0121616
AC009133.17	3.30097e-06	-0.00125287	0	0.001	0.0124248
HIST1H2BM	3.34305e-06	-0.00154521	0	0.001	0.0125832
CDC20	3.39517e-06	-0.0134186	0.001	0.006	0.0127794
BIRC5	3.48348e-06	-0.0296652	0.004	0.01	0.0131118
F2R	3.68625e-06	-0.00689936	0.001	0.006	0.013875
NDUFS6	3.75721e-06	-0.144829	0.288	0.316	0.0141421
NCR3	3.92576e-06	-0.00309042	0	0.002	0.0147766
HLA-DPA1	3.94947e-06	-0.263474	0.695	0.721	0.0148658
TLK1	3.96904e-06	0.0624459	0.387	0.355	0.0149395
SDF2L1	4.09009e-06	-0.109504	0.105	0.152	0.0153951
TCEAL3	4.17468e-06	0.0223513	0.104	0.089	0.0157135
MYBL1	4.37071e-06	-0.00871228	0.002	0.008	0.0164514
CEP290	4.56801e-06	0.032811	0.198	0.18	0.017194
SHC4	4.72495e-06	-0.00108582	0	0.001	0.0177847
MME	4.81252e-06	0.050242	0.129	0.108	0.0181143
AKNA	4.90642e-06	0.05655	0.333	0.307	0.0184678
ADAMTS6	5.01551e-06	0.014862	0.023	0.012	0.0188784
RIC3	5.06065e-06	-0.00455638	0	0.004	0.0190483
HIST1H3H	5.25273e-06	-0.0089757	0.003	0.007	0.0197713
GADD45A	5.34568e-06	-0.06091	0.106	0.135	0.0201211
RP11-61J19.4	5.40284e-06	-0.00507467	0.002	0.005	0.0203363
CRISPLD2	5.54978e-06	0.0230656	0.08	0.065	0.0208894
PLCE1	5.61114e-06	-0.0057011	0.002	0.007	0.0211203
HIST1H3C	5.75011e-06	-0.00187931	0	0.001	0.0216434
CD84	5.75161e-06	-0.360911	0.463	0.5	0.0216491
GAS2L3	6.0351e-06	0.0374649	0.149	0.12	0.0227161
ZNF503	6.21119e-06	0.0285268	0.103	0.085	0.0233789
MARCO	6.25301e-06	-0.133621	0.299	0.309	0.0235363
CD82	6.25357e-06	0.00890016	0.364	0.344	0.0235384
EIF5B	6.37716e-06	0.0353356	0.412	0.389	0.0240036
MIR22HG	6.62662e-06	0.0493585	0.242	0.215	0.0249426
VAMP2	6.63775e-06	-0.106637	0.594	0.593	0.0249845
CSF2RB	6.97054e-06	0.030528	0.21	0.185	0.0262371
CPM	7.09387e-06	0.0705025	0.48	0.459	0.0267013
TRPM2	7.10534e-06	0.0244608	0.093	0.077	0.0267445
C1orf122	7.1383e-06	0.0767904	0.451	0.424	0.0268685
PSMD5-AS1	7.21708e-06	0.0368384	0.222	0.202	0.0271651
MDK	7.22652e-06	-0.0185543	0.01	0.024	0.0272006
RNF128	7.25598e-06	-0.00292337	0	0.002	0.0273115
ATP1B2	7.30065e-06	-0.00288589	0	0.003	0.0274796
LINC00649	7.40592e-06	-0.0147785	0.009	0.019	0.0278759
EFNA5	7.502e-06	0.0382896	0.082	0.053	0.0282375
NEURL1B	7.70931e-06	-0.00150345	0	0.001	0.0290178
TJP3	7.72085e-06	-0.00141992	0	0.001	0.0290613
DNAH17-AS1	7.73127e-06	0.0209807	0.033	0.017	0.0291005
HIST1H2BO	7.77556e-06	-0.00108582	0	0.001	0.0292672
HIST1H4J	7.9482e-06	-0.00867266	0.009	0.016	0.029917
CYSLTR1	8.37831e-06	-0.0231535	0.025	0.042	0.031536
PRDM1	8.53429e-06	0.07619	0.352	0.313	0.0321231
MYO10	8.58139e-06	0.0222924	0.079	0.06	0.0323003
CCL4	8.90565e-06	0.420321	0.145	0.112	0.0335209
FAM159A	8.99916e-06	-0.00363333	0	0.002	0.0338728
KLHL24	9.0194e-06	0.161619	0.56	0.495	0.033949
TMC8	9.04146e-06	0.0382176	0.229	0.207	0.034032
PIF1	9.10923e-06	-0.0185854	0.025	0.037	0.0342871
RBM12B	9.19032e-06	0.0414291	0.214	0.183	0.0345924
PTPRN	9.2606e-06	0.028605	0.034	0.019	0.0348569
MT3	9.40567e-06	-0.00824432	0.001	0.006	0.035403
RP11-664D1.1	9.74369e-06	-0.00250574	0	0.002	0.0366752
HIST1H2AC	9.98361e-06	-0.0520856	0.278	0.27	0.0375783
TJP2	1.0013e-05	0.0461493	0.161	0.124	0.037689
GPR160	1.00347e-05	0.0296189	0.168	0.145	0.0377707
BAZ1A	1.00676e-05	0.0848175	0.47	0.43	0.0378944
CARD11	1.0075e-05	-0.00309042	0	0.002	0.0379224
RP3-455J7.4	1.01088e-05	-0.000918772	0	0.001	0.0380493
SSBP3	1.04225e-05	0.0474555	0.312	0.268	0.0392301
GPR155	1.04966e-05	0.0421356	0.286	0.261	0.0395094
CASC5	1.06583e-05	-0.0138833	0.005	0.012	0.0401179
EML6	1.07643e-05	-0.00121111	0	0.001	0.040517
EMR3	1.15684e-05	0.020956	0.14	0.12	0.0435435
YIF1A	1.186e-05	-0.0838634	0.188	0.221	0.0446409
CHAC1	1.21106e-05	-0.00162873	0	0.001	0.0455842
CHN1	1.281e-05	-0.00200459	0	0.002	0.048217
IFIT2	1.2857e-05	-0.0289467	0.016	0.033	0.0483937
LY6K	1.31525e-05	0.0364349	0.076	0.047	0.0495059
SGOL1	1.31808e-05	-0.0107672	0.002	0.008	0.0496127
HIST1H2BI	1.32021e-05	-0.00448142	0.001	0.004	0.0496927
GABPB2	1.32134e-05	0.0162122	0.11	0.094	0.0497354
CDKN1A	1.32474e-05	0.220541	0.676	0.647	0.0498633
CAMK2B	1.34258e-05	-0.00614764	0.001	0.006	0.0505346
METTL7B	1.34437e-05	-0.00229693	0	0.002	0.0506022
FAM53C	1.35203e-05	0.0939078	0.452	0.398	0.0508904
KRTAP5-AS1	1.36325e-05	-0.000793485	0	0.001	0.0513129
SLC38A2	1.40602e-05	0.217967	0.77	0.73	0.0529226
BDP1	1.64667e-05	0.0527175	0.365	0.329	0.0619805
ARRDC3	1.661e-05	0.410044	0.891	0.85	0.06252
CTD-2020K17.4	1.79172e-05	-0.00179578	0	0.002	0.0674403
RNF165	1.79748e-05	-0.00125287	0	0.001	0.0676571
DCXR	1.80956e-05	-0.11728	0.357	0.383	0.068112
ZNF33A	1.84841e-05	0.0294444	0.183	0.157	0.069574
ADAM23	1.85529e-05	-0.00271455	0	0.002	0.0698331
FAM46C	1.85833e-05	-0.00714244	0.003	0.008	0.0699476
PIM3	1.91998e-05	-0.111587	0.649	0.646	0.072268
CORO1A	1.97403e-05	-0.116531	0.313	0.355	0.0743026
MS4A14	2.01659e-05	0.031192	0.141	0.116	0.0759046
KLK4	2.11078e-05	-0.00359585	0	0.003	0.0794498
CEP135	2.11989e-05	0.043516	0.245	0.217	0.0797926
NEK6	2.1368e-05	-0.0638292	0.179	0.215	0.0804292
MT-ND3	2.2326e-05	-6.43117	0.988	0.981	0.0840352
CABLES1	2.24232e-05	0.0151576	0.027	0.015	0.0844008
CKS1B	2.26198e-05	-0.0658317	0.193	0.216	0.0851409
TMEM138	2.31141e-05	0.0332444	0.359	0.337	0.0870014
DST	2.39795e-05	-0.0203951	0.018	0.032	0.0902587
CTC-425F1.4	2.48214e-05	-0.0339957	0.039	0.064	0.0934277
BUB1B	2.56164e-05	-0.0108464	0.002	0.008	0.0964203
IL2RG	2.57728e-05	-0.181242	0.42	0.5	0.097009
CCNB1	2.57963e-05	-0.0399463	0.027	0.041	0.0970971
SECTM1	2.70492e-05	0.0282462	0.133	0.11	0.101813
HSPA5	2.71203e-05	-0.223252	0.542	0.559	0.102081
ADSSL1	2.71645e-05	-0.0327487	0.356	0.362	0.102247
TIGIT	2.79451e-05	-0.00413447	0	0.002	0.105185
HIST1H2AH	2.79978e-05	-0.0100915	0.005	0.012	0.105384
CTLA4	2.82676e-05	-0.00175402	0	0.001	0.106399
RP11-94L15.2	2.85075e-05	-0.00757184	0.001	0.006	0.107302
ICAM1	2.85565e-05	0.0761717	0.394	0.361	0.107487
SEMA3C	2.86442e-05	0.0710329	0.333	0.297	0.107817
F3	2.86966e-05	-0.0379845	0.022	0.034	0.108014
CD8A	2.87782e-05	-0.00446857	0	0.002	0.108321
ADAMTS10	2.88609e-05	0.0231126	0.126	0.106	0.108633
CES1	2.96103e-05	-0.0507907	0.09	0.113	0.111453
CA2	3.01027e-05	0.184651	0.379	0.333	0.113306
GTSE1	3.04572e-05	-0.018565	0.005	0.011	0.114641
KPNA2	3.0585e-05	-0.0519032	0.051	0.073	0.115122
TSHZ2	3.08819e-05	-0.00915881	0.001	0.006	0.11624
DDIT3	3.10984e-05	-0.0579848	0.289	0.307	0.117055
GOLGA8B	3.17778e-05	-0.010961	0.007	0.016	0.119612
LHFPL2	3.17876e-05	0.0293605	0.328	0.302	0.119649
RICTOR	3.22427e-05	0.140563	0.529	0.482	0.121362
ICAM5	3.34283e-05	-0.0438595	0.276	0.302	0.125824
LILRA5	3.35492e-05	0.0413392	0.133	0.113	0.126279
SLC25A4	3.42298e-05	-0.00664878	0.001	0.006	0.128841
MYC	3.64048e-05	-0.0265181	0.02	0.039	0.137028
MAST4	3.67254e-05	-0.0134668	0.007	0.018	0.138234
RP11-640M9.1	3.71975e-05	0.0212611	0.18	0.161	0.140012
TRIM54	3.76226e-05	-0.00204636	0	0.002	0.141611
RORA	3.91061e-05	-0.0384268	0.048	0.057	0.147195
SEMA4C	3.92545e-05	0.0214626	0.064	0.048	0.147754
IL27	3.98917e-05	-0.0129282	0.02	0.032	0.150152
FAM20C	4.02687e-05	-0.252779	0.445	0.479	0.151571
APBA2	4.04187e-05	-0.00321999	0	0.003	0.152136
GBP1	4.11026e-05	-0.0481296	0.064	0.098	0.15471
HIST1H2BF	4.2405e-05	-0.0115511	0.012	0.018	0.159613
FAM43A	4.2876e-05	-0.0191122	0.017	0.028	0.161385
MIR24-2	4.31471e-05	0.210976	0.676	0.642	0.162406
TSPAN12	4.40241e-05	-0.00129463	0	0.001	0.165707
TTC14	4.41599e-05	0.0204953	0.253	0.244	0.166218
WTAP	4.49922e-05	0.145533	0.61	0.565	0.169351
LUC7L3	4.51198e-05	0.105011	0.719	0.709	0.169831
CBX7	4.62702e-05	0.0589027	0.318	0.279	0.174161
ALAS2	4.73792e-05	-0.000793485	0	0.001	0.178335
SOX8	4.79784e-05	-0.00141992	0	0.001	0.180591
NR6A1	4.97197e-05	0.0166835	0.047	0.033	0.187145
N4BP2	4.9979e-05	0.0279056	0.155	0.132	0.188121
FAM26F	5.00775e-05	-0.045394	0.29	0.301	0.188492
SNAPC1	5.00849e-05	-0.0713181	0.403	0.364	0.18852
KLRG1	5.0359e-05	-0.0218974	0.016	0.032	0.189551
WFDC1	5.03616e-05	-0.000960535	0	0.001	0.189561
RP11-261C10.5	5.07874e-05	-0.00338704	0	0.003	0.191164
RHOBTB3	5.23469e-05	-0.0420837	0.057	0.087	0.197034
PAWR	5.37257e-05	-0.00087701	0	0.001	0.202223
TGFBR3	5.456e-05	-0.00695397	0.002	0.007	0.205364
NCS1	5.51538e-05	-0.062618	0.077	0.11	0.207599
SOCS1	5.60334e-05	-0.015692	0.016	0.028	0.21091
SNAI1	5.64364e-05	-0.0109407	0.009	0.016	0.212427
DENND3	5.77727e-05	0.0514722	0.329	0.292	0.217456
CHST2	5.80477e-05	0.0208618	0.116	0.104	0.218492
BMP6	5.8668e-05	0.0114803	0.025	0.013	0.220826
COL5A3	5.8978e-05	-0.00413876	0	0.004	0.221993
PRR5	5.91327e-05	-0.0115082	0.008	0.017	0.222575
MTMR4	6.02924e-05	-0.039879	0.152	0.173	0.226941
TCF4	6.04475e-05	0.0285117	0.16	0.141	0.227524
CD8B	6.20849e-05	-0.00409271	0	0.002	0.233688
ARC	6.3687e-05	-0.0120575	0.002	0.005	0.239718
MIR142	6.55647e-05	0.0802352	0.461	0.439	0.246786
MT-ND6	6.55923e-05	-0.140909	0.265	0.324	0.24689
GTF2IRD2	6.63287e-05	0.0151051	0.048	0.033	0.249661
GZMM	6.75435e-05	-0.0162134	0.004	0.011	0.254234
EGR3	6.81481e-05	0.0298986	0.044	0.03	0.25651
CDKN2D	6.97718e-05	-0.0378701	0.135	0.152	0.262621
GTF2H2	7.02376e-05	0.0228492	0.15	0.132	0.264374
CDCA8	7.02532e-05	-0.0130159	0.008	0.017	0.264433
METRNL	7.13251e-05	0.230376	0.841	0.818	0.268468
PAQR5	7.31483e-05	-0.0440059	0.091	0.113	0.27533
RP4-737E23.2	7.69688e-05	0.0152999	0.057	0.043	0.28971
RP11-15B17.1	7.79443e-05	-0.000960535	0	0.001	0.293382
TRIB1	7.95101e-05	0.0760873	0.354	0.306	0.299276
NFIL3	8.00404e-05	0.0893964	0.442	0.38	0.301272
HEY1	8.15934e-05	0.0189419	0.036	0.021	0.307118
NR4A1	8.41667e-05	0.0800858	0.252	0.211	0.316803
MAP9	8.53528e-05	-0.00183754	0	0.002	0.321268
RP11-603J24.14	8.67361e-05	-0.000918772	0	0.001	0.326475
CCDC170	8.68027e-05	0.04318	0.119	0.092	0.326725
CDT1	9.15779e-05	-0.0249675	0.031	0.039	0.344699
ABCA5	9.52478e-05	0.0311052	0.19	0.169	0.358513
HJURP	9.76639e-05	-0.0107833	0.001	0.005	0.367607
LINC00568	9.81876e-05	-0.00326603	0.001	0.003	0.369578
EPHA4	9.87169e-05	-0.00250574	0	0.002	0.37157
UBE2C	9.90692e-05	-0.050163	0.007	0.012	0.372896
ZWINT	0.000102316	-0.0251067	0.01	0.022	0.385118
ELMSAN1	0.000104067	0.0640093	0.347	0.327	0.391708
PMP22	0.000105648	0.0722943	0.37	0.34	0.397658
NEU4	0.00010774	0.0164554	0.044	0.028	0.405532
GPD1	0.000107782	-0.00616049	0.002	0.007	0.405692
RPAP2	0.000111732	0.0197524	0.122	0.112	0.42056
TXNRD1	0.000113582	-0.454533	0.574	0.592	0.427524
SLC7A8	0.000114837	-0.00782798	0.141	0.138	0.432245
TK1	0.000115252	-0.0515049	0.123	0.141	0.433808
EGR2	0.000116732	0.0910987	0.44	0.423	0.43938
PCSK7	0.000117334	0.0165173	0.201	0.191	0.441647
E2F1	0.000120045	-0.0118744	0.004	0.013	0.451851
CD28	0.000120644	-0.00518282	0	0.004	0.454103
CCNA2	0.000121566	-0.0155635	0.008	0.014	0.457575
PPP1R15A	0.00012188	0.312073	0.908	0.867	0.458758
RP11-277L2.4	0.000122829	-0.00480696	0	0.004	0.462328
PDIA4	0.0001263	-0.106056	0.131	0.181	0.475395
FSD1	0.000128858	-0.00129463	0	0.001	0.485021
BAIAP3	0.000130015	-0.00378003	0.002	0.005	0.489377
IL18RAP	0.000133268	-0.0032157	0	0.002	0.50162
FZD2	0.000134712	0.0166845	0.099	0.085	0.507054
AC006369.2	0.000134872	-0.00242222	0	0.002	0.50766
CD72	0.000138693	0.0309285	0.175	0.15	0.52204
TLE4	0.000139173	0.0447095	0.495	0.446	0.523846
SPN	0.000139364	-0.0769501	0.151	0.204	0.524567
ENC1	0.000139826	-0.0198639	0.016	0.031	0.526304
TPM2	0.000140106	-0.0454643	0.095	0.115	0.527358
IGLON5	0.000151755	0.0298696	0.094	0.068	0.571208
KLRF1	0.000153443	-0.0106548	0.003	0.009	0.57756
IER2	0.000155153	0.291448	0.813	0.798	0.583997
BRCA2	0.000156658	0.0209431	0.123	0.11	0.589662
RP13-516M14.1	0.000157481	0.0157058	0.047	0.035	0.592759
KCNJ15	0.000157672	0.0192085	0.036	0.022	0.593479
HIST1H1E	0.000158282	-0.0616173	0.366	0.362	0.595775
RTN4RL2	0.00015872	-0.0371268	0.072	0.093	0.597421
HSPE1	0.000159499	-0.186718	0.504	0.537	0.600356
HELLS	0.000162039	-0.0152529	0.003	0.01	0.609914
PPAP2B	0.000165775	0.0697972	0.341	0.301	0.623979
GPRIN3	0.00017091	0.013934	0.395	0.411	0.643304
SVIP	0.000171972	0.042593	0.212	0.184	0.647303
GPRC5A	0.000178628	-0.00631148	0.003	0.007	0.672357
DEPDC1	0.00018881	-0.0103785	0.002	0.005	0.710682
RP11-56G10.2	0.000196826	-0.000960535	0	0.001	0.740853
PALLD	0.000198065	-0.0416168	0.051	0.077	0.745517
LCP2	0.000198841	0.0541375	0.312	0.289	0.748436
TBX21	0.000200728	-0.00380466	0	0.003	0.75554
PMAIP1	0.000205913	-0.042526	0.074	0.098	0.775055
TRAF3IP3	0.000206322	-0.04868	0.069	0.093	0.776595
CTB-133G6.1	0.000206419	-0.00150345	0	0.001	0.776962
HPSE	0.000209801	0.00856233	0.021	0.013	0.789691
EPM2AIP1	0.000210128	0.0378127	0.308	0.274	0.79092
HIST1H4L	0.00021093	-0.00070996	0	0.001	0.793939
7SK.2	0.000213049	0.0474731	0.547	0.504	0.801917
CSF1	0.000215008	-0.0556436	0.016	0.031	0.809292
TRAF5	0.000216066	-0.0233966	0.016	0.033	0.813271
LINC00115	0.000222193	-0.0124913	0.026	0.034	0.836336
SNORD3A	0.000224153	-0.039896	0.059	0.068	0.843712
CD109	0.000226859	0.272304	0.698	0.66	0.853895
FADS1	0.000232613	0.0167999	0.236	0.23	0.875554
TRABD2A	0.000238445	-0.0169427	0.011	0.024	0.897509
MYBPH	0.000240017	-0.00757184	0.001	0.004	0.903424
AC022154.7	0.000248341	-0.00205492	0.001	0.003	0.934755
LEF1	0.0002522	-0.00463991	0	0.004	0.94928
AC021188.4	0.000252581	-0.000960535	0	0.001	0.950715
RP11-425A6.5	0.000254064	-0.00070996	0	0.001	0.956295
VNN1	0.000254849	0.0841744	0.184	0.15	0.959253
ZEB2-AS1	0.000257511	0.023148	0.103	0.093	0.969272
PTP4A1	0.000259811	0.0893566	0.529	0.457	0.977929
BIRC7	0.000264086	-0.00909029	0.008	0.015	0.994021
CSRP2	0.000269368	-0.00529633	0.003	0.006	1
LDHAL6A	0.000269547	-0.000960535	0	0.001	1
TSC22D3	0.000282945	-0.136679	0.631	0.654	1
BCL6	0.000284358	-0.0491686	0.246	0.268	1
TMEM176A	0.000287808	0.0953863	0.391	0.389	1
ANKRD65	0.000292261	-0.00595168	0.002	0.005	1
WNT10A	0.00029458	-0.00225517	0	0.002	1
AHI1	0.00029494	0.0275649	0.296	0.278	1
C1orf162	0.000296591	-0.228924	0.548	0.618	1
SASH1	0.000296683	0.0192931	0.055	0.042	1
CACNA1I	0.000300962	-0.00137816	0	0.001	1
RAD54L	0.000301752	-0.00255179	0	0.003	1
CDCA3	0.000315416	-0.0101622	0.004	0.008	1
LILRA3	0.000325204	-0.0749529	0.125	0.16	1
NNAT	0.000325251	-0.0010023	0	0.001	1
ZNF395	0.000328205	0.0673403	0.498	0.488	1
ZFP36	0.000331128	0.42822	0.9	0.859	1
TUBB6	0.000335529	-0.0726721	0.139	0.167	1
FHAD1	0.000340544	0.0302358	0.136	0.121	1
BBC3	0.000343337	-0.0385802	0.233	0.255	1
PTGS2	0.000345108	0.0771594	0.139	0.118	1
KLF4	0.000348115	0.0923004	0.431	0.385	1
SIRPG	0.000353352	-0.00137816	0	0.001	1
KANSL1L	0.000358777	0.0186248	0.089	0.077	1
CPLX3	0.000362853	-0.0010023	0	0.001	1
KPNA5	0.000384701	0.0164853	0.115	0.102	1
PIGM	0.00040519	0.0163911	0.069	0.055	1
PSIP1	0.0004077	0.0907294	0.533	0.479	1
DKFZP667F0711	0.000409569	0.0203842	0.078	0.061	1
TUBB4B	0.000425321	-0.140076	0.578	0.607	1
RP11-796G6.2	0.000425962	-0.00310755	0.001	0.004	1
TNS3	0.000428962	-0.0883815	0.351	0.374	1
SNORD3B-2	0.000438211	-0.109229	0.115	0.119	1
AKR1C1	0.0004406	0.0658698	0.049	0.046	1
C5orf63	0.000443041	-0.00108582	0	0.001	1
BCAS4	0.000448238	-0.00313646	0	0.003	1
SLC26A2	0.000448568	0.00638314	0.061	0.057	1
EIF3J-AS1	0.000450335	0.0245036	0.178	0.153	1
RHOB	0.000453809	-0.269713	0.382	0.357	1
PLEKHN1	0.000460662	0.0128927	0.044	0.033	1
BRD2	0.000461327	0.123932	0.733	0.699	1
ACKR3	0.000463322	0.0270619	0.049	0.032	1
CD7	0.000501652	-0.02112	0.015	0.021	1
FAM169A	0.000511739	-0.00137816	0	0.001	1
PASK	0.000519778	-0.0156009	0.008	0.016	1
TYMS	0.000521871	-0.0385842	0.013	0.018	1
ANG	0.000534027	0.204398	0.735	0.691	1
MIR1302-9	0.000535418	-0.00390532	0.002	0.005	1
SIK1	0.000546538	-0.0446829	0.236	0.237	1
AKAP2	0.000551013	-0.00321999	0	0.003	1
NPTX1	0.000563771	-0.00104406	0	0.001	1
ZMIZ1-AS1	0.000570563	-0.0598715	0.246	0.274	1
PKMYT1	0.000571525	-0.00573001	0.001	0.005	1
RNMT	0.000574113	-0.0618879	0.674	0.68	1
CELF2	0.000577028	0.0683798	0.594	0.586	1
PRMT5-AS1	0.000594001	-0.00285698	0.001	0.004	1
RP11-236B18.5	0.000606923	-0.00322427	0.001	0.003	1
NCALD	0.000609993	-0.00108582	0	0.001	1
GDF11	0.000611643	-0.00368794	0.001	0.004	1
SMPDL3B	0.000630655	-0.000835247	0	0.001	1
PLAC8	0.000639292	-0.0247448	0.026	0.036	1
TTK	0.000643835	-0.00998656	0.004	0.01	1
RALGDS	0.000644226	0.038452	0.284	0.247	1
SLA2	0.000653217	-0.00380894	0.001	0.003	1
RELT	0.000661272	0.0496742	0.36	0.327	1
JAM2	0.000663393	-0.0100358	0.012	0.021	1
SLFN5	0.000688971	0.0216208	0.249	0.23	1
CEBPB	0.000693749	-0.193119	0.976	0.974	1
COLEC12	0.00069804	-0.0521763	0.071	0.105	1
UPP1	0.000699546	-0.00230653	0.768	0.76	1
UBAP1L	0.000708771	0.0104823	0.035	0.025	1
KIF21A	0.000715623	-0.00590135	0.001	0.005	1
ERP27	0.000716531	-0.00459494	0.003	0.007	1
AURKA	0.000717358	-0.0256293	0.036	0.051	1
TMIGD2	0.000747991	-0.00451462	0	0.003	1
TGM2	0.000748592	-0.0537257	0.052	0.079	1
HDAC11-AS1	0.000757175	-0.00070996	0	0.001	1
CDKN2C	0.000770229	-0.0247523	0.068	0.083	1
MLLT3	0.000778944	-0.0237104	0.04	0.056	1
CCL3L1	0.000782954	0.0201701	0.038	0.028	1
TTYH3	0.00080176	-0.0492567	0.399	0.396	1
C14orf182	0.000815786	-0.0158719	0.018	0.031	1
PEA15	0.000820695	-0.11707	0.251	0.275	1
HIST1H2BB	0.000870839	-0.00280665	0.001	0.003	1
KCNMB3	0.000872999	0.00847132	0.019	0.011	1
CD101	0.000877009	0.0368512	0.222	0.195	1
HIST1H4E	0.000884625	-0.0186314	0.04	0.045	1
CD79B	0.000887079	-0.00804836	0.002	0.008	1
TOMM40	0.000889671	-0.0842007	0.205	0.232	1
SPATA6L	0.000905192	-0.000751723	0	0.001	1
ALOX15B	0.000923137	-0.0350955	0.109	0.133	1
KIF23	0.000941474	-0.0151533	0.006	0.013	1
CTC-273B12.10	0.00095236	-0.000835247	0	0.001	1
SERINC5	0.000976002	0.0095324	0.103	0.087	1
NSUN6	0.000981236	0.0112629	0.1	0.092	1
LAX1	0.00099944	-0.00464847	0.001	0.004	1
UBXN11	0.00101423	-0.0912653	0.361	0.392	1
AC093609.1	0.00102866	-0.00192535	0	0.002	1
FAM118A	0.00103125	0.0318949	0.472	0.448	1
ZNF827	0.00103335	-0.00246398	0	0.002	1
TNFSF9	0.00104719	0.0441553	0.206	0.176	1
MIR155HG	0.00105174	-0.0183262	0.012	0.028	1
CPEB1	0.00106439	-0.000668198	0	0.001	1
FLNA	0.00107768	-0.494465	0.828	0.849	1
TPD52	0.00108797	-0.0131862	0.028	0.038	1
C1QC	0.00111989	-0.396891	0.35	0.351	1
AUTS2	0.00112047	-0.00559295	0.003	0.007	1
PLAC8L1	0.00112869	-0.000626436	0	0.001	1
DIRC3	0.00113103	-0.00519995	0.001	0.006	1
TUBB4A	0.0011422	-0.00108582	0	0.001	1
JUN	0.00115666	1.21732	0.995	0.975	1
TLR10	0.00116125	-0.0082968	0.008	0.014	1
RP11-293M10.2	0.00117695	-0.000668198	0	0.001	1
SRSF5	0.00119385	0.136457	0.952	0.94	1
SEPP1	0.00120761	0.0478145	0.068	0.055	1
DGKH	0.00121234	0.00637878	0.108	0.109	1
CCR7	0.00122174	-0.0155956	0.003	0.01	1
DLG3	0.00127081	-0.00121111	0	0.001	1
SLAMF8	0.00127665	-0.00039042	0.377	0.378	1
TCEA3	0.00130402	-0.00384642	0	0.003	1
H3F3B	0.00130843	1.9468	0.999	1	1
WDR86	0.00135553	0.0161566	0.048	0.033	1
FAM64A	0.00137309	-0.00451462	0	0.003	1
RAI14	0.00142855	0.123958	0.426	0.392	1
NR1D2	0.00146382	0.0526758	0.314	0.279	1
CDC25C	0.00146631	-0.00493653	0.001	0.004	1
CADM1	0.00147179	0.00635857	0.016	0.01	1
AC013264.2	0.00147568	-0.00192107	0	0.001	1
PPARG	0.00150689	0.00220155	0.066	0.062	1
WDR60	0.0015069	0.0264663	0.249	0.239	1
N4BP3	0.00151404	-0.00731485	0.007	0.012	1
SLAMF1	0.00154223	-0.00423085	0.001	0.004	1
PTCH2	0.00154658	-0.031294	0.052	0.058	1
PER1	0.00156721	-0.0344524	0.376	0.363	1
SPC24	0.00158225	-0.00918023	0.003	0.009	1
LPAR5	0.0015854	-0.00217593	0	0.002	1
RYBP	0.00161026	0.0956318	0.476	0.402	1
SESN2	0.00161342	0.0146916	0.12	0.11	1
TAS2R4	0.00161397	-0.000751723	0	0.001	1
FOXM1	0.00162271	-0.00643248	0.003	0.008	1
SLCO2B1	0.00162322	0.00116162	0.158	0.158	1
RP11-356I2.1	0.00164373	-0.000584673	0	0.001	1
CDCA2	0.00171119	-0.00740479	0.001	0.005	1
AP3B2	0.00171521	-0.000751723	0	0.001	1
BEX2	0.00172113	-0.0106269	0.008	0.013	1
CIITA	0.00175116	0.00928189	0.05	0.041	1
HMGN2	0.00177536	0.189258	0.958	0.944	1
AGPAT6	0.00177888	0.0479673	0.359	0.326	1
AC104820.2	0.00178508	-0.00200459	0	0.001	1
CTD-2184D3.5	0.0018275	0.0105252	0.02	0.011	1
RP11-268J15.5	0.00184025	0.0202032	0.133	0.116	1
STX1A	0.00188045	0.0111002	0.036	0.025	1
IDI1	0.00191687	-0.0518735	0.277	0.302	1
FAM153A	0.00193504	-0.00428546	0.002	0.006	1
CTB-178M22.2	0.0019643	-0.000668198	0	0.001	1
HIF1A-AS1	0.00200026	-0.00155378	0.001	0.002	1
HIST1H2BJ	0.00200255	-0.0148214	0.023	0.026	1
SLC16A11	0.00203346	-0.00162873	0	0.001	1
FAAH2	0.00205069	-0.00112758	0	0.001	1
RP6-99M1.2	0.00205917	-0.0302543	0.079	0.099	1
TCF19	0.00206123	-0.00951969	0.006	0.012	1
FAM13A-AS1	0.00210172	0.0110177	0.056	0.046	1
SERPINF1	0.00216664	-0.0102971	0.018	0.027	1
SIGLEC12	0.00216705	0.01084	0.027	0.018	1
FAM105A	0.0021808	0.00565377	0.162	0.158	1
PGP	0.00219711	-0.00885832	0.287	0.282	1
AMIGO1	0.00221571	-0.000835247	0	0.001	1
SOX4	0.00222967	-0.0723554	0.263	0.286	1
PCDH11Y	0.00229502	-0.00146597	0	0.002	1
SNORD3D	0.00234556	-0.0462568	0.12	0.121	1
METTL7A	0.00236136	0.0180635	0.208	0.205	1
PHACTR1	0.00241635	0.0338262	0.175	0.144	1
INHBA	0.00245175	-0.0780358	0.05	0.057	1
RP11-385D13.1	0.00249581	-0.000668198	0	0.001	1
HIST1H2BC	0.00252266	-0.0270728	0.099	0.097	1
USP51	0.00259311	0.0120714	0.047	0.038	1
SERPINE2	0.00260361	-0.0020924	0	0.002	1
PLAU	0.00264011	0.00868323	0.097	0.09	1
MSR1	0.00266424	-0.143351	0.261	0.303	1
ICAM3	0.0026793	0.06538	0.593	0.56	1
HSP90AA1	0.00268948	-0.151845	0.956	0.939	1
NFKBID	0.00268981	0.0547669	0.413	0.384	1
RP11-196G18.24	0.002702	-0.00803124	0.013	0.019	1
PDE9A	0.00270587	-0.00167478	0	0.002	1
BUB1	0.00271105	-0.0114365	0.006	0.013	1
RP11-326C3.2	0.00271199	-0.000793485	0	0.001	1
JMJD6	0.0027137	-0.0261469	0.334	0.324	1
CTA-384D8.35	0.0027169	0.0130073	0.038	0.028	1
RP11-973H7.1	0.00273061	-0.0010023	0	0.001	1
ZNF843	0.00277804	-0.00151201	0.001	0.002	1
CLK1	0.00279877	-0.0306182	0.556	0.508	1
INSIG1	0.00282257	-0.117457	0.392	0.421	1
TNFRSF18	0.00287059	-0.066184	0.178	0.194	1
LOXL2	0.00289275	-0.00151201	0	0.002	1
KBTBD8	0.00291966	-0.00965141	0.013	0.021	1
CD163L1	0.00296428	0.00553296	0.013	0.008	1
RASGRP3	0.00299455	0.00499734	0.173	0.168	1
SAMD12	0.00303864	-0.000835247	0	0.001	1
LINC01050	0.00306339	-0.00467846	0.003	0.007	1
FEZ1	0.00306774	-0.00292765	0	0.002	1
RP11-222K16.2	0.00311214	-0.00238046	0	0.001	1
VSTM1	0.00327347	-0.00286126	0.002	0.004	1
HIST2H2AC	0.00337295	0.0546159	0.42	0.398	1
HIST1H1C	0.00339277	0.213207	0.549	0.486	1
HIST1H2AL	0.00339507	-0.0125983	0.021	0.029	1
TNFRSF10B	0.00341061	0.019582	0.21	0.195	1
GALNT10	0.00341084	-0.0156234	0.012	0.027	1
AC026310.1	0.00342922	-0.00517104	0.003	0.007	1
RP11-48B3.4	0.00344994	-0.00411521	0.005	0.008	1
PPP1R3E	0.00346813	0.0108002	0.131	0.118	1
RP11-326I11.3	0.00347978	-0.0118027	0.014	0.024	1
GREM1	0.00353265	-0.0539206	0.018	0.032	1
HIST1H4I	0.00355515	-0.00324569	0.002	0.005	1
SEMA5A	0.00355709	0.00754184	0.011	0.005	1
NPC1	0.00356601	0.0598181	0.409	0.371	1
PDPN	0.00361527	0.00690466	0.039	0.033	1
ITM2C	0.00363927	-0.0190865	0.014	0.029	1
PLEKHG3	0.0036676	0.0158878	0.088	0.073	1
BNIP3	0.00367021	-0.0409169	0.659	0.674	1
HIST1H4H	0.00368708	-0.0238003	0.023	0.028	1
RP11-96H19.1	0.00369985	0.00703962	0.017	0.01	1
AFAP1	0.00370153	-0.00434008	0.003	0.006	1
HCAR2	0.00371954	0.0326729	0.136	0.114	1
CDKN1C	0.00378459	0.0532999	0.397	0.348	1
LPIN1	0.00380585	0.00626212	0.069	0.065	1
CHML	0.00380974	0.0507345	0.239	0.2	1
NT5DC2	0.00385293	-0.0576044	0.1	0.14	1
CDCA5	0.00387051	-0.0100455	0.005	0.011	1
KBTBD7	0.00393709	0.0121635	0.069	0.062	1
TRIM37	0.00393946	-0.0277956	0.043	0.061	1
TMPO	0.00394077	0.0296303	0.429	0.393	1
TCF7	0.00397229	-0.0311473	0.064	0.079	1
STMN3	0.0039766	-0.0148674	0.013	0.023	1
STXBP5-AS1	0.00403885	0.0139143	0.079	0.067	1
PER3	0.00413693	0.0284656	0.207	0.189	1
C10orf10	0.00417964	-0.00590135	0.001	0.004	1
NEO1	0.00425928	-0.00112758	0	0.001	1
DGUOK-AS1	0.00428687	-0.00294478	0.002	0.004	1
KLRC4	0.00428769	-0.00167049	0	0.001	1
PDK4	0.00434969	0.0805276	0.449	0.416	1
CLLU1	0.00436169	0.00904099	0.023	0.016	1
ITGA1	0.00436718	0.00527597	0.007	0.003	1
KB-1507C5.4	0.00441717	0.00871653	0.02	0.013	1
HLX	0.00443844	0.0294207	0.229	0.218	1
CCNE2	0.00444482	-0.00664986	0.004	0.008	1
TNS1	0.00444902	-0.0267695	0.472	0.491	1
TUBA1C	0.00446011	0.136014	0.842	0.822	1
ECE1	0.00447407	0.0136562	0.065	0.056	1
CTD-2623N2.11	0.00451843	-0.00188787	0.001	0.002	1
LPCAT1	0.00452976	0.0508477	0.38	0.339	1
ADAP2	0.00453237	-0.0360148	0.384	0.383	1
CAV1	0.00458062	0.0199077	0.036	0.022	1
RGS16	0.00459198	-0.00911278	0.012	0.015	1
SQLE	0.00460454	-0.0467665	0.1	0.129	1
TSPAN18	0.00464623	-0.000751723	0	0.001	1
RP11-22N19.2	0.00468515	0.00963207	0.044	0.034	1
GAPT	0.00472658	0.00963313	0.045	0.039	1
AC119673.1	0.00474816	-0.0016373	0.001	0.002	1
CCDC80	0.00479044	-0.00733519	0.005	0.011	1
FAM115C	0.00485311	0.0142066	0.091	0.077	1
ZNF407	0.00488759	0.00551039	0.087	0.079	1
ZBP1	0.00490872	-0.00390532	0.002	0.005	1
STMN1	0.00493167	-0.104381	0.213	0.221	1
OTOA	0.00494147	-0.0366633	0.151	0.176	1
CYSLTR2	0.00495715	-0.00256892	0.002	0.004	1
BTBD11	0.00518629	0.00748936	0.02	0.013	1
KDM3A	0.00523802	-0.0244284	0.389	0.39	1
ASPH	0.00525382	0.0184303	0.434	0.417	1
CTD-2006K23.1	0.00533238	0.00908383	0.02	0.014	1
RSRC2	0.0053617	0.101043	0.721	0.708	1
RP11-796E2.4	0.00543961	-0.0360596	0.297	0.281	1
RP11-195F19.9	0.00544271	0.0113358	0.032	0.021	1
GIMAP6	0.00544956	-0.00851739	0.006	0.012	1
SPACA6P-AS	0.00549721	-0.00134925	0.001	0.002	1
TRIB2	0.00561096	-0.00292765	0	0.003	1
CYFIP2	0.0056156	-0.017401	0.02	0.031	1
MTRNR2L1	0.00567444	0.0339363	0.29	0.258	1
TNFSF15	0.00569136	0.00574819	0.017	0.012	1
NFE2	0.00569621	-0.00392674	0.003	0.007	1
PAK3	0.00575287	-0.00070996	0	0.001	1
WWC3	0.00576412	0.0125757	0.109	0.097	1
GPNMB	0.00577135	0.193775	0.998	0.998	1
CACNA1G	0.00589399	0.0092787	0.038	0.029	1
POU6F1	0.00593408	0.00605125	0.013	0.007	1
TESK2	0.0060319	-0.0248424	0.181	0.198	1
S1PR5	0.0060878	-0.00171226	0	0.001	1
RP11-544M22.8	0.00613569	0.00429081	0.007	0.003	1
GINS2	0.00618708	-0.0138191	0.012	0.022	1
KHDRBS3	0.0062325	-0.00866839	0.017	0.024	1
GBP4	0.0062587	0.00910837	0.09	0.08	1
KIAA1614	0.00629519	-0.00146597	0	0.002	1
HMOX1	0.0063571	-0.0419029	0.733	0.751	1
PTGDR	0.00636735	-0.00435185	0	0.003	1
AC068492.1	0.00644368	-0.00328745	0.002	0.005	1
VENTX	0.00648911	0.00634783	0.046	0.039	1
RP11-141B14.1	0.00655179	-0.0128371	0.033	0.043	1
CNR2	0.00659655	0.00480266	0.012	0.007	1
DLEU7	0.00660256	0.0200351	0.124	0.105	1
GNG11	0.00684752	0.00822182	0.011	0.006	1
FZD8	0.00689829	-0.000751723	0	0.001	1
SNX29P2	0.00692912	0.00821199	0.151	0.147	1
LRRC8B	0.00708964	0.00514957	0.044	0.041	1
OLIG2	0.00718475	0.0128274	0.023	0.014	1
ADAMTS2	0.00718852	-0.0085613	0.01	0.018	1
IER5	0.00721852	0.0968293	0.618	0.609	1
C16orf74	0.00723972	-0.0208995	0.095	0.111	1
IL36RN	0.00727656	-0.00436042	0.001	0.004	1
DDX60L	0.00733135	-0.00868149	0.197	0.197	1
ALDH2	0.00737522	-0.0593866	0.817	0.816	1
CCL18	0.00746313	-0.0194667	0.016	0.026	1
SSTR3	0.00749565	-0.000584673	0	0.001	1
DOCK9-AS2	0.00752071	-0.00112758	0	0.001	1
PIK3R1	0.00753871	-0.0658747	0.273	0.307	1
RPS6KA5	0.00758434	0.0124761	0.126	0.115	1
HIST1H4D	0.00763969	-0.00782671	0.014	0.02	1
AC008443.1	0.00769028	-0.00697326	0.009	0.015	1
PARP15	0.00777859	-0.00852703	0.009	0.017	1
ZBTB1	0.00787593	-0.072192	0.496	0.535	1
C12orf79	0.00788367	0.011083	0.048	0.038	1
SLC20A1	0.00796836	0.00941983	0.202	0.179	1
CTC-338M12.2	0.00818326	-0.00146597	0	0.002	1
PDE4D	0.00835413	0.00870677	0.112	0.103	1
TIMP1	0.00858048	-0.717315	0.988	0.99	1
C10orf105	0.00858136	-0.00334206	0.003	0.006	1
CDK5RAP2	0.00864934	0.00625528	0.344	0.326	1
FAM132B	0.00892422	-0.00146597	0	0.002	1
LINC00102	0.00895408	-0.00138244	0	0.002	1
PPP1R16B	0.00909726	-0.00301117	0	0.002	1
SYTL1	0.00911721	-0.0137141	0.01	0.02	1
FLT3	0.00912732	-0.00146597	0	0.002	1
LIPN	0.00918	0.00720988	0.019	0.013	1
NRIP3	0.00922721	-0.0583714	0.279	0.3	1
GTF2IRD2B	0.00931251	0.0102927	0.063	0.052	1
OBSCN	0.0093196	0.00631999	0.044	0.036	1
ANKRD9	0.00932449	0.015213	0.199	0.188	1
ATP1B3	0.00941053	-0.127795	0.397	0.422	1
OVOL1-AS1	0.00955998	-0.00520959	0.005	0.009	1
NKG7	0.009579	-0.0610556	0.032	0.035	1
EPB41L4A-AS1	0.0096009	0.232084	0.745	0.674	1
PPP1R27	0.00960407	-0.00125715	0	0.002	1
RP11-430H10.1	0.00970228	-0.00116935	0	0.001	1
GRAMD1C	0.00974295	0.00649671	0.015	0.01	1
MIR146A	0.00974651	-0.00906245	0.012	0.019	1
VIM-AS1	0.00976517	-0.0251593	0.144	0.161	1
PDGFB	0.00978488	-0.0162659	0.031	0.043	1
ZBTB16	0.0099955	-0.00414304	0.001	0.003	1
HOOK1	0.0100113	-0.00200888	0	0.002	1
TMEM204	0.0101215	-0.00498686	0.001	0.005	1
LIF	0.0101555	0.00992228	0.022	0.014	1
RP11-498C9.16	0.0102043	-0.00129892	0	0.002	1
CENPE	0.0103162	-0.0279669	0.016	0.03	1
LINC00944	0.0103167	-0.00171654	0	0.002	1
RP3-395M20.7	0.010387	-0.00113187	0	0.001	1
P2RX7	0.0104188	0.038089	0.293	0.275	1
FXYD7	0.010604	-0.00318251	0.001	0.003	1
FCGR2B	0.0110392	0.565586	0.897	0.82	1
EPS8L2	0.0112863	-0.0115221	0.012	0.02	1
RETN	0.0112974	-0.013319	0.014	0.024	1
TENM1	0.0113306	-0.00087701	0	0.001	1
NGFRAP1	0.0113344	-0.0639428	0.205	0.197	1
LEKR1	0.0114209	0.00523206	0.015	0.009	1
ADRB2	0.0115105	-0.0165112	0.032	0.038	1
RP11-400N9.1	0.0115306	-0.00113187	0	0.001	1
CALU	0.0115405	-0.0567599	0.354	0.371	1
RP11-861A13.4	0.0117132	-0.00247255	0.001	0.003	1
HIST1H2AJ	0.0117793	-0.00355837	0.001	0.003	1
AC015971.2	0.0120041	-0.00121539	0	0.002	1
DOK2	0.0120147	0.00767611	0.402	0.383	1
RP11-481A20.11	0.0120487	0.00554152	0.025	0.02	1
RANBP1	0.0120554	-0.0793328	0.267	0.278	1
ELANE	0.0121215	0.0068972	0.016	0.01	1
CTSC	0.0121465	-0.16834	0.566	0.616	1
RMRP	0.012293	-0.00996944	0.014	0.022	1
VIL1	0.0123263	-0.00461207	0.005	0.009	1
NOLC1	0.0125409	0.00485501	0.109	0.1	1
KIF11	0.0126294	-0.0136617	0.016	0.022	1
ACVR1C	0.0127111	0.00619688	0.012	0.008	1
ZC3H8	0.0128982	0.00122059	0.125	0.124	1
SIT1	0.012966	-0.0173164	0.018	0.027	1
MSANTD3	0.0130668	0.0576477	0.283	0.242	1
RP11-305L7.1	0.0132036	0.00521064	0.016	0.011	1
MT-CO1	0.0135466	-15.8062	0.998	0.999	1
RP11-206L10.2	0.0136133	0.00537232	0.032	0.026	1
LYAR	0.0136172	-0.0499802	0.183	0.2	1
CD4	0.0137428	-0.0948363	0.605	0.652	1
FCN1	0.013853	0.328401	0.826	0.782	1
PIK3IP1	0.0138959	-0.00965521	0.359	0.355	1
RTKN2	0.0139509	-0.00696254	0.002	0.006	1
SLC39A10	0.0140514	-0.0440927	0.173	0.2	1
PCED1B	0.014127	-0.00330779	0.001	0.003	1
RALA	0.0148494	0.664767	0.974	0.958	1
PRR22	0.0149988	-0.00299511	0.002	0.005	1
ICOSLG	0.0150015	0.00675246	0.149	0.144	1
RP11-367N14.2	0.0152604	-0.00461956	0.002	0.006	1
TEX14	0.0153858	-0.00184611	0.001	0.002	1
HLA-DRA	0.0153861	0.899418	0.954	0.914	1
NEDD9	0.0154832	-0.00620761	0.005	0.01	1
AC034243.1	0.0156471	0.00286768	0.004	0.001	1
RP11-290C10.1	0.015699	-0.00247255	0.001	0.003	1
CDC25B	0.0157104	0.000607097	0.052	0.051	1
GBP5	0.015771	0.00906661	0.08	0.072	1
IL10	0.0158262	0.00429285	0.063	0.064	1
CST7	0.0160142	-0.00932618	0.158	0.152	1
PTPN7	0.0161215	0.0127426	0.232	0.225	1
RP11-727A23.11	0.0161259	0.00601589	0.03	0.023	1
HIVEP2	0.0161795	0.0159028	0.1	0.085	1
MAOA	0.0162475	0.0199247	0.18	0.164	1
ARHGEF10	0.0162684	0.00813291	0.039	0.034	1
SPINK9	0.0163841	0.00257963	0.004	0.001	1
LILRB5	0.0163984	0.00736621	0.022	0.016	1
HIST2H2AB	0.0164357	-0.00650959	0.009	0.013	1
PLSCR2	0.0165037	-0.00142849	0.001	0.002	1
HSPA2	0.0165653	-0.00992876	0.017	0.022	1
NCAM1	0.0166524	-0.00949827	0.004	0.012	1
PLA2G16	0.0167728	-0.00738873	0.003	0.009	1
NUPL1	0.0167749	0.056659	0.434	0.397	1
LTA	0.0168952	-0.00264388	0.001	0.003	1
KCNA3	0.0169732	-0.00782456	0.008	0.013	1
GZMH	0.0169846	-0.0010023	0	0.001	1
HSPA1B	0.0170289	-0.0462825	0.14	0.156	1
PNPLA8	0.017254	0.0621086	0.405	0.363	1
AC144831.1	0.0173826	0.00781163	0.062	0.055	1
TMEM176B	0.0176523	-0.0355406	0.453	0.471	1
CHD7	0.017682	0.00253567	0.04	0.04	1
ZMAT1	0.017838	0.00035319	0.128	0.13	1
RP11-533E19.7	0.0182232	-0.007846	0.021	0.028	1
HIST1H2BH	0.0184288	-0.00487442	0.002	0.006	1
FAM193B	0.018429	0.0137856	0.187	0.172	1
LMO4	0.01855	0.0218573	0.3	0.284	1
CCDC30	0.0188023	-0.0211736	0.057	0.07	1
SPRY1	0.019123	0.0159992	0.06	0.048	1
SDS	0.0194805	0.00701806	0.068	0.064	1
MAP4K1	0.0198801	-0.00584031	0.005	0.01	1
MYLIP	0.0198942	0.0111311	0.155	0.138	1
NUDT4	0.0199931	0.025873	0.277	0.267	1
ENPP5	0.0200169	-0.000918772	0	0.001	1
UBE2S	0.0201487	-0.0108543	0.247	0.217	1
SNHG7	0.0202866	0.028039	0.687	0.674	1
MT-ATP8	0.0204432	-0.157624	0.278	0.339	1
MSI2	0.0204708	0.00195311	0.07	0.066	1
TAF9	0.0205386	-0.0267984	0.524	0.537	1
STAMBPL1	0.020573	-0.00272312	0.001	0.003	1
SYCP2L	0.0207368	-0.00155378	0.001	0.002	1
RP11-503P10.1	0.0210387	0.00254215	0.004	0.001	1
MTSS1	0.0210487	0.104435	0.47	0.436	1
HAPLN3	0.0210889	-0.00180007	0	0.002	1
HIST1H3I	0.0214478	-0.00336669	0.002	0.004	1
ACTN2	0.0215496	-0.00511643	0.002	0.004	1
RP11-838N2.4	0.021801	-0.022797	0.112	0.129	1
PRC1	0.0219614	0.016361	0.142	0.118	1
RP11-121C2.2	0.0221171	0.00583706	0.024	0.02	1
XXbac-BPG299F13.17	0.0221422	-0.0188596	0.087	0.099	1
AOC2	0.0223832	0.00326173	0.013	0.009	1
CDC6	0.0224914	-0.00516247	0.002	0.006	1
DMTN	0.0227655	-0.000626436	0	0.001	1
TNFRSF4	0.0230753	-0.0200385	0.033	0.045	1
PLOD2	0.0233132	0.00892212	0.025	0.019	1
HIST4H4	0.0233709	-0.0187728	0.026	0.03	1
PIP	0.023452	0.00707602	0.017	0.011	1
SPNS3	0.023473	-0.00268136	0.001	0.003	1
TNRC6C	0.0237042	0.0025635	0.056	0.052	1
FAM154A	0.02374	-0.00319536	0.002	0.004	1
EID3	0.0237466	0.00177957	0.106	0.112	1
HS3ST2	0.0242698	-0.00377575	0.001	0.003	1
FANCI	0.0244266	0.00376072	0.029	0.025	1
HIST1H2BL	0.0244665	-0.00220163	0.002	0.004	1
JAK3	0.024471	-0.00949506	0.007	0.014	1
ENO2	0.0245742	-0.00909852	0.443	0.431	1
GPM6B	0.0247509	-0.00659311	0.008	0.015	1
CLEC4G	0.0247655	-0.00192964	0.001	0.002	1
ITGA2	0.0248478	0.00729448	0.014	0.009	1
CD83	0.0248987	-0.107817	0.422	0.435	1
CRYM	0.0249368	-0.00433687	0.006	0.009	1
BAX	0.0251423	-0.0349123	0.525	0.542	1
RP11-83A24.2	0.0251529	0.00770017	0.134	0.122	1
PLEKHA6	0.0254444	-0.00113187	0	0.001	1
MCM3AP-AS1	0.0256137	-0.00493011	0.007	0.011	1
ID2	0.025627	-0.149133	0.436	0.466	1
LPAR3	0.0259165	-0.000964818	0	0.001	1
MYEF2	0.026063	0.00310325	0.011	0.008	1
UPK1A-AS1	0.0260924	-0.000542911	0	0	1
GS1-600G8.5	0.0262343	-0.0102018	0.02	0.026	1
SOCS2	0.0262725	0.00477803	0.01	0.006	1
AMICA1	0.027262	-0.0871443	0.558	0.593	1
H2AFX	0.027279	-0.0364727	0.178	0.184	1
MAD2L1	0.0273297	-0.0207859	0.026	0.033	1
H2AFZ	0.0273459	0.139433	0.977	0.977	1
CLEC2B	0.027427	0.260537	0.884	0.869	1
TAC3	0.0275578	-0.00247683	0.001	0.003	1
EPB41L5	0.0276064	-0.00352946	0.002	0.005	1
RP11-61A14.3	0.0276219	0.00271026	0.012	0.01	1
RP11-737O24.2	0.0276354	-0.00155378	0.001	0.002	1
JADE1	0.0276646	0.00424142	0.11	0.105	1
KL	0.0278343	0.00300046	0.007	0.004	1
BZW1	0.0280067	-0.0304083	0.859	0.868	1
CYP1B1	0.0281127	-0.593667	0.686	0.743	1
DMWD	0.0281158	-0.00311183	0.002	0.004	1
RP11-214O1.3	0.0282181	0.00388924	0.008	0.005	1
NDRG2	0.02823	-0.0105284	0.013	0.02	1
CERK	0.0283377	-0.0079751	0.393	0.384	1
KCTD12	0.0284598	-0.0345671	0.366	0.38	1
TTC34	0.0287453	0.00453494	0.025	0.021	1
ADAMTSL4-AS1	0.0287504	0.00325745	0.013	0.009	1
RP4-686C3.7	0.0287774	-0.000839531	0	0.001	1
ABL2	0.0289812	0.0152139	0.279	0.266	1
NBPF16	0.0290247	0.00300046	0.007	0.004	1
IGFBP4	0.0292876	0.00665305	0.007	0.004	1
PCDH9	0.0293217	-0.00138244	0	0.001	1
ADAMDEC1	0.0296476	0.131452	0.745	0.722	1
NKAPL	0.0297751	0.00717986	0.041	0.035	1
ATF5	0.0298156	0.32014	0.744	0.706	1
ADA	0.0301007	0.00839196	0.107	0.1	1
RP11-360L9.7	0.0301628	-0.00472022	0.003	0.005	1
GRN	0.0301736	-0.107747	0.992	0.99	1
BASP1	0.0305625	0.479283	0.959	0.947	1
MIR210HG	0.0307389	0.0182004	0.306	0.302	1
PTX3	0.030951	0.00680508	0.03	0.03	1
RIOK3	0.0311875	0.00703695	0.694	0.696	1
INADL	0.0313959	0.0115874	0.04	0.028	1
RP11-46A10.5	0.0314005	0.00538411	0.022	0.016	1
RP11-97C16.1	0.0314247	0.00509606	0.02	0.016	1
COL4A2-AS2	0.0322566	-0.00125715	0	0.001	1
CTA-292E10.6	0.0328068	0.00959128	0.118	0.103	1
C10orf95	0.0328145	-0.0040199	0.007	0.01	1
SNX10	0.032964	-8.11005e-05	0.415	0.417	1
FCER2	0.0329887	-0.0103839	0.016	0.021	1
KB-431C1.5	0.0331061	0.00284198	0.006	0.003	1
RAB3IP	0.0334175	0.00404449	0.027	0.025	1
NGLY1	0.0334721	-0.016365	0.372	0.371	1
IFITM1	0.0335793	-0.00280236	0	0.002	1
NHS	0.03371	0.00744436	0.041	0.032	1
C2	0.0337488	0.02262	0.15	0.144	1
CCL20	0.0337655	0.00399631	0.009	0.006	1
TLE2	0.0338998	-0.00087701	0	0.001	1
ANLN	0.0340033	-0.015995	0.012	0.016	1
OFD1	0.0341134	0.0107957	0.283	0.269	1
SBK1	0.03423	-0.00167478	0	0.002	1
DAAM1	0.0343077	0.00150011	0.09	0.093	1
SKA3	0.0344399	-0.00615299	0.004	0.009	1
DFNA5	0.0344985	0.0723679	0.478	0.458	1
RP11-1277A3.1	0.0351316	0.00366758	0.01	0.006	1
IFITM10	0.0351539	-0.0572468	0.172	0.213	1
RP11-473E2.2	0.035369	-0.00109011	0	0.001	1
EML4	0.0354471	-0.0156816	0.289	0.283	1
KALRN	0.0354598	-0.00519995	0.001	0.005	1
SYN1	0.0355322	0.00486156	0.01	0.006	1
CD244	0.0355779	0.0120339	0.038	0.029	1
FYN	0.0356615	0.0356944	0.384	0.36	1
SEC62-AS1	0.0357511	-0.000964818	0	0.001	1
CECR1	0.0361114	-0.116289	0.611	0.674	1
HIP1R	0.0362233	-0.00256036	0.001	0.003	1
FAM153C	0.0362486	-0.00290302	0.002	0.004	1
CCL3L3	0.0363068	0.00819395	0.026	0.023	1
RP11-820I16.4	0.0363302	-0.00610481	0.01	0.015	1
RP5-894A10.2	0.0365465	0.00736183	0.096	0.091	1
RP11-480C16.1	0.0366397	0.00272632	0.014	0.012	1
TPBG	0.0366522	0.0025914	0.006	0.003	1
SLC45A4	0.0367641	0.0024703	0.086	0.078	1
ODF2L	0.0368243	-0.00259591	0.161	0.157	1
KREMEN1	0.036875	0.00940288	0.06	0.052	1
ANKRD36	0.0370758	-0.00881962	0.195	0.192	1
RP11-147L13.2	0.0372324	-0.00673982	0.011	0.016	1
HS3ST3B1	0.0373888	0.00355515	0.008	0.005	1
STK32B	0.0374789	-0.000923056	0	0.001	1
LIMS1	0.0377212	-0.249819	0.806	0.824	1
SMC1B	0.0377619	-0.0023055	0.001	0.003	1
DNMT1	0.037838	-0.0850907	0.256	0.295	1
CTD-3023J11.2	0.0381307	0.00346091	0.016	0.012	1
SLC7A5	0.0381353	-0.0216704	0.024	0.034	1
ZNF594	0.0382785	0.00360975	0.019	0.016	1
CTD-2357A8.3	0.0386009	0.00877648	0.038	0.031	1
CD320	0.0387503	-0.0173228	0.024	0.035	1
KIF18A	0.038868	-0.00786633	0.007	0.013	1
PRKAG2	0.0390646	-0.0355582	0.613	0.621	1
LAYN	0.0392395	-0.0029994	0.002	0.005	1
PLCB1	0.0397548	0.000969074	0.023	0.021	1
CTC-246B18.10	0.0397662	-0.00916312	0.025	0.032	1
ZNF215	0.0398872	0.00232048	0.004	0.002	1
RBP7	0.0399161	-0.030143	0.143	0.157	1
KIF14	0.0400114	-0.00801088	0.003	0.006	1
FOXQ1	0.0403336	0.00650099	0.013	0.007	1
MGST1	0.0403932	-0.230999	0.84	0.843	1
ACTR3	0.0404041	-0.160757	0.759	0.773	1
C2CD4D	0.0405554	-0.000584673	0	0.001	1
MELK	0.0406862	-0.00704606	0.002	0.007	1
CUBN	0.0409001	-0.00276596	0.004	0.006	1
FADS3	0.0409416	0.00740885	0.163	0.161	1
LINC00528	0.0409707	0.0088011	0.039	0.031	1
IFI30	0.0410181	-0.0457168	0.418	0.44	1
FAM101B	0.0411111	-0.0644395	0.112	0.139	1
PIM1	0.0411448	0.00429757	0.373	0.358	1
RP11-1008C21.1	0.0413844	-0.010429	0.108	0.113	1
RP11-286N3.1	0.0414257	-0.00134925	0.001	0.002	1
PDK1	0.0423877	0.0428422	0.396	0.358	1
DAPK2	0.042547	-0.00286126	0.001	0.004	1
ADTRP	0.0428073	0.0080997	0.051	0.043	1
SLC12A2	0.0430756	-0.000395172	0.031	0.03	1
RP11-274B21.8	0.0435686	-0.00142849	0.001	0.002	1
ATHL1	0.0436743	0.0028912	0.032	0.027	1
UPK2	0.0436912	-0.0018172	0.002	0.003	1
BCL2L15	0.0437564	-0.0015163	0.001	0.002	1
S100A13	0.0437617	-0.0301547	0.079	0.098	1
HLA-DPB1	0.0437979	-0.0694222	0.623	0.649	1
NFIX	0.0439458	-0.00790703	0.016	0.023	1
SLC2A14	0.043985	-0.00285377	0.004	0.007	1
ANXA5	0.0441378	-0.194024	0.954	0.947	1
AC006159.3	0.0441613	0.00421478	0.009	0.005	1
F5	0.0444258	0.00360548	0.007	0.004	1
PPP1R10	0.0446415	-0.0360686	0.516	0.504	1
RP11-557H15.3	0.0449578	-0.00359692	0.004	0.007	1
PPP1R17	0.045115	0.00246611	0.005	0.003	1
RP11-22P6.3	0.0453129	-0.00117363	0	0.001	1
ESPN	0.0456387	-0.000835247	0	0.001	1
TRIM72	0.0459708	-0.000923056	0	0.001	1
RAD51	0.0459951	-0.00652886	0.004	0.009	1
LSMEM2	0.0460795	-0.00159982	0.001	0.002	1
SMC2	0.0463464	-0.0419383	0.189	0.218	1
LRRC32	0.0467931	0.00492259	0.015	0.01	1
METTL12	0.04707	-0.0299009	0.12	0.13	1
IL15	0.0471469	-0.0203116	0.088	0.109	1
SEMA4D	0.04731	0.0135703	0.214	0.196	1
CLSPN	0.0473575	-0.0128564	0.005	0.012	1
MPHOSPH9	0.0474449	-0.00248658	0.093	0.093	1
TES	0.047525	0.0177177	0.186	0.174	1
GNB5	0.0477498	0.0205352	0.09	0.083	1
AMPH	0.0479112	-0.00109011	0	0.001	1
BACH2	0.0480501	-0.00487442	0.002	0.005	1
RP11-102M11.2	0.0484067	0.00339238	0.008	0.005	1
RFX3	0.04882	0.00916615	0.121	0.115	1
HIST1H2AM	0.0492579	-0.00633612	0.015	0.018	1
S100A16	0.0496414	-0.0034877	0.001	0.004	1
LGMN	0.0496704	0.00473887	0.362	0.328	1
EFCAB3	0.0497648	-0.00484658	0.007	0.01	1
GPAM	0.0499135	0.0015184	0.029	0.026	1
AC003092.1	0.0499895	0.0107618	0.017	0.011	1
SERPINB10	0.0502549	-0.00146597	0	0.001	1
FN1	0.0505095	0.158281	0.19	0.159	1
RP11-324O2.3	0.0510777	-0.00126144	0.001	0.002	1
HNRNPU-AS1	0.0515157	0.0501539	0.381	0.341	1
NXPE3	0.0516474	-0.000120012	0.064	0.065	1
ARAP2	0.0517778	-0.0310392	0.081	0.102	1
TTLL4	0.0519295	0.00742807	0.202	0.193	1
BX255923.1	0.0520069	-0.000797769	0	0.001	1
CITED2	0.0520701	0.115588	0.545	0.529	1
SEC61A2	0.0524319	0.00366114	0.027	0.024	1
NEXN	0.0528505	-0.00211382	0.002	0.004	1
PLCD4	0.0529432	-0.00142849	0.001	0.002	1
RNF157	0.0530757	-0.00226374	0.001	0.002	1
KLRD1	0.0531005	-0.0120394	0.01	0.014	1
CLEC1B	0.0531777	-0.000881293	0	0.001	1
AKR1C3	0.053411	0.000464661	0.052	0.05	1
GPATCH4	0.0534657	-0.0166932	0.015	0.028	1
RP11-383J24.1	0.0534703	0.00151522	0.002	0.001	1
DPYSL3	0.0536053	-0.0260566	0.059	0.074	1
CCL4L2	0.0539216	0.00195212	0.007	0.005	1
DUSP15	0.0542337	0.00382071	0.014	0.01	1
RP11-255C15.4	0.0542732	0.00222411	0.006	0.003	1
RP1-168L15.5	0.0543745	-0.00304544	0.003	0.005	1
SLC3A1	0.0544511	0.00230335	0.006	0.004	1
LINC00987	0.0546161	-0.00428546	0.002	0.006	1
RP11-37E23.5	0.054701	-0.00100658	0	0.001	1
SLC3A2	0.0551568	0.201488	0.898	0.893	1
KLHL21	0.0551907	0.0238182	0.222	0.202	1
TNFAIP2	0.0552552	-0.00392638	0.685	0.703	1
INHBA-AS1	0.0552584	-0.00134496	0.001	0.002	1
PCOLCE-AS1	0.0552719	-0.00159982	0.001	0.003	1
CMYA5	0.0553063	0.00247789	0.008	0.005	1
FAM102A	0.0553773	-0.0118316	0.013	0.021	1
EEF1A1	0.0558705	7.85208	1	1	1
HES7	0.0561099	-0.00265245	0.002	0.004	1
KISS1R	0.0563491	-0.00447929	0.007	0.01	1
AF213884.2	0.0564428	0.00436254	0.016	0.012	1
MYADM	0.0566363	-0.0129722	0.587	0.599	1
MEDAG	0.0566659	-0.000839531	0	0.001	1
BAIAP2	0.0567824	0.00375511	0.213	0.208	1
DUSP10	0.0572035	0.0478153	0.319	0.277	1
RP11-467C18.1	0.0572211	-0.00142849	0.001	0.002	1
HIST2H2BE	0.0581981	-0.0168603	0.045	0.045	1
NPL	0.0583768	-0.162929	0.645	0.656	1
HIST1H2AG	0.0586484	-0.00962464	0.019	0.021	1
RP11-274B21.9	0.0597742	-0.00248968	0.002	0.004	1
LCA5	0.0598501	-0.00440647	0.002	0.006	1
ACRC	0.0600344	-0.00978527	0.025	0.032	1
AP001257.1	0.0600922	-0.00134496	0.001	0.002	1
PIK3AP1	0.0605195	-0.107449	0.427	0.473	1
FZD6	0.0606857	-0.00150773	0	0.002	1
ERN1	0.0606861	0.00786605	0.205	0.194	1
PVRL3	0.0606906	-0.00273597	0.002	0.004	1
HPGD	0.0610054	-0.00672161	0.005	0.011	1
SKOR1	0.0610282	-0.00180863	0.001	0.003	1
SERPINB9	0.0616292	-0.00180333	0.041	0.044	1
RP11-373D23.3	0.0622692	-0.0117567	0.037	0.044	1
KBTBD11	0.0623244	-0.00923165	0.018	0.026	1
KLRC1	0.0623525	-0.00898748	0.001	0.003	1
HIST1H2AI	0.0630792	-0.00250682	0.003	0.005	1
SLC25A27	0.0632954	0.00370827	0.013	0.009	1
RP11-313P22.1	0.0635593	0.00314181	0.008	0.006	1
AC062029.1	0.0638863	-0.00511644	0.014	0.018	1
PCF11	0.0639879	0.0515125	0.484	0.443	1
ZDHHC19	0.0642182	-0.00407023	0.008	0.011	1
ASB14	0.0646927	-0.00100658	0	0.001	1
SDK2	0.064781	-0.00167478	0	0.002	1
DUSP8	0.0648972	0.00939972	0.024	0.015	1
RP3-428L16.2	0.064929	0.00239437	0.008	0.006	1
C12orf57	0.064979	-0.0368041	0.418	0.412	1
OCSTAMP	0.0650127	-0.00848633	0	0.002	1
ACOT13	0.065054	-0.012392	0.641	0.643	1
PRKDC	0.06514	-0.0205174	0.227	0.236	1
RRAD	0.0651465	-0.00438291	0.005	0.007	1
AC092535.3	0.0652479	-0.00147453	0.001	0.002	1
THBS4	0.0655377	-0.00100658	0	0.001	1
AC007163.3	0.065724	-0.00135353	0.001	0.003	1
PRLR	0.0659106	0.00776883	0.028	0.024	1
RP11-135L13.4	0.0671223	0.00179042	0.004	0.002	1
MPP4	0.0672662	-0.00117363	0	0.001	1
AC026740.1	0.0677572	0.00220697	0.007	0.005	1
LMOD3	0.0679222	-0.00636075	0.01	0.016	1
IL6	0.0692512	0.0132697	0.007	0.005	1
RCAN1	0.0694211	-0.00156134	0.045	0.043	1
HIST3H2A	0.0694461	-0.00180863	0.001	0.002	1
CCDC19	0.0699586	-0.00263318	0.007	0.009	1
AC004895.4	0.0708883	-0.00126144	0.001	0.002	1
RP11-1100L3.8	0.0712082	0.0028045	0.006	0.003	1
CTD-2587H19.3	0.0712829	-0.00147453	0.001	0.002	1
HSPH1	0.0713504	-0.0588818	0.08	0.106	1
PFKFB3	0.0717086	0.0736316	0.379	0.335	1
TXLNB	0.0718483	0.00154189	0.079	0.082	1
C19orf83	0.0725279	-0.0317759	0.032	0.038	1
RP11-589C21.6	0.0728506	-0.00192535	0	0.002	1
AC016629.8	0.0729261	-0.0140815	0.062	0.069	1
TF	0.0730577	0.00242864	0.005	0.003	1
ALDH8A1	0.0731665	-0.00210954	0.002	0.004	1
MGP	0.0734087	-0.00104834	0	0.001	1
MTL5	0.073481	0.00579102	0.027	0.023	1
HCAR3	0.0735502	0.0347545	0.197	0.164	1
FAM71F1	0.0736014	-0.00109867	0.001	0.002	1
RP11-356I2.4	0.0736453	-0.00847349	0.011	0.017	1
CASC15	0.0738628	0.00331527	0.014	0.009	1
[truncated: 1,765 more rows]

## Sheet: Cluster 4
	p_val	avg_diff	pct.1	pct.2	p_val_adj
FTL	0	463.307	1	1	0
SPP1	0	377.488	1	0.99	0
CSTB	0	100.342	1	1	0
FABP5	0	82.7796	0.996	0.679	0
CTSB	0	55.8845	1	0.996	0
ACTB	0	55.7451	1	0.997	0
S100A11	0	47.4038	1	1	0
SH3BGRL3	0	36.0795	1	0.995	0
CD63	0	31.6717	1	1	0
SERF2	0	25.6194	1	1	0
LIPA	0	19.5005	0.986	0.543	0
MYL6	0	15.8741	1	0.998	0
ANXA2	0	14.1544	1	0.975	0
CTSZ	0	14.1157	1	0.957	0
CFL1	0	13.6365	1	0.902	0
ARPC1B	0	12.4941	1	0.92	0
TXN	0	12.1636	1	0.97	0
TUBA1B	0	11.116	0.988	0.832	0
PRDX1	0	10.7038	0.998	0.966	0
CAPG	0	10.1421	0.998	0.867	0
GSN	0	9.56214	0.997	0.807	0
ANXA5	0	8.00561	0.998	0.944	0
TALDO1	0	7.55332	1	0.942	0
DBI	0	7.09355	0.995	0.858	0
LSP1	0	6.8824	0.994	0.861	0
LAMP1	0	6.5667	0.998	0.867	0
PFN1	0	6.42112	0.997	0.928	0
TREM2	0	6.1453	0.95	0.406	0
H2AFY	0	6.13092	0.997	0.955	0
MGLL	0	5.95354	0.938	0.294	0
ATP5G3	0	5.79794	0.996	0.879	0
BCAP31	0	5.71577	0.998	0.86	0
COX6C	0	5.09946	0.993	0.848	0
CD84	0	4.80142	0.964	0.464	0
PPP1R14B	0	4.78297	0.978	0.719	0
FERMT3	0	3.98577	0.983	0.671	0
HM13	0	3.90807	0.967	0.477	0
NDUFB2	0	3.86369	0.973	0.634	0
ANXA11	0	3.74728	0.99	0.71	0
SCARB2	0	3.67782	0.974	0.694	0
[truncated: 3,724 more rows]

## Sheet: Cluster 5
	p_val	avg_diff	pct.1	pct.2	p_val_adj
[truncated: 3,764 more rows]

[truncated: 3 more sheets: Cluster 6, Cluster 7, Cluster 8]
