# Supplementary material for: Single-cell analysis of CD14+CD16+ monocytes identifies a subpopulation with an enhanced migratory and inflammatory phenotype
Source: Front Immunol. 2025 Feb 20;16:1475480. doi: 10.3389/fimmu.2025.1475480 (PMC11883828; doi:10.3389/fimmu.2025.1475480)
Supplement: Supplementary file 2 [file Table2.xlsx]

## Sheet: Sheet1
Cluster	0	1	2	3	4	5	6	7	8
Donor 1	5023	1703	1782	1260	1218	453	566	464	75
Donor 2	5497	3466	1545	1772	517	1042	260	312	22
Supplementary Table 2: Cells in each cluster per donor
